# Supplementary material for: iTRAQ-Based Quantitative Proteomic Comparison of 2D and 3D Adipocyte Cell Models Co-cultured with Macrophages Using Online 2D-nanoLC-ESI-MS/MS
Source: Sci Rep. 2019 Nov 14;9:16746. doi: 10.1038/s41598-019-53196-0 (PMC6856061; doi:10.1038/s41598-019-53196-0)
Supplement: Supplementary file 2 — Supporting Table 1 [file 41598_2019_53196_MOESM2_ESM.xlsx]

## Sheet: 2A2P
2D mono-cultured adipocytes versus 2D mono-cultured preadipocytes
12 up- and 20 down-regulated proteins were measured.
Accession	Description	Coverage	# Peptides	# PSMs	Score A2	Score B2	Score C2	Score D2	A4: 115/114	B4: 115/114	C4: 115/114	D4: 115/114	T-test Significant	N: -Log T-test p-value	N: T-test Difference	Standard deviation
Q6ZPJ3	(E3-independent) E2 ubiquitin-conjugating enzyme UBE2O OS=Mus musculus OX=10090 GN=Ube2o PE=1 SV=3 - [UBE2O_MOUSE]	4.35	5	15	12.26		23.58	13.31	0.516015	-0.658712	0.0703893	0.0114957		0.0204921	-0.0152029	0.484539
Q8VDP3	[F-actin]-monooxygenase MICAL1 OS=Mus musculus OX=10090 GN=Mical1 PE=1 SV=1 - [MICA1_MOUSE]	6.01	4	6	9.2		12.3		-0.0603973	-0.674383	-0.0558912	-0.109359		0.635929	-0.225008	0.30056
P54923	[Protein ADP-ribosylarginine] hydrolase OS=Mus musculus OX=10090 GN=Adprh PE=1 SV=1 - [ADPRH_MOUSE]	37.29	9	35	21.66	6.2	54.79	63.41	0.00719549	0.00288247	-0.0350469	-0.00723156		0.338433	-0.00805013	0.0189864
Q8BFP9	[Pyruvate dehydrogenase (acetyl-transferring)] kinase isozyme 1, mitochondrial OS=Mus musculus OX=10090 GN=Pdk1 PE=1 SV=2 - [PDK1_MOUSE]	28.34	8	19	23.02	11.89	21.02	24.15	0.614474	0.471968	0.200379	0.0949116		1.19832	0.345433	0.23958
Q922H2	[Pyruvate dehydrogenase (acetyl-transferring)] kinase isozyme 3, mitochondrial OS=Mus musculus OX=10090 GN=Pdk3 PE=1 SV=1 - [PDK3_MOUSE]	14.46	4	7		6.44	24.55		-0.0862011	0.200379	0.0703893	0.120352		0.528542	0.0762298	0.1208
Q3UV70	[Pyruvate dehydrogenase [acetyl-transferring]]-phosphatase 1, mitochondrial OS=Mus musculus OX=10090 GN=Pdp1 PE=1 SV=1 - [PDP1_MOUSE]	17.29	6	14	12.52	13.22	23.27	7.7	0.252173	0.206643	0.458382	0.344828	+	1.96423	0.315507	0.111259
Q99JT9	1,2-dihydroxy-3-keto-5-methylthiopentene dioxygenase OS=Mus musculus OX=10090 GN=Adi1 PE=1 SV=1 - [MTND_MOUSE]	25.7	4	34		6.09	57.22	57.08	-0.171368	0.288063	-0.0424568	-0.0335695		0.0344265	0.0101672	0.195673
F6ZHD8	1,4-alpha-glucan-branching enzyme OS=Mus musculus OX=10090 GN=Gbe1 PE=1 SV=2 - [F6ZHD8_MOUSE]	11.11	6	28	43.28	22.66	25.46		0.144046	0.265437	0.0356239	0.289244		1.283	0.183588	0.117359
Q64433	10 kDa heat shock protein, mitochondrial OS=Mus musculus OX=10090 GN=Hspe1 PE=1 SV=2 - [CH10_MOUSE]	52.94	5	476	328.95	268.17	693.18	630.08	0.0200577	0.0538064	0.126973	0.132248		1.24316	0.0832713	0.0552953
O08810	116 kDa U5 small nuclear ribonucleoprotein component OS=Mus musculus OX=10090 GN=Eftud2 PE=1 SV=1 - [U5S1_MOUSE]	26.06	18	110	124.18	58.29	141.06	127.42	0.166073	0.227741	0.120352	0.0840642	+	1.77049	0.149558	0.0619886
Q9DAK9	14 kDa phosphohistidine phosphatase OS=Mus musculus OX=10090 GN=Phpt1 PE=1 SV=1 - [PHP14_MOUSE]	29.03	3	12	10.33		30.42	6.95	0.0426443	-0.184425	0	-0.0634091		0.425139	-0.0512974	0.0988705
Q9CQV8	14-3-3 protein beta/alpha OS=Mus musculus OX=10090 GN=Ywhab PE=1 SV=3 - [1433B_MOUSE]	73.58	14	1572	1700.86	859.04	2012.19	2014.19	-0.0513992	-0.00288824	0.0813396	0.0799754		0.325467	0.0267569	0.0653164
P62259	14-3-3 protein epsilon OS=Mus musculus OX=10090 GN=Ywhae PE=1 SV=1 - [1433E_MOUSE]	72.55	17	1696	1815.51	951.63	2130.01	2202.42	-0.194295	-0.237864	-0.0923401	-0.129734	+	1.82009	-0.163558	0.0650185
P68510	14-3-3 protein eta OS=Mus musculus OX=10090 GN=Ywhah PE=1 SV=2 - [1433F_MOUSE]	55.69	13	988	779.94	402.13	1346.72	1029.78	-0.0985055	-0.16004	-0.155213	-0.131313	+	2.63152	-0.136268	0.0281341
P61982	14-3-3 protein gamma OS=Mus musculus OX=10090 GN=Ywhag PE=1 SV=2 - [1433G_MOUSE]	62.35	13	1413	1414.02	760.2	1957.74	1574.46	-0.242977	-0.21927	-0.148801	-0.142417	+	2.30516	-0.188366	0.050379
P68254	14-3-3 protein theta OS=Mus musculus OX=10090 GN=Ywhaq PE=1 SV=1 - [1433T_MOUSE]	57.55	14	1172	1081.28	579.56	1690.05	1453.74	-0.249822	-0.166503	-0.147202	-0.0709665	+	1.64048	-0.158623	0.0734698
P63101	14-3-3 protein zeta/delta OS=Mus musculus OX=10090 GN=Ywhaz PE=1 SV=1 - [1433Z_MOUSE]	65.31	13	1480	1382.37	739.16	2255.91	2103.01	-0.382701	-0.388355	-0.171368	-0.176251	+	1.70764	-0.279669	0.122274
Q99N15	17beta-hydroxysteroid dehydrogenase type 10/short chain L-3-hydroxyacyl-CoA dehydrogenase OS=Mus musculus OX=10090 GN=Hsd17b10 PE=1 SV=1 - [Q99N15_MOUSE]	83.52	13	369	410.47	211.85	616.25	552.19	0.0370308	0.0908535	0.0648829	0.0881415	+	1.95213	0.0702272	0.0250129
P58871	182 kDa tankyrase-1-binding protein OS=Mus musculus OX=10090 GN=Tnks1bp1 PE=1 SV=2 - [TB182_MOUSE]	26.98	28	137	230.52	172.29	102.24	73.12	0.0593554	-0.0232697	-0.140826	-0.120294		0.507093	-0.0562586	0.092569
Q9DBL9	1-acylglycerol-3-phosphate O-acyltransferase ABHD5 OS=Mus musculus OX=10090 GN=Abhd5 PE=1 SV=1 - [ABHD5_MOUSE]	30.48	6	65	55.95	27.3	104.27	90.09	0.303342	0.183963	0.210389	0.189034	+	2.38494	0.221682	0.0556312
Q8K3K7	1-acyl-sn-glycerol-3-phosphate acyltransferase beta OS=Mus musculus OX=10090 GN=Agpat2 PE=1 SV=1 - [PLCB_MOUSE]	35.61	8	68	83.98	49.27	86.55	67.06	0.319618	0.487486	0.205393	0.159629	+	1.55629	0.293031	0.146055
Q8K4X7	1-acyl-sn-glycerol-3-phosphate acyltransferase delta OS=Mus musculus OX=10090 GN=Agpat4 PE=1 SV=1 - [PLCD_MOUSE]	16.4	6	17	13.67	13.6	18.47	16.29	0.158337	0.258217	0.0114957	0.0271541		0.835405	0.113801	0.116638
Q9D517	1-acyl-sn-glycerol-3-phosphate acyltransferase gamma OS=Mus musculus OX=10090 GN=Agpat3 PE=1 SV=2 - [PLCC_MOUSE]	17.55	5	11	20.71			20.78	0.154454	0.16092	0.254594	0.231432	+	2.38609	0.20035	0.0502317
A0A0R4J263	1-acyl-sn-glycerol-3-phosphate acyltransferase OS=Mus musculus OX=10090 GN=Agpat1 PE=1 SV=1 - [A0A0R4J263_MOUSE]	23.16	4	6		8.88	15.95		-0.0454315	-0.0800879	0.0690147	0.380729		0.304697	0.0810561	0.209694
Q9Z1B3	1-phosphatidylinositol 4,5-bisphosphate phosphodiesterase beta-1 OS=Mus musculus OX=10090 GN=Plcb1 PE=1 SV=2 - [PLCB1_MOUSE]	12.42	10	21	10.23		54.39	11.93	0.169925	-0.497912	0.136191	0.115033		0.0399594	-0.0191908	0.319947
P51432	1-phosphatidylinositol 4,5-bisphosphate phosphodiesterase beta-3 OS=Mus musculus OX=10090 GN=Plcb3 PE=1 SV=2 - [PLCB3_MOUSE]	6.65	6	56	43	30.33	64.38	59.84	-0.286304	-0.761213	-0.0985055	-0.147202		0.912905	-0.323306	0.302589
Q8R3B1	1-phosphatidylinositol 4,5-bisphosphate phosphodiesterase delta-1 OS=Mus musculus OX=10090 GN=Plcd1 PE=1 SV=2 - [PLCD1_MOUSE]	25	12	56	89.5	24.07	76.79	62.59	0.0114957	0.178874	-0.134477	-0.114035		0.0689942	-0.0145356	0.144189
A2A4A6	1-phosphatidylinositol 4,5-bisphosphate phosphodiesterase gamma OS=Mus musculus OX=10090 GN=Plcg1 PE=1 SV=1 - [A2A4A6_MOUSE]	8.99	8	27		9.66	48.19	56.08	-0.508403	-0.163268	0.0538064	-0.0573916		0.586596	-0.168814	0.243123
Q9CQ62	2,4-dienoyl-CoA reductase, mitochondrial OS=Mus musculus OX=10090 GN=Decr1 PE=1 SV=1 - [DECR_MOUSE]	41.79	10	154	106.94	55.52	221.06	222.38	0.0758749	0.243669	0.0962619	0.108357	+	1.38349	0.131041	0.0762726
Q3TXS7	26S proteasome non-ATPase regulatory subunit 1 OS=Mus musculus OX=10090 GN=Psmd1 PE=1 SV=1 - [PSMD1_MOUSE]	40.29	30	332	376.17	253.4	362.99	370.08	-0.0469211	-0.052895	0.00432164	0		0.673359	-0.0238736	0.0302123
Q9Z2X2	26S proteasome non-ATPase regulatory subunit 10 OS=Mus musculus OX=10090 GN=Psmd10 PE=1 SV=3 - [PSD10_MOUSE]	16.88	3	13	20.84	14.8	25.89		-0.0862011	-0.207561	-0.0469211	-0.549252		0.834343	-0.222484	0.228324
Q8BG32	26S proteasome non-ATPase regulatory subunit 11 OS=Mus musculus OX=10090 GN=Psmd11 PE=1 SV=3 - [PSD11_MOUSE]	57.35	20	342	280.12	125.58	543.46	549.38	-0.120294	-0.104697	0.00432164	-0.0159575		0.810922	-0.0591567	0.0624696
Q9D8W5	26S proteasome non-ATPase regulatory subunit 12 OS=Mus musculus OX=10090 GN=Psmd12 PE=1 SV=4 - [PSD12_MOUSE]	49.34	20	317	231.95	128.43	530.55	472.65	0.109695	-0.0694519	0.0172092	0.0551957		0.293324	0.028162	0.0753368
Q9WVJ2	26S proteasome non-ATPase regulatory subunit 13 OS=Mus musculus OX=10090 GN=Psmd13 PE=1 SV=1 - [PSD13_MOUSE]	62.5	18	244	313.38	129.95	259.59	240.43	-0.0831412	-0.0877334	-0.00288824	-0.00578236		0.819967	-0.0448863	0.0468767
O35593	26S proteasome non-ATPase regulatory subunit 14 OS=Mus musculus OX=10090 GN=Psmd14 PE=1 SV=2 - [PSDE_MOUSE]	33.87	6	67	74.25	37.56	94.79	72.26	-0.0634091	0.0200577	-0.0380064	-0.0394883		0.727948	-0.0302115	0.0354772
Q8VDM4	26S proteasome non-ATPase regulatory subunit 2 OS=Mus musculus OX=10090 GN=Psmd2 PE=1 SV=1 - [PSMD2_MOUSE]	38.66	26	364	423.71	164.06	581.06	423.03	-0.0694519	-0.103147	-0.0892673	-0.077041	+	2.84939	-0.0847268	0.0147458
P14685	26S proteasome non-ATPase regulatory subunit 3 OS=Mus musculus OX=10090 GN=Psmd3 PE=1 SV=3 - [PSMD3_MOUSE]	44.72	20	297	217.37	170.68	430.92	405.41	-0.161653	-0.158429	-0.0469211	-0.0291463		1.16722	-0.0990373	0.070826
O35226	26S proteasome non-ATPase regulatory subunit 4 OS=Mus musculus OX=10090 GN=Psmd4 PE=1 SV=1 - [PSMD4_MOUSE]	30.32	7	78	81.39	69.09	107.31	106.27	-0.0350469	-0.152003	-0.0409718	-0.07552		1.17614	-0.0758854	0.0537921
Q8BJY1	26S proteasome non-ATPase regulatory subunit 5 OS=Mus musculus OX=10090 GN=Psmd5 PE=1 SV=4 - [PSMD5_MOUSE]	42.66	13	117	145.76	108.93	126.64	136.58	0.0356239	-0.00868222	0.0285691	0.0243196		0.868929	0.0199576	0.0196542
Q99JI4	26S proteasome non-ATPase regulatory subunit 6 OS=Mus musculus OX=10090 GN=Psmd6 PE=1 SV=1 - [PSMD6_MOUSE]	43.7	15	171	116.58	86.91	260.68	219.51	0.00288247	0.0949116	0.041243	0.0676387		1.10799	0.0516689	0.0392164
P26516	26S proteasome non-ATPase regulatory subunit 7 OS=Mus musculus OX=10090 GN=Psmd7 PE=1 SV=2 - [PSMD7_MOUSE]	49.84	10	95	88.7	37.54	132.37	145.55	-0.0877334	-0.0469211	0.051024	0.0648829		0.0420301	-0.0046869	0.0744404
Q9CPS5	26S proteasome non-ATPase regulatory subunit 8 OS=Mus musculus OX=10090 GN=Psmd8 PE=1 SV=2 - [Q9CPS5_MOUSE]	48.44	10	76	60.83	51.19	125.19	95.19	-0.101598	-0.1976	0.0229004	0.0786098		0.31481	-0.049422	0.124233
Q9CR00	26S proteasome non-ATPase regulatory subunit 9 OS=Mus musculus OX=10090 GN=Psmd9 PE=1 SV=1 - [PSMD9_MOUSE]	26.58	5	16	9.98	7.74	17.79	25.61	-0.155213	0.196607	-0.0969617	-1.05589		0.420287	-0.277864	0.541053
P62334	26S proteasome regulatory subunit 10B OS=Mus musculus OX=10090 GN=Psmc6 PE=1 SV=1 - [PRS10_MOUSE]	50.64	14	319	228.38	131.87	517.64	483.08	-0.0454315	-0.0619024	-0.0634091	-0.0543923	+	3.07132	-0.0562838	0.00823992
P62192	26S proteasome regulatory subunit 4 OS=Mus musculus OX=10090 GN=Psmc1 PE=1 SV=1 - [PRS4_MOUSE]	50.68	18	265	208.62	111.1	415.46	365.71	-0.0831412	-0.12658	0.0496307	0.0114957		0.36649	-0.0371487	0.0816705
O88685	26S proteasome regulatory subunit 6A OS=Mus musculus OX=10090 GN=Psmc3 PE=1 SV=2 - [PRS6A_MOUSE]	70.36	24	386	303.75	186.63	622.06	566.29	-0.0785636	-0.00288824	-0.0394883	-0.0380064		1.08365	-0.0397366	0.0309214
P54775	26S proteasome regulatory subunit 6B OS=Mus musculus OX=10090 GN=Psmc4 PE=1 SV=2 - [PRS6B_MOUSE]	63.64	19	170	98.47	46.76	372	290.84	-0.134477	-0.128156	-0.0469211	-0.0320937	+	1.30627	-0.085412	0.0534129
P46471	26S proteasome regulatory subunit 7 OS=Mus musculus OX=10090 GN=Psmc2 PE=1 SV=5 - [PRS7_MOUSE]	57.04	20	425	442.77	262.73	444.19	572.92	-0.0409718	-0.0276749	0.00144204	-0.0619024		1.03125	-0.0322768	0.0265293
P62196	26S proteasome regulatory subunit 8 OS=Mus musculus OX=10090 GN=Psmc5 PE=1 SV=1 - [PRS8_MOUSE]	53.94	19	324	338.73	232.1	359.66	408.62	-0.0394883	-0.0694519	0.0257376	-0.0101344		0.475323	-0.0233342	0.0407025
Q3UHX2	28 kDa heat- and acid-stable phosphoprotein OS=Mus musculus OX=10090 GN=Pdap1 PE=1 SV=1 - [HAP28_MOUSE]	22.65	5	26	42.06	26.52	12.34	19.59	-0.0588937	0.120352	-0.182786	-0.985645		0.468853	-0.276743	0.48871
E9QJS0	28S ribosomal protein S10, mitochondrial OS=Mus musculus OX=10090 GN=Mrps10 PE=1 SV=1 - [E9QJS0_MOUSE]	41.88	5	14	8.61	14.61	19.72	10.45	0.233888	0.121679	0.182692	0.350497	+	1.70864	0.222189	0.0970603
Q9DC71	28S ribosomal protein S15, mitochondrial OS=Mus musculus OX=10090 GN=Mrps15 PE=1 SV=2 - [RT15_MOUSE]	12.4	2	2	6.15				0.283329	-0.519604	0.111031	0.102994		0.0101881	-0.00556259	0.352645
D3Z198	28S ribosomal protein S17, mitochondrial (Fragment) OS=Mus musculus OX=10090 GN=Mrps17 PE=1 SV=1 - [D3Z198_MOUSE]	20.69	2	3				10.51	0.329985	0.75446	0.169925	0.0200577		0.860416	0.318607	0.316931
Q924T2	28S ribosomal protein S2, mitochondrial OS=Mus musculus OX=10090 GN=Mrps2 PE=1 SV=1 - [RT02_MOUSE]	17.87	3	6	14.52	7.85			0.205393	0.051024	0.113701	-0.386324		0.00996191	-0.00405151	0.262614
Q9CXW2	28S ribosomal protein S22, mitochondrial OS=Mus musculus OX=10090 GN=Mrps22 PE=1 SV=1 - [RT22_MOUSE]	15.32	5	12	25.11		16.76		0.505891	-0.572217	-0.011588	0.186501		0.0399319	0.0271468	0.45289
Q5SXC9	28S ribosomal protein S23, mitochondrial OS=Mus musculus OX=10090 GN=Mrps23 PE=1 SV=1 - [Q5SXC9_MOUSE]	24	2	4				12.86	0.843984	0.718964	-0.0101344	0.0524158		0.776065	0.401307	0.442673
Q80ZS3	28S ribosomal protein S26, mitochondrial OS=Mus musculus OX=10090 GN=Mrps26 PE=1 SV=1 - [RT26_MOUSE]	20.5	3	10	12.15	8.43	23.24		0.112366	0.302173	0.196607	0.194087	+	1.85376	0.201308	0.0778003
Q8BK72	28S ribosomal protein S27, mitochondrial OS=Mus musculus OX=10090 GN=Mrps27 PE=1 SV=2 - [RT27_MOUSE]	18.07	6	65	51.62	18.33	100.5	70.77	0.267835	0.290424	0.215368	0.217851	+	3.03701	0.247869	0.0372691
A0A0R4J1B9	28S ribosomal protein S29, mitochondrial OS=Mus musculus OX=10090 GN=Dap3 PE=1 SV=1 - [A0A0R4J1B9_MOUSE]	25.68	7	22	17.12	23.75	24.57	28.1	0.260628	0.130931	0.233888	0.171207	+	2.17928	0.199164	0.0589376
Q9D0G0	28S ribosomal protein S30, mitochondrial OS=Mus musculus OX=10090 GN=Mrps30 PE=1 SV=1 - [RT30_MOUSE]	21.04	5	10	26.04	7.96		6	0.41792	0.42975	-0.228921	-0.189351		0.222915	0.107349	0.365835
Q61733	28S ribosomal protein S31, mitochondrial OS=Mus musculus OX=10090 GN=Mrps31 PE=1 SV=1 - [RT31_MOUSE]	27.6	8	22	26.61	12.17	41.8		0.0538064	-0.0573916	0.339137	0.10165		0.549798	0.1093	0.167082
Q9D6T9	28S ribosomal protein S36, mitochondrial OS=Mus musculus OX=10090 GN=Mrps36 PE=1 SV=1 - [Q9D6T9_MOUSE]	47	3	11		6.68	17.73	18.36	0.124328	-0.0306193	0.136191	0.108357		0.929955	0.0845642	0.0776312
P58064	28S ribosomal protein S6, mitochondrial OS=Mus musculus OX=10090 GN=Mrps6 PE=1 SV=3 - [RT06_MOUSE]	23.2	3	20	13.01	9.59	27	16.91	-0.00868222	0.50284	0.345964	0.309176		1.12446	0.287324	0.214463
Q80X85	28S ribosomal protein S7, mitochondrial OS=Mus musculus OX=10090 GN=Mrps7 PE=1 SV=1 - [RT07_MOUSE]	19.01	4	17			44.02	27.26	0.0922074	0.615416	0.0881415	0.130931		0.772998	0.231674	0.256554
Q9D7N3	28S ribosomal protein S9, mitochondrial OS=Mus musculus OX=10090 GN=Mrps9 PE=1 SV=3 - [RT09_MOUSE]	12.31	3	3			14.27		-0.333896	0.041243	0.232661	-0.0232697		0.0600576	-0.0208153	0.23532
Q6PDY2	2-aminoethanethiol dioxygenase OS=Mus musculus OX=10090 GN=Ado PE=1 SV=2 - [AEDO_MOUSE]	27.73	4	16	14.19		30.25	27.89	0.240009	0.0398403	0.0157831	0.0799754		0.796582	0.0939019	0.10094
Q80VJ3	2'-deoxynucleoside 5'-phosphate N-hydrolase 1 OS=Mus musculus OX=10090 GN=Dnph1 PE=1 SV=2 - [DNPH1_MOUSE]	28.9	3	4		7.44		9.5	-0.251539	0.454176	0.0635029	0.0758749		0.225235	0.0855037	0.288729
P52760	2-iminobutanoate/2-iminopropanoate deaminase OS=Mus musculus OX=10090 GN=Rida PE=1 SV=3 - [RIDA_MOUSE]	20.74	5	14	12.4	7.97	13.52	26.37	0.0328061	-0.210897	0.21661	-0.013043		0.0237736	0.00636902	0.175577
Q60597	2-oxoglutarate dehydrogenase, mitochondrial OS=Mus musculus OX=10090 GN=Ogdh PE=1 SV=3 - [ODO1_MOUSE]	43.89	30	409	316.31	213.73	657.88	626.91	0.215368	0.178874	0.222805	0.264236	+	2.96599	0.220321	0.0350099
P50136	2-oxoisovalerate dehydrogenase subunit alpha, mitochondrial OS=Mus musculus OX=10090 GN=Bckdha PE=1 SV=1 - [ODBA_MOUSE]	19	6	35	45.89	17.92	36.7	34.33	0.243669	0.166073	0.205393	0.105678	+	2.05632	0.180203	0.058924
Q6P3A8	2-oxoisovalerate dehydrogenase subunit beta, mitochondrial OS=Mus musculus OX=10090 GN=Bckdhb PE=1 SV=2 - [ODBB_MOUSE]	33.33	9	66	93.96	39.16	62.03	72.79	0.16092	0.395063	0.124328	0.0949116		1.17998	0.193806	0.136861
Q9Z0S1	3'(2'),5'-bisphosphate nucleotidase 1 OS=Mus musculus OX=10090 GN=Bpnt1 PE=1 SV=2 - [BPNT1_MOUSE]	24.03	6	45	25.72	9.15	68.94	69.23	-0.0513992	-0.163268	0.0454429	0.0621218		0.192676	-0.0267756	0.10385
Q9D3F3	39S ribosomal protein L1, mitochondrial OS=Mus musculus OX=10090 GN=Mrpl1 PE=1 SV=1 - [Q9D3F3_MOUSE]	14.13	3	5	6.49	10.97			0.178874	0.317304	0.22033	0.244887	+	2.43226	0.240349	0.0580879
Q9CQF0	39S ribosomal protein L11, mitochondrial OS=Mus musculus OX=10090 GN=Mrpl11 PE=1 SV=1 - [RM11_MOUSE]	25	4	7	9.1			15.16	0.190299	0.00288247	0.104337	0.172487		1.15664	0.117501	0.084919
Q9DB15	39S ribosomal protein L12, mitochondrial OS=Mus musculus OX=10090 GN=Mrpl12 PE=1 SV=2 - [RM12_MOUSE]	58.21	8	163	162.56	96.58	183.44	179.82	0.411426	0.313826	0.183963	0.159629	+	1.70012	0.267211	0.11758
F7CXG9	39S ribosomal protein L13, mitochondrial (Fragment) OS=Mus musculus OX=10090 GN=Mrpl13 PE=1 SV=1 - [F7CXG9_MOUSE]	30.61	2	18			46.25	39.81	-0.490051	-0.447584	0.230203	0.24732		0.212514	-0.115028	0.408948
Q9D338	39S ribosomal protein L19, mitochondrial OS=Mus musculus OX=10090 GN=Mrpl19 PE=1 SV=1 - [RM19_MOUSE]	19.86	5	15	17.27	16.42	18.31		0.210389	0.617299	0.275007	0.298658	+	1.51042	0.350338	0.181842
V9GXI7	39S ribosomal protein L20, mitochondrial OS=Mus musculus OX=10090 GN=Mrpl20 PE=1 SV=1 - [V9GXI7_MOUSE]	18.75	2	12	8.44		14.85	17.37	-0.0724828	-0.499071	0.305679	0.393965		0.0529703	0.0320226	0.407787
Q9D1N9	39S ribosomal protein L21, mitochondrial OS=Mus musculus OX=10090 GN=Mrpl21 PE=1 SV=1 - [RM21_MOUSE]	23.44	3	13	27.55	11.47		9.96	0.21661	-0.248108	-0.00723156	0.144046		0.0892703	0.0263291	0.20535
Q8BU88	39S ribosomal protein L22, mitochondrial OS=Mus musculus OX=10090 GN=Mrpl22 PE=1 SV=1 - [RM22_MOUSE]	19.9	3	15	23.51	26.42			0.312665	0.189034	0.206643	-0.312939		0.274984	0.0988507	0.279904
Q9CQ06	39S ribosomal protein L24, mitochondrial OS=Mus musculus OX=10090 GN=Mrpl24 PE=1 SV=1 - [RM24_MOUSE]	12.5	2	2	5.84				0.231432	0.202888	-0.161653	-0.0892673		0.168592	0.0458499	0.200346
Q9D1B9	39S ribosomal protein L28, mitochondrial OS=Mus musculus OX=10090 GN=Mrpl28 PE=1 SV=3 - [RM28_MOUSE]	14.01	4	5			7.97	8.89	-0.15682	-0.552152	0.459432	0.146655		0.0396709	-0.0257213	0.431819
Q921S7	39S ribosomal protein L37, mitochondrial OS=Mus musculus OX=10090 GN=Mrpl37 PE=1 SV=1 - [RM37_MOUSE]	32.86	10	33	32.67	12.98	43.34	39.23	0.104337	0.0690147	0.0949116	0.14274	+	2.17317	0.102751	0.0305572
Q9JKF7	39S ribosomal protein L39, mitochondrial OS=Mus musculus OX=10090 GN=Mrpl39 PE=1 SV=4 - [RM39_MOUSE]	21.13	7	27	8.76	5.61	61.46	18.38	-0.16004	0.0758749	0.222805	0.205393		0.395801	0.0860082	0.176643
A0A1L1SU24	39S ribosomal protein L4, mitochondrial OS=Mus musculus OX=10090 GN=Mrpl4 PE=1 SV=1 - [A0A1L1SU24_MOUSE]	24.38	3	27	14.56	19.43	40.72	35.24	0.0157831	0.183963	0.138814	0.0772429		1.18192	0.103951	0.0732672
Q9CQN7	39S ribosomal protein L41, mitochondrial OS=Mus musculus OX=10090 GN=Mrpl41 PE=1 SV=1 - [RM41_MOUSE]	29.63	3	7	11.69	14.38			0.121679	0.175045	0.15056	0.0772429	+	2.08087	0.131132	0.0420285
Q9CY73	39S ribosomal protein L44, mitochondrial OS=Mus musculus OX=10090 GN=Mrpl44 PE=1 SV=3 - [RM44_MOUSE]	25.53	5	21	41.38	15.82	8.08	27.8	0.0454429	0.368489	0.126973	0.186501		1.11385	0.181851	0.137203
Q9D0Q7	39S ribosomal protein L45, mitochondrial OS=Mus musculus OX=10090 GN=Mrpl45 PE=1 SV=1 - [RM45_MOUSE]	8.5	2	12	15.04		17.43	16.88	0.545968	0.901495	0.22404	0.24123		1.23966	0.478183	0.318603
Q9EQI8	39S ribosomal protein L46, mitochondrial OS=Mus musculus OX=10090 GN=Mrpl46 PE=1 SV=1 - [RM46_MOUSE]	12.01	2	6			19.41	8.47	0.197865	0.119024	0.0949116	-0.14401		0.366018	0.0669476	0.14735
Q9CQ40	39S ribosomal protein L49, mitochondrial OS=Mus musculus OX=10090 GN=Mrpl49 PE=1 SV=1 - [RM49_MOUSE]	15.66	2	31	15.15		54.21	52.51	0.271426	0.350497	0.296311	0.27739	+	3.32321	0.298906	0.0359928
Q8VDT9	39S ribosomal protein L50, mitochondrial OS=Mus musculus OX=10090 GN=Mrpl50 PE=1 SV=2 - [RM50_MOUSE]	33.96	3	14	7.12		42.01	23.44	0.226508	-0.446607	0.0621218	0.140124		0.00952859	-0.00446322	0.302312
Q9CPY1	39S ribosomal protein L51, mitochondrial OS=Mus musculus OX=10090 GN=Mrpl51 PE=1 SV=1 - [RM51_MOUSE]	21.88	2	3				12.25	0.257011	-0.559902	0.157044	0.0384361		0.0492605	-0.0268526	0.366425
Q91WT7	3-alpha-hydroxysteroid dehydrogenase type 1 OS=Mus musculus OX=10090 GN=Akr1c14 PE=1 SV=1 - [Q91WT7_MOUSE]	23.84	5	10	7.31		30.14	6.92	-0.45799	-1.00289	-0.675765	-0.432455	+	1.78018	-0.642275	0.264039
Q99L13	3-hydroxyisobutyrate dehydrogenase, mitochondrial OS=Mus musculus OX=10090 GN=Hibadh PE=1 SV=1 - [3HIDH_MOUSE]	42.99	10	217	198.52	137.09	240.59	218.93	0.382944	0.396159	0.305679	0.237564	+	2.53341	0.330586	0.0737442
Q8QZS1	3-hydroxyisobutyryl-CoA hydrolase, mitochondrial OS=Mus musculus OX=10090 GN=Hibch PE=1 SV=1 - [HIBCH_MOUSE]	33.77	11	149	130.43	73.65	194.56	159.44	0.222805	0.217851	0.151859	0.16221	+	2.7025	0.188681	0.0368416
Q921H8	3-ketoacyl-CoA thiolase A, peroxisomal OS=Mus musculus OX=10090 GN=Acaa1a PE=1 SV=1 - [THIKA_MOUSE]	66.04	16	507	512.42	360.68	849.78	733.53	0.0854246	0.164786	0.0854246	0.0908535	+	1.92427	0.106622	0.0388602
Q8BWT1	3-ketoacyl-CoA thiolase, mitochondrial OS=Mus musculus OX=10090 GN=Acaa2 PE=1 SV=3 - [THIM_MOUSE]	72.8	17	271	277.92	192.04	359.76	342.73	0.293959	0.27262	0.24732	0.22404	+	3.36034	0.259485	0.0303607
Q6GV12	3-ketodihydrosphingosine reductase OS=Mus musculus OX=10090 GN=Kdsr PE=1 SV=1 - [KDSR_MOUSE]	8.13	2	14		7.72	24.7	22.39	0.0214797	-0.0588937	0.0786098	-0.011588		0.0891452	0.00740195	0.0578056
O88736	3-keto-steroid reductase OS=Mus musculus OX=10090 GN=Hsd17b7 PE=1 SV=1 - [DHB7_MOUSE]	30.84	7	22	38.44	8.46	28.66	11.85	0.0384361	-0.142417	-0.0908029	0.134878		0.0825864	-0.0149765	0.125565
Q99J99	3-mercaptopyruvate sulfurtransferase OS=Mus musculus OX=10090 GN=Mpst PE=1 SV=4 - [THTM_MOUSE]	47.14	10	148	97.65	72.32	297.08	227.13	-0.0262051	0.111031	0.141433	0.0676387		0.861117	0.0734744	0.0730272
Q6NZM8	3'-phosphoadenosine 5'-phosphosulfate synthase 1, isoform CRA_a OS=Mus musculus OX=10090 GN=Papss1 PE=1 SV=1 - [Q6NZM8_MOUSE]	33.5	15	98	70.59	55.01	111.62	159.26	0.392867	0.183963	0.113701	-0.345564		0.208883	0.0862417	0.31133
P63325	40S ribosomal protein S10 OS=Mus musculus OX=10090 GN=Rps10 PE=1 SV=1 - [RS10_MOUSE]	36.36	5	176	145.86	113.05	207.38	213.57	0.217851	0.115033	0.126973	-0.940645		0.160504	-0.120197	0.548889
P62281	40S ribosomal protein S11 OS=Mus musculus OX=10090 GN=Rps11 PE=1 SV=3 - [RS11_MOUSE]	48.73	9	162	84.61	74.21	197.66	199.42	-0.265345	-0.215915	-0.0543923	-0.0543923		1.13081	-0.147511	0.109402
Q6ZWZ6	40S ribosomal protein S12 OS=Mus musculus OX=10090 GN=Rps12-ps3 PE=1 SV=1 - [Q6ZWZ6_MOUSE]	53.03	6	293	272.66	159.09	458.87	370.33	-0.2567	-0.309359	-0.0276749	-0.0174171		0.860456	-0.152788	0.151977
P62301	40S ribosomal protein S13 OS=Mus musculus OX=10090 GN=Rps13 PE=1 SV=2 - [RS13_MOUSE]	38.41	6	102	76.59	46.88	151.68	112.81	-0.0785636	-0.260152	-0.0513992	-0.0694519		1.00137	-0.114892	0.0974959
P62264	40S ribosomal protein S14 OS=Mus musculus OX=10090 GN=Rps14 PE=1 SV=3 - [RS14_MOUSE]	29.14	4	165	300.42	181.08	186.78	176.58	0.267835	0.207893	-0.0394883	-0.168123		0.251137	0.0670292	0.205595
P62843	40S ribosomal protein S15 OS=Mus musculus OX=10090 GN=Rps15 PE=1 SV=2 - [RS15_MOUSE]	55.17	4	245	147.34	103.53	252.68	258.33	-0.011588	0.0157831	0.00863037	0.0745054		0.491116	0.0218327	0.0369786
P62245	40S ribosomal protein S15a OS=Mus musculus OX=10090 GN=Rps15a PE=1 SV=2 - [RS15A_MOUSE]	40	4	152	101.45	45.23	246.92	255.81	-0.011588	-0.137648	-0.0619024	-0.0306193		0.929788	-0.0604394	0.0554948
P14131	40S ribosomal protein S16 OS=Mus musculus OX=10090 GN=Rps16 PE=1 SV=4 - [RS16_MOUSE]	47.26	7	252	151.36	84.38	313.64	308.37	-0.37146	-0.293359	-0.272297	-0.179515	+	2.2356	-0.279158	0.0789454
P63276	40S ribosomal protein S17 OS=Mus musculus OX=10090 GN=Rps17 PE=1 SV=2 - [RS17_MOUSE]	57.04	8	218	252.47	100.15	332.6	345.76	-0.184425	-0.158429	-0.103147	-0.0588937	+	1.68543	-0.126224	0.0562448
Q9CZX8	40S ribosomal protein S19 OS=Mus musculus OX=10090 GN=Rps19 PE=1 SV=3 - [RS19_MOUSE]	48.28	9	205	142.34	80.74	262.18	254.42	-0.21927	-0.204233	-0.0634091	-0.0513992		1.24208	-0.134578	0.0894581
P25444	40S ribosomal protein S2 OS=Mus musculus OX=10090 GN=Rps2 PE=1 SV=3 - [RS2_MOUSE]	46.08	13	316	204.56	143.5	419.95	484.03	-0.226004	-0.242977	-0.110916	-0.100051	+	1.69799	-0.169987	0.0749352
P60867	40S ribosomal protein S20 OS=Mus musculus OX=10090 GN=Rps20 PE=1 SV=1 - [RS20_MOUSE]	36.13	3	133	75.71	44.03	203.01	162.73	-0.378945	-0.354759	-0.011588	-0.013043		0.792127	-0.189584	0.204931
P62267	40S ribosomal protein S23 OS=Mus musculus OX=10090 GN=Rps23 PE=1 SV=3 - [RS23_MOUSE]	34.27	3	96	86.76	48.64	131.97	123.77	-0.187707	-0.390245	-0.0306193	-0.117161		1.00528	-0.181433	0.153316
A0A286YEB7	40S ribosomal protein S24 OS=Mus musculus OX=10090 GN=Rps24 PE=1 SV=1 - [A0A286YEB7_MOUSE]	37.29	4	211	129.93	90.79	315.54	317.11	-0.142417	-0.224317	-0.0985055	-0.0573916	+	1.45221	-0.130658	0.0714424
A0A1L1SQA8	40S ribosomal protein S25 OS=Mus musculus OX=10090 GN=Rps25 PE=1 SV=1 - [A0A1L1SQA8_MOUSE]	38.71	5	125	102.98	76.73	121.3	126.61	-0.307573	-0.349235	-0.109359	-0.123434	+	1.4332	-0.2224	0.123712
P62855	40S ribosomal protein S26 OS=Mus musculus OX=10090 GN=Rps26 PE=1 SV=3 - [RS26_MOUSE]	20.87	2	44	81.46			105.15	-0.101598	-0.24127	-0.131313	-0.117161	+	1.72915	-0.147836	0.0634608
A0A0G2JDW7	40S ribosomal protein S27 (Fragment) OS=Mus musculus OX=10090 GN=Rps27 PE=1 SV=1 - [A0A0G2JDW7_MOUSE]	29.27	2	21	16.16	23.06		38.67	0.0370308	-0.0306193	-0.134477	-0.0203404		0.425765	-0.0371015	0.0714155
G3UYV7	40S ribosomal protein S28 (Fragment) OS=Mus musculus OX=10090 GN=Rps28 PE=1 SV=1 - [G3UYV7_MOUSE]	37.5	2	126	138.07	105.44		195.66	-0.0558912	-0.0174171	0.0949116	-1.06794		0.3924	-0.261584	0.541364
P62908	40S ribosomal protein S3 OS=Mus musculus OX=10090 GN=Rps3 PE=1 SV=1 - [RS3_MOUSE]	75.72	17	506	424.8	301	557.46	615.98	-0.166503	-0.0877334	-0.0174171	-0.0276749		0.93208	-0.0748321	0.0685329
P97351	40S ribosomal protein S3a OS=Mus musculus OX=10090 GN=Rps3a PE=1 SV=3 - [RS3A_MOUSE]	50.76	13	427	481.43	247	684.61	484.03	0.0565835	0.0648829	0.0229004	0.0313951	+	1.66143	0.0439405	0.0199875
P62702	40S ribosomal protein S4, X isoform OS=Mus musculus OX=10090 GN=Rps4x PE=1 SV=2 - [RS4X_MOUSE]	43.73	11	319	260.17	176.87	467.48	437.22	-0.0831412	-0.0232697	0.0468402	0.0370308		0.0637041	-0.00563498	0.0602556
D3YYM6	40S ribosomal protein S5 (Fragment) OS=Mus musculus OX=10090 GN=Rps5 PE=1 SV=1 - [D3YYM6_MOUSE]	41.76	4	277	332.39	141.74	417.27	443.72	-0.100051	-0.171368	0.0328061	0.0328061		0.413919	-0.0514517	0.101556
P62754	40S ribosomal protein S6 OS=Mus musculus OX=10090 GN=Rps6 PE=1 SV=1 - [RS6_MOUSE]	22.49	4	320	386.44	171.95	374.61	457.39	-0.0291463	-0.0320937	-0.171368	-0.134477		1.0729	-0.0917713	0.0722097
F6SVV1	40S ribosomal protein S7 OS=Mus musculus OX=10090 GN=Gm9493 PE=3 SV=1 - [F6SVV1_MOUSE]	52.08	7	197	230.53	132.73	245.86	217.59	-0.1976	-0.258425	-0.0831412	-0.0499049		1.24696	-0.147268	0.0974355
P62242	40S ribosomal protein S8 OS=Mus musculus OX=10090 GN=Rps8 PE=1 SV=2 - [RS8_MOUSE]	45.67	8	256	284.3	190.23	281.34	269.95	-0.0454315	-0.0306193	-0.0679388	-0.0694519	+	1.97039	-0.0533604	0.0187216
Q6ZWN5	40S ribosomal protein S9 OS=Mus musculus OX=10090 GN=Rps9 PE=1 SV=3 - [RS9_MOUSE]	31.96	8	229	118.92	101.59	250.42	237.71	-0.142417	-0.0969617	-0.0276749	-0.00288824		0.90303	-0.0674855	0.0638782
P14206	40S ribosomal protein SA OS=Mus musculus OX=10090 GN=Rpsa PE=1 SV=4 - [RSSA_MOUSE]	49.49	11	501	419.99	266.62	894.54	850.62	-0.104697	-0.0144996	-0.0320937	-0.0320937		0.973485	-0.045846	0.0401011
Q61112	45 kDa calcium-binding protein OS=Mus musculus OX=10090 GN=Sdf4 PE=1 SV=1 - [CAB45_MOUSE]	27.98	7	30	12.86	15.5	63.18	39.54	0.381837	-0.41889	-0.0573916	0.00863037		0.0437317	-0.0214536	0.328022
P10852	4F2 cell-surface antigen heavy chain OS=Mus musculus OX=10090 GN=Slc3a2 PE=1 SV=1 - [4F2_MOUSE]	27.19	12	121	117.89	67.2	190.42	154.94	-0.325539	-0.295128	-0.168123	-0.270556	+	2.35097	-0.264836	0.0682851
Q9JLJ2	4-trimethylaminobutyraldehyde dehydrogenase OS=Mus musculus OX=10090 GN=Aldh9a1 PE=1 SV=1 - [AL9A1_MOUSE]	46.36	16	164	135.65	71.21	202.28	227.84	0.317304	0.316146	0.159629	0.134878	+	1.74365	0.231989	0.0983659
A2A9X5	5'(3')-deoxyribonucleotidase, cytosolic type OS=Mus musculus OX=10090 GN=Nt5c PE=1 SV=1 - [A2A9X5_MOUSE]	46.39	6	85	72.11	42.46	138	137.8	-0.00578236	-0.0469211	0.0143553	0.0881415		0.161474	0.0124483	0.0565396
A0A087WQN7	5'-3' exoribonuclease 1 OS=Mus musculus OX=10090 GN=Xrn1 PE=1 SV=1 - [A0A087WQN7_MOUSE]	1.92	3	6	5.47		13.8		0.0328061	0.795767	-0.195946	-0.408072		0.0734811	0.0561387	0.524923
Q9DBR1	5'-3' exoribonuclease 2 OS=Mus musculus OX=10090 GN=Xrn2 PE=1 SV=1 - [XRN2_MOUSE]	22.5	17	109	82.82	62.02	148.66	177.95	0.164786	0.141433	0.0426443	0.0551957	+	1.34154	0.101015	0.0611198
B7ZCL8	55 kDa erythrocyte membrane protein OS=Mus musculus OX=10090 GN=Mpp1 PE=1 SV=1 - [B7ZCL8_MOUSE]	27.58	8	70	64.06	34.6	123.85	61.69	-0.279284	-0.309359	-0.0831412	-0.0439433		1.11562	-0.178932	0.134758
O54950	5'-AMP-activated protein kinase subunit gamma-1 OS=Mus musculus OX=10090 GN=Prkag1 PE=1 SV=2 - [AAKG1_MOUSE]	39.09	10	44	37.73	11.81	98.78	44.02	-0.217591	-0.0350469	-0.0380064	-0.0262051		0.733066	-0.0792124	0.0923886
A0A2I3BR81	5'-nucleotidase domain-containing 2 OS=Mus musculus OX=10090 GN=Nt5dc2 PE=1 SV=1 - [A0A2I3BR81_MOUSE]	22.24	10	37	11.58	9.67	72.33	53.58	0.267835	0.426533	0.612588	0.40163	+	2.03681	0.427147	0.141916
Q3UHB1	5'-nucleotidase domain-containing protein 3 OS=Mus musculus OX=10090 GN=Nt5dc3 PE=1 SV=1 - [NT5D3_MOUSE]	15.93	7	14		8.43	18.57	21.91	0.0384361	-0.106249	-0.0985055	0.0143553		0.413456	-0.0379908	0.0750609
P56379	6.8 kDa mitochondrial proteolipid OS=Mus musculus OX=10090 GN=Mp68 PE=1 SV=1 - [68MP_MOUSE]	29.31	2	13	8.89		14.11	19.09	-0.226004	-0.104697	-0.226004	-0.018878		1.18538	-0.143896	0.101077
P63038	60 kDa heat shock protein, mitochondrial OS=Mus musculus OX=10090 GN=Hspd1 PE=1 SV=1 - [CH60_MOUSE]	72.77	35	5460	5970.49	3219.25	10195.6	9088.54	0.173767	0.168642	0.215368	0.225275	+	3.06856	0.195763	0.028721
P14869	60S acidic ribosomal protein P0 OS=Mus musculus OX=10090 GN=Rplp0 PE=1 SV=3 - [RLA0_MOUSE]	53.31	13	652	510.28	278.43	1175.8	1121.46	-0.194295	-0.153607	-0.14401	-0.148801	+	3.09181	-0.160178	0.0230795
P47955	60S acidic ribosomal protein P1 OS=Mus musculus OX=10090 GN=Rplp1 PE=1 SV=1 - [RLA1_MOUSE]	71.93	5	248	307.42	139.45	420.65	393.73	-0.0558912	-0.289827	-0.168123	-0.237864	+	1.46957	-0.187926	0.101165
P99027	60S acidic ribosomal protein P2 OS=Mus musculus OX=10090 GN=Rplp2 PE=1 SV=3 - [RLA2_MOUSE]	92.17	9	536	655.48	417.78	726.04	705.39	-0.0424568	-0.0954196	-0.0320937	-0.0513992	+	1.54505	-0.0553423	0.0278584
I7HLV2	60S ribosomal protein L10 (Fragment) OS=Mus musculus OX=10090 GN=Rpl10 PE=1 SV=1 - [I7HLV2_MOUSE]	37.81	7	190	92.46	65.68	331.75	238.06	-0.192645	-0.174621	-0.0679388	-0.0203404		1.14613	-0.113886	0.0831738
A0A3B2WBL1	60S ribosomal protein L10a OS=Mus musculus OX=10090 GN=Rpl10a PE=4 SV=1 - [A0A3B2WBL1_MOUSE]	59.26	13	382	293.61	232.83	478.62	543.44	-0.0588937	-0.171368	-0.132894	-0.0862011	+	1.69096	-0.112339	0.0498214
Q9CXW4	60S ribosomal protein L11 OS=Mus musculus OX=10090 GN=Rpl11 PE=1 SV=4 - [RL11_MOUSE]	33.71	5	210	150.29	103.92	393.42	361.7	-0.0892673	-0.125006	-0.0306193	-0.0306193		1.22549	-0.068878	0.0465243
P35979	60S ribosomal protein L12 OS=Mus musculus OX=10090 GN=Rpl12 PE=1 SV=2 - [RL12_MOUSE]	58.79	7	333	243.74	251.51	464.84	472.34	0.0057592	0.0538064	-0.0785636	-0.0588937		0.246601	-0.0194729	0.0606966
P47963	60S ribosomal protein L13 OS=Mus musculus OX=10090 GN=Rpl13 PE=1 SV=3 - [RL13_MOUSE]	24.17	5	92	93.89	66.44	80.21	60.2	-0.0724828	-0.0320937	0.00144204	-0.0573916		1.05003	-0.0401315	0.0323393
A0A1B0GSQ6	60S ribosomal protein L13a (Fragment) OS=Mus musculus OX=10090 GN=Rpl13a PE=3 SV=1 - [A0A1B0GSQ6_MOUSE]	34.13	6	138	79	59.8	185.16	159.63	-0.242977	-0.209228	-0.120294	-0.106249	+	1.83117	-0.169687	0.0668305
Q9CR57	60S ribosomal protein L14 OS=Mus musculus OX=10090 GN=Rpl14 PE=1 SV=3 - [RL14_MOUSE]	16.13	3	293	154.19	119.85	578.22	381.23	-0.171368	-0.222633	-0.121863	-0.0954196	+	1.91372	-0.152821	0.0561873
Q9CZM2	60S ribosomal protein L15 OS=Mus musculus OX=10090 GN=Rpl15 PE=1 SV=4 - [RL15_MOUSE]	22.55	4	68	80.53	71.67	71.18	76.03	-0.411195	-0.415038	-0.224317	-0.182786	+	1.82384	-0.308334	0.122185
Q6ZWZ7	60S ribosomal protein L17 OS=Mus musculus OX=10090 GN=Rpl17 PE=1 SV=1 - [Q6ZWZ7_MOUSE]	27.17	4	195	134.53	82.1	397.47	381.56	-0.345564	-0.364013	-0.123434	-0.104697	+	1.36031	-0.234427	0.139395
A0A1B0GQU8	60S ribosomal protein L18 OS=Mus musculus OX=10090 GN=Rpl18 PE=1 SV=1 - [A0A1B0GQU8_MOUSE]	29.56	4	166	161.52	106.33	239.48	202.14	0.14274	0.181421	-0.182786	-0.186065		0.0369803	-0.0111725	0.200682
A0A1D5RLW5	60S ribosomal protein L18a OS=Mus musculus OX=10090 GN=Rpl18a PE=1 SV=1 - [A0A1D5RLW5_MOUSE]	41.5	6	75	91.92	67.07	78.55	70.23	-0.0619024	0.0057592	-0.0394883	-0.0923401		0.969092	-0.0469929	0.0413028
O09167	60S ribosomal protein L21 OS=Mus musculus OX=10090 GN=Rpl21 PE=1 SV=3 - [RL21_MOUSE]	36.88	6	48	50.24	19.68	35.54	74.88	0.0731348	-0.288065	-0.227692	-0.227692		0.879602	-0.167579	0.16298
P67984	60S ribosomal protein L22 OS=Mus musculus OX=10090 GN=Rpl22 PE=1 SV=2 - [RL22_MOUSE]	50.78	4	142	150.35	95.54	168.99	153.03	-0.158429	-0.239566	-0.117161	-0.0800879	+	1.6486	-0.148811	0.0684436
Q9D7S7	60S ribosomal protein L22-like 1 OS=Mus musculus OX=10090 GN=Rpl22l1 PE=1 SV=1 - [RL22L_MOUSE]	29.51	2	42	34.02		156.36	86.83	0.0593554	-0.115597	0.0100636	0.0676387		0.0423732	0.00536518	0.0845515
P62830	60S ribosomal protein L23 OS=Mus musculus OX=10090 GN=Rpl23 PE=1 SV=1 - [RL23_MOUSE]	56.43	6	495	328.02	239.07	778.67	679.83	-0.0816138	-0.0454315	-0.0816138	-0.0619024	+	2.34811	-0.0676404	0.0174802
P62751	60S ribosomal protein L23a OS=Mus musculus OX=10090 GN=Rpl23a PE=1 SV=1 - [RL23A_MOUSE]	46.15	9	377	265.36	180.15	562.8	419.3	-0.275786	-0.293359	-0.136062	-0.12658	+	1.73457	-0.207947	0.0888545
Q8BP67	60S ribosomal protein L24 OS=Mus musculus OX=10090 GN=Rpl24 PE=1 SV=2 - [RL24_MOUSE]	30.57	5	150	141.13	97.76	184.53	192.56	-0.284546	-0.327348	-0.232769	-0.189351	+	2.47961	-0.258503	0.0601723
B1ARA3	60S ribosomal protein L26 (Fragment) OS=Mus musculus OX=10090 GN=Rpl26 PE=1 SV=1 - [B1ARA3_MOUSE]	16.5	2	4		11.23			-0.244685	-0.362158	-0.227692	-0.0877334	+	1.58123	-0.230567	0.112435
P61358	60S ribosomal protein L27 OS=Mus musculus OX=10090 GN=Rpl27 PE=1 SV=2 - [RL27_MOUSE]	36.76	4	76	28.51	29.62	89.4	112.86	-0.187707	-0.136062	-0.0877334	-0.0724828	+	1.72596	-0.120996	0.0520809
P14115	60S ribosomal protein L27a OS=Mus musculus OX=10090 GN=Rpl27a PE=1 SV=5 - [RL27A_MOUSE]	35.14	5	103	86.81	71.62	100.64	71.85	-0.0816138	0.00719549	-0.0469211	0.00288247		0.589083	-0.0296142	0.0424832
P41105	60S ribosomal protein L28 OS=Mus musculus OX=10090 GN=Rpl28 PE=1 SV=2 - [RL28_MOUSE]	32.12	5	36	21.27		47.75	51.52	-0.0664274	-0.0365258	0.0426443	0.0690147		0.022232	0.00217645	0.0640556
P27659	60S ribosomal protein L3 OS=Mus musculus OX=10090 GN=Rpl3 PE=1 SV=3 - [RL3_MOUSE]	38.96	12	301	201.34	98.25	604	558.04	-0.0985055	0.0745054	-0.0588937	-0.0573916		0.375361	-0.0350713	0.075491
P62889	60S ribosomal protein L30 OS=Mus musculus OX=10090 GN=Rpl30 PE=1 SV=2 - [RL30_MOUSE]	40	5	97	133.97	59.64	85.15	96.5	-0.0558912	-0.0558912	-0.140826	-0.192645	+	1.34073	-0.111313	0.0674019
P62900	60S ribosomal protein L31 OS=Mus musculus OX=10090 GN=Rpl31 PE=1 SV=1 - [RL31_MOUSE]	32.8	4	75	64.04	38.06	93.34	93.33	-0.226004	-0.217591	-0.311148	-0.279284	+	2.86422	-0.258507	0.0444722
P62911	60S ribosomal protein L32 OS=Mus musculus OX=10090 GN=Rpl32 PE=1 SV=2 - [RL32_MOUSE]	27.41	3	93	54.09	45.09	114.29	116.23	-0.360305	-0.229382	-0.07552	-0.0603973		1.08054	-0.181401	0.141612
Q9D1R9	60S ribosomal protein L34 OS=Mus musculus OX=10090 GN=Rpl34 PE=1 SV=2 - [RL34_MOUSE]	28.21	4	69	33.91	5.76	83.78	92.61	-0.405451	-0.430509	-0.212568	-0.293359	+	2.15384	-0.335472	0.101338
Q6ZWV7	60S ribosomal protein L35 OS=Mus musculus OX=10090 GN=Rpl35 PE=1 SV=1 - [RL35_MOUSE]	13.82	2	7	25.56				-0.123434	-0.107803	0.0922074	0.0908535		0.0688128	-0.012044	0.119769
O55142	60S ribosomal protein L35a OS=Mus musculus OX=10090 GN=Rpl35a PE=1 SV=2 - [RL35A_MOUSE]	20.91	3	77	44.34	38.43	103.79	54.7	-0.341903	-0.195946	-0.0588937	-0.018878		0.89825	-0.153905	0.146481
Q6ZWZ4	60S ribosomal protein L36 OS=Mus musculus OX=10090 GN=Rpl36 PE=1 SV=1 - [Q6ZWZ4_MOUSE]	29.52	4	104	93.08	61.37	121.7	102.25	0.0172092	-0.163268	-0.0558912	-0.0365258		0.670975	-0.059619	0.0757031
P61514	60S ribosomal protein L37a OS=Mus musculus OX=10090 GN=Rpl37a PE=1 SV=2 - [RL37A_MOUSE]	28.26	2	13			53.53		-0.300448	-0.362158	-0.136062	-0.284546	+	1.95958	-0.270803	0.095862
Q9JJI8	60S ribosomal protein L38 OS=Mus musculus OX=10090 GN=Rpl38 PE=1 SV=3 - [RL38_MOUSE]	47.14	4	101	76.5	55.9	118.62	122.14	-0.209228	-0.210897	-0.174621	-0.121863	+	2.47988	-0.179152	0.0416928
Q9D8E6	60S ribosomal protein L4 OS=Mus musculus OX=10090 GN=Rpl4 PE=1 SV=3 - [RL4_MOUSE]	30.55	13	421	326.53	194.47	582.08	596.37	-0.234465	-0.286304	-0.0985055	-0.131313	+	1.63078	-0.187647	0.0876448
P47962	60S ribosomal protein L5 OS=Mus musculus OX=10090 GN=Rpl5 PE=1 SV=3 - [RL5_MOUSE]	45.12	12	221	153.39	144.9	340.83	204.63	0.00432164	0.0690147	0.0538064	0.051024	+	1.30244	0.0445417	0.0279549
P47911	60S ribosomal protein L6 OS=Mus musculus OX=10090 GN=Rpl6 PE=1 SV=3 - [RL6_MOUSE]	34.8	10	413	344.14	221.26	699.82	544.06	-0.253257	-0.263612	-0.0877334	-0.0694519	+	1.31842	-0.168514	0.104185
P14148	60S ribosomal protein L7 OS=Mus musculus OX=10090 GN=Rpl7 PE=1 SV=2 - [RL7_MOUSE]	46.67	14	274	253.78	133.02	309.53	305.61	-0.260152	-0.209228	-0.179515	-0.182786	+	2.81145	-0.20792	0.0372758
P12970	60S ribosomal protein L7a OS=Mus musculus OX=10090 GN=Rpl7a PE=1 SV=2 - [RL7A_MOUSE]	44.36	13	247	199.92	162.12	325.32	278.34	-0.172994	-0.018878	-0.0816138	-0.0800879		1.16235	-0.0883934	0.0635206
P62918	60S ribosomal protein L8 OS=Mus musculus OX=10090 GN=Rpl8 PE=1 SV=2 - [RL8_MOUSE]	33.07	6	128	105.28	63.3	309.99	240.88	0.041243	-0.109359	0.0313951	0.0172092		0.0464865	-0.00487793	0.0703491
Q9DCD0	6-phosphogluconate dehydrogenase, decarboxylating OS=Mus musculus OX=10090 GN=Pgd PE=1 SV=3 - [6PGD_MOUSE]	44.51	17	442	534.55	298.03	555.05	515.45	-0.123434	-0.0846703	0.0114957	0.041243		0.406562	-0.0388414	0.0778964
Q9CQ60	6-phosphogluconolactonase OS=Mus musculus OX=10090 GN=Pgls PE=1 SV=1 - [6PGL_MOUSE]	58.37	10	354	331.87	158.78	668.63	476.89	-0.0380064	-0.0499049	0.0356239	-0.018878		0.380542	-0.0177913	0.0378343
P33434	72 kDa type IV collagenase OS=Mus musculus OX=10090 GN=Mmp2 PE=1 SV=1 - [MMP2_MOUSE]	34.29	17	119	112.77	64.56	154.62	183.84	0.0881415	0.0157831	-0.0203404	-0.155213		0.125625	-0.0179072	0.102046
O88455	7-dehydrocholesterol reductase OS=Mus musculus OX=10090 GN=Dhcr7 PE=1 SV=1 - [DHCR7_MOUSE]	11.25	4	27	32.06		50.74	52.66	0.051024	-0.477944	0.151859	0.0881415		0.114209	-0.0467299	0.290476
Q3UFY7	7-methylguanosine phosphate-specific 5'-nucleotidase OS=Mus musculus OX=10090 GN=Nt5c3b PE=1 SV=3 - [5NT3B_MOUSE]	20	5	10	5.93		11.07	15.33	0.351628	0.702214	-0.139236	-0.380822		0.206598	0.133446	0.486459
D3YYK0	Abhydrolase domain containing 11, isoform CRA_b OS=Mus musculus OX=10090 GN=Abhd11 PE=1 SV=1 - [D3YYK0_MOUSE]	11.01	2	3	10.87				0.191563	0.289244	-0.327227	0.261832		0.279024	0.103853	0.290316
B7ZCU2	Abl interactor 1 OS=Mus musculus OX=10090 GN=Abi1 PE=1 SV=1 - [B7ZCU2_MOUSE]	18.07	4	12	9.71		17.48	16.5	-0.179515	-0.205896	-0.232769	-0.0800879	+	1.86865	-0.174567	0.0666327
Q9D2R0	Acetoacetyl-CoA synthetase OS=Mus musculus OX=10090 GN=Aacs PE=1 SV=1 - [AACS_MOUSE]	28.13	16	190	144.55	93.42	305.42	204.57	-0.0558912	0.0786098	0.0057592	-0.0174171		0.0323023	0.00276518	0.0565958
Q8BU33	Acetolactate synthase-like protein OS=Mus musculus OX=10090 GN=Ilvbl PE=1 SV=1 - [ILVBL_MOUSE]	22.47	9	40	61.57	21.51	64.39	64.8	0.0922074	0.246104	0.215368	0.141433	+	1.80595	0.173778	0.0699065
Q8CAY6	Acetyl-CoA acetyltransferase, cytosolic OS=Mus musculus OX=10090 GN=Acat2 PE=1 SV=2 - [THIC_MOUSE]	47.86	10	154	169.2	79.34	293.12	250.75	-0.0573916	0.0129261	-0.011588	0.0648829		0.0285378	0.00220735	0.0509427
Q8QZT1	Acetyl-CoA acetyltransferase, mitochondrial OS=Mus musculus OX=10090 GN=Acat1 PE=1 SV=1 - [THIL_MOUSE]	53.77	17	554	795.82	455.48	576.16	771.42	0.108357	0.181421	0.157044	0.0922074	+	2.12824	0.134757	0.0415599
Q5SWU9	Acetyl-CoA carboxylase 1 OS=Mus musculus OX=10090 GN=Acaca PE=1 SV=1 - [ACACA_MOUSE]	24.14	39	131	104.41	52.01	226.52	157.43	0.225275	0.16221	0.128293	0.173767	+	2.47747	0.172386	0.0401949
Q99J27	Acetyl-coenzyme A transporter 1 OS=Mus musculus OX=10090 GN=Slc33a1 PE=1 SV=1 - [ACATN_MOUSE]	6.55	3	7	17.69	6.8			0.214125	0.0635029	0.16092	0.0426443		1.22807	0.120298	0.0810544
Q9WV54	Acid ceramidase OS=Mus musculus OX=10090 GN=Asah1 PE=1 SV=1 - [ASAH1_MOUSE]	30.71	10	45	44.49	30.19	22.85	59.58	-0.155213	-0.0954196	-0.0664274	-0.101598	+	1.96047	-0.104665	0.037023
D3YYE1	Acidic leucine-rich nuclear phosphoprotein 32 family member A (Fragment) OS=Mus musculus OX=10090 GN=Anp32a PE=1 SV=1 - [D3YYE1_MOUSE]	44.95	8	123	89.17	57.44	148.21	137.66	-0.0831412	-0.0985055	0.0482362	0.0840642		0.0936806	-0.0123366	0.0920155
Q9EST5	Acidic leucine-rich nuclear phosphoprotein 32 family member B OS=Mus musculus OX=10090 GN=Anp32b PE=1 SV=1 - [AN32B_MOUSE]	33.46	7	180	126.86	55.75	304.18	273.73	-0.0439433	0.0731348	0.111031	0.0593554		0.639849	0.0498945	0.0662642
P97822	Acidic leucine-rich nuclear phosphoprotein 32 family member E OS=Mus musculus OX=10090 GN=Anp32e PE=1 SV=2 - [AN32E_MOUSE]	18.46	4	52	72.71	56.08	54.12	63.48	0.125651	-0.158429	0.0976109	0.0676387		0.190299	0.0331179	0.129876
Q99KI0	Aconitate hydratase, mitochondrial OS=Mus musculus OX=10090 GN=Aco2 PE=1 SV=1 - [ACON_MOUSE]	52.31	32	1463	1359.57	927.75	1981.52	1967.16	0.0894982	0.0676387	0.0881415	0.0908535	+	3.21715	0.084033	0.0109855
Q80YS6	Actin filament-associated protein 1 OS=Mus musculus OX=10090 GN=Afap1 PE=1 SV=1 - [AFAP1_MOUSE]	2.74	2	2			7.85		-0.352887	0.104337	-0.100051	-0.14401		0.55214	-0.123153	0.187526
P68033	Actin, alpha cardiac muscle 1 OS=Mus musculus OX=10090 GN=Actc1 PE=1 SV=1 - [ACTC_MOUSE]	60.21	19	2929	2053.37	1345.82	3454.52	3985.42	-0.0232697	-0.222633	-0.494109	-0.985645		0.885212	-0.431414	0.416843
P60710	Actin, cytoplasmic 1 OS=Mus musculus OX=10090 GN=Actb PE=1 SV=1 - [ACTB_MOUSE]	85.07	23	4830	4934.56	3008.3	6697.3	8273.24	-0.37146	-0.395929	-0.272297	-0.298673	+	2.84192	-0.33459	0.0585728
Q9Z2N8	Actin-like protein 6A OS=Mus musculus OX=10090 GN=Actl6a PE=1 SV=2 - [ACL6A_MOUSE]	16.78	5	29	25.66	6.64	39.55	33.61	0.0551957	-0.736966	0.0854246	0.0786098		0.245369	-0.129434	0.405228
Q9QZB7	Actin-related protein 10 OS=Mus musculus OX=10090 GN=Actr10 PE=1 SV=2 - [ARP10_MOUSE]	37.41	10	63	50.55	16.35	114.67	100.35	0.195348	0.273814	-0.0469211	-0.00288824		0.573158	0.104838	0.154252
P61161	Actin-related protein 2 OS=Mus musculus OX=10090 GN=Actr2 PE=1 SV=1 - [ARP2_MOUSE]	35.28	10	294	323.13	206.11	365.01	388.64	-0.0291463	-0.0174171	-0.07552	-0.0938791		1.22296	-0.0539906	0.036558
Q9WV32	Actin-related protein 2/3 complex subunit 1B OS=Mus musculus OX=10090 GN=Arpc1b PE=1 SV=4 - [ARC1B_MOUSE]	25.81	7	47	82.76	72.59	41.31	38.38	-0.268817	-0.145605	0.0114957	-0.0785636		0.872448	-0.120372	0.118053
Q9CVB6	Actin-related protein 2/3 complex subunit 2 OS=Mus musculus OX=10090 GN=Arpc2 PE=1 SV=3 - [ARPC2_MOUSE]	55.67	15	278	212.24	153.5	367.93	345.07	-0.15682	-0.200913	-0.134477	-0.132894	+	2.65397	-0.156276	0.0317
A0A0G2JFK7	Actin-related protein 2/3 complex subunit 3 (Fragment) OS=Mus musculus OX=10090 GN=Arpc3 PE=1 SV=1 - [A0A0G2JFK7_MOUSE]	16.9	2	84		61.59	148.42	134.79	-0.0232697	-0.217591	-0.121863	-0.163268	+	1.30782	-0.131498	0.0821128
P59999	Actin-related protein 2/3 complex subunit 4 OS=Mus musculus OX=10090 GN=Arpc4 PE=1 SV=3 - [ARPC4_MOUSE]	64.29	9	127	135.65	91	113.93	102.16	-0.246395	-0.190997	-0.200913	-0.210897	+	3.3974	-0.212301	0.0241379
Q9CPW4	Actin-related protein 2/3 complex subunit 5 OS=Mus musculus OX=10090 GN=Arpc5 PE=1 SV=3 - [ARPC5_MOUSE]	58.94	7	52	65.11	39.36	96.13	88.85	-0.176251	-0.284546	-0.139236	-0.132894	+	1.86425	-0.183232	0.0701969
Q9D898	Actin-related protein 2/3 complex subunit 5-like protein OS=Mus musculus OX=10090 GN=Arpc5l PE=1 SV=1 - [ARP5L_MOUSE]	39.22	4	23	44.26	21.45	11.66	10.16	0.16092	0.235114	0.0813396	0.14274	+	1.78782	0.155028	0.0633231
Q99JY9	Actin-related protein 3 OS=Mus musculus OX=10090 GN=Actr3 PE=1 SV=3 - [ARP3_MOUSE]	49.76	16	237	205.05	173.63	369.47	330.07	-0.163268	-0.210897	-0.0558912	0.00719549		0.909355	-0.105715	0.0993425
P11031	Activated RNA polymerase II transcriptional coactivator p15 OS=Mus musculus OX=10090 GN=Sub1 PE=1 SV=3 - [TCP4_MOUSE]	28.35	3	47	48.33	30.18	76.48	31.88	-0.265345	-0.0709665	-0.107803	-0.0969617		1.26357	-0.135269	0.0880841
Q8BK64	Activator of 90 kDa heat shock protein ATPase homolog 1 OS=Mus musculus OX=10090 GN=Ahsa1 PE=1 SV=2 - [AHSA1_MOUSE]	45.27	9	133	134.21	71.24	197.02	202.85	0.0772429	0.164786	0.0854246	0.0482362	+	1.48506	0.0939224	0.0498641
F6ZFT1	Acyl carrier protein (Fragment) OS=Mus musculus OX=10090 GN=Ndufab1 PE=1 SV=1 - [F6ZFT1_MOUSE]	16.54	3	150	111.14	79.41	255.36	227.59	0.0551957	0.0370308	0.115033	0.125651	+	1.49724	0.0832276	0.0437084
A0A0R4J107	Acylamino-acid-releasing enzyme (Fragment) OS=Mus musculus OX=10090 GN=Apeh PE=1 SV=1 - [A0A0R4J107_MOUSE]	12.57	6	12	12.44	8.27	22.73	6.63	-0.0203404	0.146655	-0.00723156	0.0440444		0.44246	0.0407819	0.0758529
Q9Z0R9	Acyl-CoA 6-desaturase OS=Mus musculus OX=10090 GN=Fads2 PE=1 SV=1 - [FADS2_MOUSE]	7.43	3	18			39.93	32.58	-0.0218043	0.405992	-0.120294	-0.104697		0.113942	0.0397992	0.247925
Q8JZN5	Acyl-CoA dehydrogenase family member 9, mitochondrial OS=Mus musculus OX=10090 GN=Acad9 PE=1 SV=2 - [ACAD9_MOUSE]	37.6	20	127	113.78	60.9	155.13	149.44	0.182692	0.337997	0.154454	0.154454	+	1.74181	0.207399	0.0880769
P13516	Acyl-CoA desaturase 1 OS=Mus musculus OX=10090 GN=Scd1 PE=1 SV=2 - [ACOD1_MOUSE]	15.49	5	41	27.05	28.86	53.42	47.18	0.0313951	0.153157	0.0342158	0.255803		0.940644	0.118643	0.107617
Q8VCW8	Acyl-CoA synthetase family member 2, mitochondrial OS=Mus musculus OX=10090 GN=Acsf2 PE=1 SV=1 - [ACSF2_MOUSE]	36.91	15	209	179.55	76.38	381.19	338.18	0.0745054	0.041243	0.0840642	0.0976109	+	2.07097	0.0743559	0.0240245
Q91YX5	Acyl-CoA:lysophosphatidylglycerol acyltransferase 1 OS=Mus musculus OX=10090 GN=Lpgat1 PE=1 SV=1 - [LGAT1_MOUSE]	17.84	6	15	13.04		21.64	18.67	-0.0484122	-0.0969617	-0.00868222	0.00432164		0.701009	-0.0374336	0.0455861
P31786	Acyl-CoA-binding protein OS=Mus musculus OX=10090 GN=Dbi PE=1 SV=2 - [ACBP_MOUSE]	39.08	2	283	229.36	117.56	548.88	529.88	0.121679	0.154454	0.175045	0.225275	+	2.35645	0.169113	0.0434136
A0A0R4J079	Acyl-Coenzyme A binding domain containing 3, isoform CRA_b OS=Mus musculus OX=10090 GN=Acbd3 PE=1 SV=1 - [A0A0R4J079_MOUSE]	27.05	9	48	71.55	51.65	37.95	51.47	0.0894982	-0.142417	0.107018	-0.0144996		0.0584453	0.0098999	0.114838
A0A0R4J0P1	Acyl-Coenzyme A dehydrogenase family, member 8 OS=Mus musculus OX=10090 GN=Acad8 PE=1 SV=1 - [A0A0R4J0P1_MOUSE]	27.12	8	35	46.53	43.01	29.54	15.3	0.116365	0.116365	0.117695	0.194087	+	2.23084	0.136128	0.0386444
Q9CQR4	Acyl-coenzyme A thioesterase 13 OS=Mus musculus OX=10090 GN=Acot13 PE=1 SV=1 - [ACO13_MOUSE]	15.71	2	22	35.2	19.13	34.01		-0.33825	0.0100636	-0.0785636	-0.0816138		0.693385	-0.122091	0.150247
Q9QYR9	Acyl-coenzyme A thioesterase 2, mitochondrial OS=Mus musculus OX=10090 GN=Acot2 PE=1 SV=2 - [ACOT2_MOUSE]	40.62	13	112	193.41	104.08	99.82	101.93	-0.362158	-0.392137	-0.395929	-0.358454	+	4.41403	-0.377169	0.0195922
Q9R0X4	Acyl-coenzyme A thioesterase 9, mitochondrial OS=Mus musculus OX=10090 GN=Acot9 PE=1 SV=1 - [ACOT9_MOUSE]	39.86	16	312	233.45	131.69	510.92	429.18	-0.176251	-0.205896	-0.12658	-0.0862011	+	1.95162	-0.148732	0.0529964
Q9ESW4	Acylglycerol kinase, mitochondrial OS=Mus musculus OX=10090 GN=Agk PE=1 SV=1 - [AGK_MOUSE]	20.19	6	33	27.33	20.88	34.85	36.4	-0.0513992	-0.166503	0.0922074	-0.0365258		0.301598	-0.0405551	0.105866
P56376	Acylphosphatase-1 OS=Mus musculus OX=10090 GN=Acyp1 PE=1 SV=2 - [ACYP1_MOUSE]	26.26	2	8			34.84		-0.361325	0.215368	-0.0424568	-0.0424568		0.181511	-0.0577175	0.236092
P56375	Acylphosphatase-2 OS=Mus musculus OX=10090 GN=Acyp2 PE=1 SV=2 - [ACYP2_MOUSE]	42.45	4	7	9.83	11.96			0.254594	-0.0409718	-0.286204	0.209141		0.0955666	0.0341397	0.249992
D3Z111	Acyl-protein thioesterase 1 OS=Mus musculus OX=10090 GN=Lypla1 PE=1 SV=1 - [D3Z111_MOUSE]	36.22	4	10	17.29	9.72	16.11		0.0313951	0.0731348	-0.0619024	-0.00578236		0.114052	0.00921129	0.0573303
Q9WTL7	Acyl-protein thioesterase 2 OS=Mus musculus OX=10090 GN=Lypla2 PE=1 SV=1 - [LYPA2_MOUSE]	25.97	4	15	18.53	6.94	37.04	18.57	0.0827026	0.00863037	-0.0014434	0.0356239		0.712383	0.0313784	0.0376251
Q8R0F8	Acylpyruvase FAHD1, mitochondrial OS=Mus musculus OX=10090 GN=Fahd1 PE=1 SV=2 - [FAHD1_MOUSE]	13.22	2	6			26.04		-0.132894	-0.244685	0.231432	0.178874		0.0229979	0.00818175	0.232967
Q64010	Adapter molecule crk OS=Mus musculus OX=10090 GN=Crk PE=1 SV=1 - [CRK_MOUSE]	38.49	9	95	116.86	72.48	152.18	131.73	-0.0454315	0.102994	-0.00288824	-0.0262051		0.0738454	0.00711729	0.0662425
Q9D1J1	Adaptin ear-binding coat-associated protein 2 OS=Mus musculus OX=10090 GN=Necap2 PE=1 SV=1 - [NECP2_MOUSE]	21.05	3	25	37.09	19.68		66.95	0.0143553	0.311503	-0.0218043	-0.498179		0.101918	-0.0485312	0.334901
P08030	Adenine phosphoribosyltransferase OS=Mus musculus OX=10090 GN=Aprt PE=1 SV=2 - [APT_MOUSE]	27.22	4	64	58.64	30.2	76.91	86.31	0.109695	0.108357	0.0057592	-0.110916		0.202442	0.0282238	0.104759
P55264	Adenosine kinase OS=Mus musculus OX=10090 GN=Adk PE=1 SV=2 - [ADK_MOUSE]	46.26	12	142	99.24	51.48	175.45	241.93	-0.288065	-0.275786	-0.0740006	-0.0877334		1.27967	-0.181396	0.116325
P50247	Adenosylhomocysteinase OS=Mus musculus OX=10090 GN=Ahcy PE=1 SV=3 - [SAHH_MOUSE]	40.97	18	327	282.42	162.16	513.63	457.69	-0.237864	-0.26708	-0.101598	-0.0846703	+	1.4696	-0.172803	0.0930208
F8WGT1	Adenosylhomocysteinase OS=Mus musculus OX=10090 GN=Ahcyl2 PE=1 SV=1 - [F8WGT1_MOUSE]	13.73	8	61	88.46				0.42975	0.392867	0.171207	0.204141	+	1.70994	0.299491	0.130684
Q9WTP6	Adenylate kinase 2, mitochondrial OS=Mus musculus OX=10090 GN=Ak2 PE=1 SV=5 - [KAD2_MOUSE]	65.27	13	368	241.13	158.28	538.46	486.66	0.259423	0.14274	0.235114	0.23634	+	2.45921	0.218404	0.0516673
Q9WUR9	Adenylate kinase 4, mitochondrial OS=Mus musculus OX=10090 GN=Ak4 PE=1 SV=1 - [KAD4_MOUSE]	31.39	4	12		6.46	15.19	28.55	-0.390208	0.132248	0.0894982	0.141433		0.0171349	-0.00675709	0.256634
Q9R0Y5	Adenylate kinase isoenzyme 1 OS=Mus musculus OX=10090 GN=Ak1 PE=1 SV=1 - [KAD1_MOUSE]	58.76	9	192	119.08	72.45	362.92	279.1	-0.32916	-0.446148	-0.296899	-0.274041	+	2.51005	-0.336562	0.0764764
P54822	Adenylosuccinate lyase OS=Mus musculus OX=10090 GN=Adsl PE=1 SV=2 - [PUR8_MOUSE]	40.08	12	56	60.6	41.27	126.12	97.69	0.0100636	-0.161653	0.0299829	-0.0218043		0.32967	-0.0358527	0.0865365
P46664	Adenylosuccinate synthetase isozyme 2 OS=Mus musculus OX=10090 GN=Adss PE=1 SV=2 - [PURA2_MOUSE]	32.24	10	131	117.5	74.34	197.14	208.04	0.0565835	0.0949116	0.0342158	0.0676387	+	1.81781	0.0633374	0.0252264
P40124	Adenylyl cyclase-associated protein 1 OS=Mus musculus OX=10090 GN=Cap1 PE=1 SV=4 - [CAP1_MOUSE]	52.74	19	555	583.73	333.84	759.87	826.66	-0.298673	-0.340075	-0.237864	-0.258425	+	2.96153	-0.283759	0.0452478
Q9D7N9	Adipocyte plasma membrane-associated protein OS=Mus musculus OX=10090 GN=Apmap PE=1 SV=1 - [APMAP_MOUSE]	62.65	18	201	163.42	75.31	382.75	255.56	0.243669	0.286881	0.134878	0.0745054	+	1.49269	0.184983	0.0975415
P48962	ADP/ATP translocase 1 OS=Mus musculus OX=10090 GN=Slc25a4 PE=1 SV=4 - [ADT1_MOUSE]	52.35	14	674	577.61	301.53	948.45	794.58	-0.222633	-0.354759	-0.263612	-0.281036	+	2.69207	-0.28051	0.0552222
P51881	ADP/ATP translocase 2 OS=Mus musculus OX=10090 GN=Slc25a5 PE=1 SV=3 - [ADT2_MOUSE]	50	15	671	631.37	362.87	788.76	700.42	0.0607391	0.0662615	0.207893	0.167358	+	1.37608	0.125563	0.0735841
Q3UDS7	ADP-dependent glucokinase OS=Mus musculus OX=10090 GN=Adpgk PE=1 SV=1 - [Q3UDS7_MOUSE]	33.33	9	73	75.47	41.13	138.77	77.15	0.119024	0.345964	0.225275	0.167358	+	1.65734	0.214405	0.0978722
Q8BVU5	ADP-ribose pyrophosphatase, mitochondrial OS=Mus musculus OX=10090 GN=Nudt9 PE=1 SV=1 - [NUDT9_MOUSE]	14.57	4	44	18.86	28.1	53.34	39.78	-0.0469211	-0.00288824	-0.0203404	0.0662615		0.0130282	-0.00097206	0.0483407
P61205	ADP-ribosylation factor 3 OS=Mus musculus OX=10090 GN=Arf3 PE=2 SV=2 - [ARF3_MOUSE]	60.77	9	790	779.38	576.33	1123.95	1042.08	-0.254978	-0.148801	-0.052895	-0.0543923		1.11852	-0.127767	0.0959422
P61750	ADP-ribosylation factor 4 OS=Mus musculus OX=10090 GN=Arf4 PE=1 SV=2 - [ARF4_MOUSE]	65	9	662	652.23	462.58	948.8	885.53	-0.163268	-0.115597	-0.0831412	-0.0573916	+	1.71254	-0.104849	0.0456499
P84084	ADP-ribosylation factor 5 OS=Mus musculus OX=10090 GN=Arf5 PE=1 SV=2 - [ARF5_MOUSE]	78.89	11	665	658.02	499.28	873.75		0.0758749	-0.0014434	-0.104697	-0.199255		0.387525	-0.0573801	0.120074
P62331	ADP-ribosylation factor 6 OS=Mus musculus OX=10090 GN=Arf6 PE=1 SV=2 - [ARF6_MOUSE]	52.57	7	205	149.41	66.82	330.05	313.25	-0.504305	-0.401635	-0.231075	-0.251539	+	1.89656	-0.347138	0.129462
Q9EPJ9	ADP-ribosylation factor GTPase-activating protein 1 OS=Mus musculus OX=10090 GN=Arfgap1 PE=1 SV=2 - [ARFG1_MOUSE]	27.29	7	49	33.32	36.96	89.4	31.74	-0.0969617	-0.288065	-0.0350469	-0.0291463		0.793937	-0.112305	0.121121
Q99K28	ADP-ribosylation factor GTPase-activating protein 2 OS=Mus musculus OX=10090 GN=Arfgap2 PE=1 SV=1 - [ARFG2_MOUSE]	14.62	6	31	23.22	13.15	38.45	49.69	-0.115597	0.250962	-0.0603973	-0.131313		0.0529964	-0.0140863	0.179297
Q9D8S3	ADP-ribosylation factor GTPase-activating protein 3 OS=Mus musculus OX=10090 GN=Arfgap3 PE=1 SV=2 - [ARFG3_MOUSE]	11.66	5	51	42.7	32.02	59.63	42.3	-0.0846703	-0.0892673	-0.123434	-0.14401	+	2.35623	-0.110345	0.028332
Q8R0H9	ADP-ribosylation factor-binding protein GGA1 OS=Mus musculus OX=10090 GN=Gga1 PE=1 SV=1 - [GGA1_MOUSE]	8.35	4	10	6.35	7.53	13.59	6.79	-0.0365258	0.648926	-0.00433462	0.0840642		0.443234	0.173032	0.321333
G5E8V9	ADP-ribosylation factor-interacting protein 1 OS=Mus musculus OX=10090 GN=Arfip1 PE=1 SV=1 - [G5E8V9_MOUSE]	34.58	9	48	44.99	54.56	20.46	49.99	-0.0439433	0.0186342	0.0482362	-0.136062		0.269648	-0.0282837	0.081482
P61211	ADP-ribosylation factor-like protein 1 OS=Mus musculus OX=10090 GN=Arl1 PE=1 SV=1 - [ARL1_MOUSE]	40.33	6	130	125.81	35.7	201.24	218.68	-0.251539	-0.148801	-0.0588937	-0.0335695		1.05447	-0.123201	0.0988184
Q8BGR6	ADP-ribosylation factor-like protein 15 OS=Mus musculus OX=10090 GN=Arl15 PE=1 SV=1 - [ARL15_MOUSE]	12.25	2	2				8.38	-0.671163	-0.320126	-0.304006	-0.227692	+	1.50963	-0.380747	0.197764
Q9D0J4	ADP-ribosylation factor-like protein 2 OS=Mus musculus OX=10090 GN=Arl2 PE=1 SV=1 - [ARL2_MOUSE]	54.89	7	48	32.36	27.3	72.56	61.97	0.264236	0.27858	0.0524158	-0.013043		0.84263	0.145547	0.147884
Q9WUL7	ADP-ribosylation factor-like protein 3 OS=Mus musculus OX=10090 GN=Arl3 PE=1 SV=1 - [ARL3_MOUSE]	54.4	8	80	57.52	13.31	142.69	149.43	-0.302226	-0.199255	-0.14401	-0.131313	+	1.81052	-0.194201	0.0778224
Q8VEH3	ADP-ribosylation factor-like protein 8A OS=Mus musculus OX=10090 GN=Arl8a PE=1 SV=1 - [ARL8A_MOUSE]	56.45	9	135	127.64	62.14	239.93	227.52	0.0676387	-0.117161	-0.360305	-0.296899		0.78499	-0.176682	0.192704
Q9CQW2	ADP-ribosylation factor-like protein 8B OS=Mus musculus OX=10090 GN=Arl8b PE=1 SV=1 - [ARL8B_MOUSE]	70.43	10	144	138.86	69.88	263.69	209.52	0.362891	-0.512514	-0.0603973	0.0370308		0.0828718	-0.0432474	0.361432
Q9JKX6	ADP-sugar pyrophosphatase OS=Mus musculus OX=10090 GN=Nudt5 PE=1 SV=1 - [NUDT5_MOUSE]	21.1	4	24	31.42	25.61	15.83	24.55	0.240009	0.334568	0.117695	0.204141	+	1.81097	0.224103	0.0897713
Q8JZQ2	AFG3-like protein 2 OS=Mus musculus OX=10090 GN=Afg3l2 PE=1 SV=1 - [AFG32_MOUSE]	24.19	15	33	30.68	17.62	19.33	36.08	-0.0469211	0.051024	-0.237864	-0.0558912		0.500991	-0.0724131	0.120462
Q8CG76	Aflatoxin B1 aldehyde reductase member 2 OS=Mus musculus OX=10090 GN=Akr7a2 PE=1 SV=3 - [ARK72_MOUSE]	13.35	4	29	21.36		57.27	50.16	0.00288247	0.0676387	0.0426443	0.0398403		1.19234	0.0382514	0.0266858
O08915	AH receptor-interacting protein OS=Mus musculus OX=10090 GN=Aip PE=1 SV=1 - [AIP_MOUSE]	26.67	6	10			33.87	16.35	-0.186065	0.317304	0.159629	0.0285691		0.294336	0.0798593	0.212986
E9Q616	AHNAK nucleoprotein (desmoyokin) OS=Mus musculus OX=10090 GN=Ahnak PE=1 SV=1 - [E9Q616_MOUSE]	72.81	222	7827	5970.54	4360.68	10641	9723.17	-0.477944	-0.498179	-0.327348	-0.318326	+	2.46047	-0.405449	0.0958203
F7CVJ5	AHNAK nucleoprotein 2 (Fragment) OS=Mus musculus OX=10090 GN=Ahnak2 PE=1 SV=1 - [F7CVJ5_MOUSE]	72.38	17	1158			1870.97	1907.99	-0.643856	-0.639355	-0.586406	-0.514573	+	3.54945	-0.596047	0.0602557
F7DBB3	AHNAK nucleoprotein 2 (Fragment) OS=Mus musculus OX=10090 GN=Ahnak2 PE=1 SV=1 - [F7DBB3_MOUSE]	34.14	23	993	872.87	607.69	1782.74	1806.52	-0.662003	-0.556393	-0.0664274	-0.0350469		0.867364	-0.329968	0.32555
E9PYB0	AHNAK nucleoprotein 2 (Fragment) OS=Mus musculus OX=10090 GN=Ahnak2 PE=1 SV=8 - [E9PYB0_MOUSE]	57.08	24	1197	909.23	582.15	1889.33	1968.18	-0.440264	-0.486004	-0.288065	-0.327348	+	2.43359	-0.38542	0.0930508
Q9WTQ5	A-kinase anchor protein 12 OS=Mus musculus OX=10090 GN=Akap12 PE=1 SV=1 - [AKA12_MOUSE]	15.14	16	67	66.4	62	112	69.97	-0.862496	-0.91866	-0.696658	-0.637109	+	2.86963	-0.778731	0.133403
Q9DBR0	A-kinase anchor protein 8 OS=Mus musculus OX=10090 GN=Akap8 PE=1 SV=1 - [AKAP8_MOUSE]	4.95	3	4		6.27	6.72		0.288063	0.194087	-0.0709665	-0.384663		0.0142464	0.00663015	0.301925
E9QQ10	A-kinase anchor protein 9 OS=Mus musculus OX=10090 GN=Akap9 PE=1 SV=1 - [E9QQ10_MOUSE]	1.08	3	13	15.22		28.94		-0.013043	-0.735995	0.0370308	-0.142417		0.499392	-0.213606	0.356372
Q8BGT5	Alanine aminotransferase 2 OS=Mus musculus OX=10090 GN=Gpt2 PE=1 SV=1 - [ALAT2_MOUSE]	26.44	10	31	18.66	27.44	44.72	25.4	-0.0785636	-0.0262051	-0.215915	-0.0846703		1.06058	-0.101338	0.0807658
Q8BGQ7	Alanine--tRNA ligase, cytoplasmic OS=Mus musculus OX=10090 GN=Aars PE=1 SV=1 - [SYAC_MOUSE]	58.99	37	889	1004.97	518.86	1307.46	1197.43	-0.311148	-0.270556	-0.251539	-0.227692	+	3.19491	-0.265234	0.0352769
Q9JII6	Alcohol dehydrogenase [NADP(+)] OS=Mus musculus OX=10090 GN=Akr1a1 PE=1 SV=3 - [AK1A1_MOUSE]	48.31	14	335	342.47	238.59	482.47	469.95	-0.192645	-0.217591	-0.172994	-0.242977	+	3.06549	-0.206552	0.0303764
Q64437	Alcohol dehydrogenase class 4 mu/sigma chain OS=Mus musculus OX=10090 GN=Adh7 PE=2 SV=2 - [ADH7_MOUSE]	25.13	6	105	54.65	38.05	164.28	133.16	-0.117161	0.16221	-0.0877334	-0.0908029		0.190001	-0.0333718	0.131055
P28474	Alcohol dehydrogenase class-3 OS=Mus musculus OX=10090 GN=Adh5 PE=1 SV=3 - [ADHX_MOUSE]	46.26	12	144	103.79	84.51	168.92	199.75	-0.204233	0.0758749	-0.121863	-0.0816138		0.596999	-0.0829587	0.117546
D3Z0B9	Aldehyde dehydrogenase family 16 member A1 OS=Mus musculus OX=10090 GN=Aldh16a1 PE=1 SV=3 - [D3Z0B9_MOUSE]	14.46	7	20	13.98	9.35	33.78	19.26	0.207893	-0.0785636	0.0854246	0.0976109		0.556411	0.0780912	0.118073
O35945	Aldehyde dehydrogenase, cytosolic 1 OS=Mus musculus OX=10090 GN=Aldh1a7 PE=1 SV=1 - [AL1A7_MOUSE]	26.75	11	140	141.59	32.17	170.04	142.76	0.547943	0.217851	0.345964	0.580145	+	1.79597	0.422976	0.171587
P47738	Aldehyde dehydrogenase, mitochondrial OS=Mus musculus OX=10090 GN=Aldh2 PE=1 SV=1 - [ALDH2_MOUSE]	49.33	20	1121	1051.38	534.21	2069.44	1685.08	-0.0101344	0.0114957	0.0676387	0.0867838		0.727987	0.0389459	0.0457316
D3Z494	Aldo-keto reductase family 1, member B10 (aldose reductase) OS=Mus musculus OX=10090 GN=Akr1b10 PE=1 SV=1 - [D3Z494_MOUSE]	34.03	8	57	32.96			72.34	0.21661	0.291604	-0.0785636	-0.0144996		0.483798	0.103788	0.178183
Q8K157	Aldose 1-epimerase OS=Mus musculus OX=10090 GN=Galm PE=1 SV=1 - [GALM_MOUSE]	22.81	5	19	17.35	27.24	19.94	7.44	-0.148801	0.182692	0.0454429	0.353888		0.415967	0.108305	0.212838
P45376	Aldose reductase OS=Mus musculus OX=10090 GN=Akr1b1 PE=1 SV=3 - [ALDR_MOUSE]	43.99	12	207	164.63	112.63	263.21	282.31	0.392867	0.312665	0.499782	0.486457	+	2.62795	0.422943	0.0875672
P45377	Aldose reductase-related protein 2 OS=Mus musculus OX=10090 GN=Akr1b8 PE=1 SV=2 - [ALD2_MOUSE]	54.75	12	86	62.7	59.4	88.07	116.76	-0.295128	-0.375197	-0.0409718	0.0214797		0.767184	-0.172454	0.192398
Q8C0I1	Alkyldihydroxyacetonephosphate synthase, peroxisomal OS=Mus musculus OX=10090 GN=Agps PE=1 SV=1 - [ADAS_MOUSE]	28.53	11	48	38.38	48.59	77.64	57.52	0.0313951	-0.128156	-0.0203404	-0.0365258		0.479442	-0.0384068	0.066476
A1BN54	Alpha actinin 1a OS=Mus musculus OX=10090 GN=Actn1 PE=1 SV=1 - [A1BN54_MOUSE]	66.97	48	1690		1245.68			-0.579922	-0.323733	-0.0499049	-0.195946		1.0784	-0.287376	0.224838
Q8BHC9	Alpha-(1,3)-fucosyltransferase 11 OS=Mus musculus OX=10090 GN=Fut11 PE=1 SV=1 - [FUT11_MOUSE]	12.07	3	18	8.2	11.56	31.97	26.89	-0.013043	0.713696	0.163499	0.0908535		0.623628	0.238751	0.324813
Q9DBE8	Alpha-1,3/1,6-mannosyltransferase ALG2 OS=Mus musculus OX=10090 GN=Alg2 PE=1 SV=2 - [ALG2_MOUSE]	29.4	8	31	13.19	9.74	50.5	49.62	-0.140826	-0.403542	-0.0174171	0.0243196		0.589394	-0.134366	0.192662
P27808	Alpha-1,3-mannosyl-glycoprotein 2-beta-N-acetylglucosaminyltransferase OS=Mus musculus OX=10090 GN=Mgat1 PE=1 SV=1 - [MGAT1_MOUSE]	30.2	9	20	17.89	9.83	44.09	15.71	-0.120294	0.0100636	0.0676387	-0.0831412		0.286519	-0.0314332	0.0858432
P55302	Alpha-2-macroglobulin receptor-associated protein OS=Mus musculus OX=10090 GN=Lrpap1 PE=1 SV=1 - [AMRP_MOUSE]	27.78	9	137	118.82	58.19	181.19	178.92	0.0157831	0.0908535	0.0538064	0.0813396	+	1.43183	0.0604456	0.0336651
Q6GQT1	Alpha-2-macroglobulin-P OS=Mus musculus OX=10090 GN=A2m PE=2 SV=2 - [A2MG_MOUSE]	1.83	2	4			16.65		0.00863037	-0.104697	-0.101598	-0.16004		1.06873	-0.0894262	0.07067
Q7TPR4	Alpha-actinin-1 OS=Mus musculus OX=10090 GN=Actn1 PE=1 SV=1 - [ACTN1_MOUSE]	66.82	48	1696	1702.53		2342.25	2502.63	-0.510457	-0.448115	-0.052895	-0.109359		1.02264	-0.280206	0.232428
P57780	Alpha-actinin-4 OS=Mus musculus OX=10090 GN=Actn4 PE=1 SV=1 - [ACTN4_MOUSE]	60.96	48	1408	1367.56	859.64	2042.71	1975.26	-0.14401	-0.110916	-0.0694519	-0.077041	+	2.00458	-0.100355	0.0342337
F8WHZ9	Alpha-adducin OS=Mus musculus OX=10090 GN=Add1 PE=1 SV=1 - [F8WHZ9_MOUSE]	21.6	10	53	54.42	34.68	64.11	49.91	0.0057592	-0.222633	0.141433	0.167358		0.0897056	0.0229793	0.178418
Q9DBF1	Alpha-aminoadipic semialdehyde dehydrogenase OS=Mus musculus OX=10090 GN=Aldh7a1 PE=1 SV=4 - [AL7A1_MOUSE]	25.79	10	64	54.75	48.15	61.04	101.01	-0.0938791	-0.0469211	0.0342158	-0.0014434		0.394824	-0.027007	0.0555883
P61164	Alpha-centractin OS=Mus musculus OX=10090 GN=Actr1a PE=1 SV=1 - [ACTZ_MOUSE]	50	12	130	94.59	66.28	197.79	200.9	-0.129734	-0.0724828	-0.0679388	-0.052895	+	1.76242	-0.0807626	0.0337036
P17182	Alpha-enolase OS=Mus musculus OX=10090 GN=Eno1 PE=1 SV=3 - [ENOA_MOUSE]	79.95	30	5266	4883.17	2694.53	8348.1	7807.34	0.0285691	0.0143553	-0.011588	0.00863037		0.500037	0.00999169	0.0166503
P51569	Alpha-galactosidase A OS=Mus musculus OX=10090 GN=Gla PE=1 SV=1 - [AGAL_MOUSE]	35.56	11	264	210.46	149.06	454.08	425.73	0.0313951	0.120352	0.0186342	-0.00288824		0.657552	0.0418733	0.0541982
P27046	Alpha-mannosidase 2 OS=Mus musculus OX=10090 GN=Man2a1 PE=1 SV=2 - [MA2A1_MOUSE]	19.83	18	121	96.74	60.04	182.09	124.63	-0.312939	-0.279284	-0.32916	-0.327348	+	3.95403	-0.312183	0.023102
O09174	Alpha-methylacyl-CoA racemase OS=Mus musculus OX=10090 GN=Amacr PE=1 SV=4 - [AMACR_MOUSE]	39.9	11	69	59.74	35.86	100.22	118.04	0.00719549	0.132248	-0.0014434	0.0328061		0.587158	0.0427015	0.0614436
Q9QWR8	Alpha-N-acetylgalactosaminidase OS=Mus musculus OX=10090 GN=Naga PE=1 SV=2 - [NAGAB_MOUSE]	30.6	9	60	47.88	14.51	95.72	80.94	-0.21424	-0.265345	-0.236164	-0.139236	+	2.37876	-0.213746	0.0539043
O88325	Alpha-N-acetylglucosaminidase OS=Mus musculus OX=10090 GN=Naglu PE=1 SV=1 - [O88325_MOUSE]	33.96	18	273	256.63	167.81	409.3	478.11	-0.1976	-0.0203404	-0.129734	-0.0846703		1.20228	-0.108086	0.0746748
Q3UF75	Alpha-parvin OS=Mus musculus OX=10090 GN=Parva PE=1 SV=1 - [Q3UF75_MOUSE]	29.76	9	101	87.68	62.45	138.39	123.07	-0.0484122	0.0342158	-0.0365258	0.0200577		0.135119	-0.00766612	0.0408894
Q9DB05	Alpha-soluble NSF attachment protein OS=Mus musculus OX=10090 GN=Napa PE=1 SV=1 - [SNAA_MOUSE]	50.51	11	129	125.73	47.59	244.26	181.31	0.0731348	0.0949116	0.0813396	0.0772429	+	3.37454	0.0816572	0.00944982
Q64133	Amine oxidase [flavin-containing] A OS=Mus musculus OX=10090 GN=Maoa PE=1 SV=3 - [AOFA_MOUSE]	34.41	17	138	152.62	99.94	155.92	139.39	-0.21927	-0.32916	-0.131313	-0.139236	+	1.67609	-0.204745	0.0919669
Q9ESU7	Amino acid transporter OS=Mus musculus OX=10090 GN=Slc1a5 PE=1 SV=1 - [Q9ESU7_MOUSE]	16.04	6	81	102.03	55.37	102.88	62.86	0.328837	0.455229	0.273814	0.306845	+	2.48111	0.341181	0.0793234
P31230	Aminoacyl tRNA synthase complex-interacting multifunctional protein 1 OS=Mus musculus OX=10090 GN=Aimp1 PE=1 SV=2 - [AIMP1_MOUSE]	49.03	11	99	65.27	54.81	148.39	141.07	0	-0.0740006	-0.0320937	0		0.642647	-0.0265236	0.0350813
Q8R010	Aminoacyl tRNA synthase complex-interacting multifunctional protein 2 OS=Mus musculus OX=10090 GN=Aimp2 PE=1 SV=2 - [AIMP2_MOUSE]	44.38	6	42	48.7	26.98	101.58	46.86	0.0496307	-0.481968	0.112366	0.153157		0.0986413	-0.0417036	0.296582
Q99JW2	Aminoacylase-1 OS=Mus musculus OX=10090 GN=Acy1 PE=1 SV=1 - [ACY1_MOUSE]	26.72	8	19	22.68	13.53	21.38	23.87	-0.0679388	0.146655	-0.0816138	-0.0709665		0.119378	-0.018466	0.110237
Q8VCT3	Aminopeptidase B OS=Mus musculus OX=10090 GN=Rnpep PE=1 SV=2 - [AMPB_MOUSE]	27.85	12	61	54.16	23.31	115.21	76.67	-0.115597	0.00719549	-0.0513992	-0.00868222		0.652985	-0.0421207	0.0548789
A0A0U1RNS3	Aminopeptidase N (Fragment) OS=Mus musculus OX=10090 GN=Anpep PE=1 SV=1 - [A0A0U1RNS3_MOUSE]	13.04	2	2			11.54		-0.469763	0.632268	0.0593554	0.0813396		0.120096	0.0758001	0.450036
Q9DBT5	AMP deaminase 2 OS=Mus musculus OX=10090 GN=Ampd2 PE=1 SV=1 - [AMPD2_MOUSE]	5.01	3	8			18.06	14.85	-0.0469211	-0.558827	0.0328061	-0.0350469		0.459178	-0.151997	0.273484
F8VPN4	Amylo-1,6-glucosidase, 4-alpha-glucanotransferase OS=Mus musculus OX=10090 GN=Agl PE=1 SV=1 - [F8VPN4_MOUSE]	7.77	9	15	11.76	7.01	14.68	19.24	-0.161653	-0.106249	-0.204233	-0.125006	+	2.20535	-0.149285	0.0432582
Q8R5A3	Amyloid beta A4 precursor protein-binding family B member 1-interacting protein OS=Mus musculus OX=10090 GN=Apbb1ip PE=1 SV=2 - [AB1IP_MOUSE]	9.25	5	21	19.79	7.9	34.61	10.52	-0.0634091	-0.189351	0.0172092	0.0384361		0.387301	-0.0492787	0.103174
A0A2I3BPT1	Amyloid-beta A4 protein OS=Mus musculus OX=10090 GN=App PE=1 SV=1 - [A0A2I3BPT1_MOUSE]	8.32	4	4		6.99		7.61	-0.350759	-0.0634091	-0.242977	-0.0816138		1.1306	-0.18469	0.137004
A0A1L1SS44	Amyloid-like protein 2 (Fragment) OS=Mus musculus OX=10090 GN=Aplp2 PE=1 SV=1 - [A0A1L1SS44_MOUSE]	4.65	2	2				6.46	0.231432	-0.38881	0.155749	0.232661		0.139201	0.0577581	0.299877
F7BWP1	Anamorsin (Fragment) OS=Mus musculus OX=10090 GN=Ciapin1 PE=1 SV=2 - [F7BWP1_MOUSE]	15.35	3	6	15.97	5.18			-0.0938791	0.489543	0.0894982	0.0565835		0.447838	0.135436	0.249202
Q8BZQ7	Anaphase-promoting complex subunit 2 OS=Mus musculus OX=10090 GN=Anapc2 PE=1 SV=2 - [ANC2_MOUSE]	6.21	4	5		7.75	11.72		0.105678	0.200379	0.0129261	0.116365		1.18216	0.108837	0.0766931
Q91W96	Anaphase-promoting complex subunit 4 OS=Mus musculus OX=10090 GN=Anapc4 PE=1 SV=1 - [APC4_MOUSE]	11.15	5	7	15.15	10.68			0.0894982	0.214125	0.0772429	0.0690147	+	1.33777	0.11247	0.0682904
P70295	Ancient ubiquitous protein 1 OS=Mus musculus OX=10090 GN=Aup1 PE=1 SV=1 - [AUP1_MOUSE]	17.07	6	29	16.87	6.37	32.74	45.7	0.230203	0.155749	0.0214797	0.163499	+	1.32784	0.142733	0.0874719
Q3TJ22	Angio-associated migratory protein OS=Mus musculus OX=10090 GN=Aamp PE=1 SV=1 - [Q3TJ22_MOUSE]	6.9	2	13			38.49	16.51	-0.0892673	-0.564962	-0.011588	0		0.518087	-0.166454	0.268612
Q3UTR7	Angiotensinogen OS=Mus musculus OX=10090 GN=Agt PE=1 SV=1 - [Q3UTR7_MOUSE]	22.41	8	38	50.41	41.88	39.76	21.57	0.27023	0.660837	0.269033	0.0496307		1.04024	0.312433	0.254372
A0A2I3BPY7	Ankycorbin OS=Mus musculus OX=10090 GN=Rai14 PE=1 SV=1 - [A0A2I3BPY7_MOUSE]	16.53	13	61	59.88	33.28	90.77	64.08	-0.434403	-0.388355	-0.171368	-0.288065	+	1.9254	-0.320548	0.11672
Q80UP5	Ankyrin repeat domain-containing protein 13A OS=Mus musculus OX=10090 GN=Ankrd13a PE=1 SV=2 - [AN13A_MOUSE]	4.42	2	2			8.06		-0.312939	-0.452066	-0.0846703	-0.100051		1.12575	-0.237431	0.176992
A0A0G2JDZ9	Ankyrin repeat domain-containing protein 17 OS=Mus musculus OX=10090 GN=Ankrd17 PE=1 SV=1 - [A0A0G2JDZ9_MOUSE]	5.25	8	22	45.33	24.43	8	13.56	0.0313951	-0.0484122	0.0745054	0.0703893		0.46387	0.0319694	0.0569998
P10107	Annexin A1 OS=Mus musculus OX=10090 GN=Anxa1 PE=1 SV=2 - [ANXA1_MOUSE]	68.21	23	1866	2414	1305.99	2347.34	2195.45	-0.886299	-0.948976	-0.687335	-0.734563	+	3.02528	-0.814293	0.123558
P97384	Annexin A11 OS=Mus musculus OX=10090 GN=Anxa11 PE=1 SV=2 - [ANX11_MOUSE]	28.03	12	102	139.69	66.96	78.56	92.25	0.0745054	0.138814	-0.0619024	-0.234465		0.0873507	-0.020762	0.165229
P07356	Annexin A2 OS=Mus musculus OX=10090 GN=Anxa2 PE=1 SV=2 - [ANXA2_MOUSE]	71.09	25	2067	2410.66	1620.95	2752.18	2389.39	0.00719549	-0.101598	-0.0159575	-0.0203404		0.58056	-0.0326751	0.0475102
O35639	Annexin A3 OS=Mus musculus OX=10090 GN=Anxa3 PE=1 SV=4 - [ANXA3_MOUSE]	60.37	23	267	366.81	191.89	195.05	316.63	-0.307573	-0.481968	-0.628162	-1.13289	+	1.43158	-0.637648	0.355218
P97429	Annexin A4 OS=Mus musculus OX=10090 GN=Anxa4 PE=1 SV=4 - [ANXA4_MOUSE]	69.28	21	1067	1327.64	756.7	1260.4	1409.56	-0.307573	-0.237864	-0.254978	-0.358454	+	2.74798	-0.289717	0.0545868
P48036	Annexin A5 OS=Mus musculus OX=10090 GN=Anxa5 PE=1 SV=1 - [ANXA5_MOUSE]	72.1	18	1968	2834.94	1528.44	2934.9	2518.22	-0.539519	-0.685014	-0.407364	-0.367732	+	2.21612	-0.499907	0.143606
P14824	Annexin A6 OS=Mus musculus OX=10090 GN=Anxa6 PE=1 SV=3 - [ANXA6_MOUSE]	54.68	34	1743	1578.32	937.73	2612.27	2449.23	-0.518701	-0.573467	-0.321928	-0.318326	+	2.13942	-0.433106	0.132367
Q07076	Annexin A7 OS=Mus musculus OX=10090 GN=Anxa7 PE=1 SV=2 - [ANXA7_MOUSE]	22.89	10	142	219.14	167.39	89.13	98.34	-0.155213	-0.0101344	-0.184425	-0.336428		1.08174	-0.17155	0.133757
O35640	Annexin A8 OS=Mus musculus OX=10090 GN=Anxa8 PE=1 SV=2 - [ANXA8_MOUSE]	51.38	13	314	272.94	147.79	497.96	390.43	0.0881415	0.0524158	0.0799754	0.0745054	+	2.62618	0.0737595	0.0152926
Q8BH79	Anoctamin-10 OS=Mus musculus OX=10090 GN=Ano10 PE=1 SV=1 - [ANO10_MOUSE]	10.93	6	66	53.94	24.21	104.09	82.21	-0.0409718	-0.0101344	0.0635029	0.0057592		0.07099	0.00453897	0.043836
Q6P9J9	Anoctamin-6 OS=Mus musculus OX=10090 GN=Ano6 PE=1 SV=1 - [ANO6_MOUSE]	19.65	13	52	25.19	21.47	107.08	60.33	-0.237864	-0.405451	-0.309359	-0.246395	+	2.35028	-0.299767	0.0773341
P32261	Antithrombin-III OS=Mus musculus OX=10090 GN=Serpinc1 PE=1 SV=1 - [ANT3_MOUSE]	17.85	6	20		11.3	27.03	26.75	-0.136062	0.0398403	-0.00868222	-0.0144996		0.315555	-0.0298509	0.0748809
Q5SVG5	AP complex subunit beta OS=Mus musculus OX=10090 GN=Ap1b1 PE=1 SV=1 - [Q5SVG5_MOUSE]	42.69	29	406	342.75	239.75	609.4	546.52	0.0057592	0.0745054	0.0186342	0.0370308		0.967854	0.0339824	0.0299083
P22892	AP-1 complex subunit gamma-1 OS=Mus musculus OX=10090 GN=Ap1g1 PE=1 SV=3 - [AP1G1_MOUSE]	19.83	11	37	24.04	5.94	57.11	51.2	-0.0335695	0.328837	-0.013043	-0.0101344		0.308251	0.0680225	0.174189
P35585	AP-1 complex subunit mu-1 OS=Mus musculus OX=10090 GN=Ap1m1 PE=1 SV=3 - [AP1M1_MOUSE]	48.23	14	89	41.44	19.1	164.58	143.34	0.0100636	0.0186342	0	0.0384361		0.879713	0.0167835	0.0163208
P17426	AP-2 complex subunit alpha-1 OS=Mus musculus OX=10090 GN=Ap2a1 PE=1 SV=1 - [AP2A1_MOUSE]	33.78	24	214	159.34	64.43	326.61	258.9	-0.0320937	-0.0232697	-0.00578236	-0.0174171	+	1.42229	-0.0196407	0.011034
P17427	AP-2 complex subunit alpha-2 OS=Mus musculus OX=10090 GN=Ap2a2 PE=1 SV=2 - [AP2A2_MOUSE]	40.19	27	207	177.37	87.19	315.76	261.67	-0.0800879	-0.15682	-0.0232697	0.0186342		0.67764	-0.0603858	0.0759594
Q9DBG3	AP-2 complex subunit beta OS=Mus musculus OX=10090 GN=Ap2b1 PE=1 SV=1 - [AP2B1_MOUSE]	46.53	32	541	479.86	333.62	836.28	684	0.0538064	0.0758749	0.0214797	0.0200577		1.29715	0.0428047	0.0269991
Q3TWV4	AP-2 complex subunit mu OS=Mus musculus OX=10090 GN=Ap2m1 PE=1 SV=1 - [Q3TWV4_MOUSE]	29.79	9	112	73.35	39.23	185.65	152.1	-0.0679388	-0.0203404	-0.0484122	-0.00868222		1.1341	-0.0363434	0.0268649
P62743	AP-2 complex subunit sigma OS=Mus musculus OX=10090 GN=Ap2s1 PE=1 SV=1 - [AP2S1_MOUSE]	39.44	6	44	24.41	5.85	91.33	64.59	0.0786098	-0.0543923	0.0635029	0.0271541		0.392162	0.0287186	0.0594669
Q3UHJ0	AP2-associated protein kinase 1 OS=Mus musculus OX=10090 GN=Aak1 PE=1 SV=2 - [AAK1_MOUSE]	18.56	11	25	32.12	24.88	30.05	20.84	-0.0679388	-0.172994	-0.131313	-0.281036	+	1.44878	-0.16332	0.089578
Q9Z1T1	AP-3 complex subunit beta-1 OS=Mus musculus OX=10090 GN=Ap3b1 PE=1 SV=2 - [AP3B1_MOUSE]	18.28	16	48	48.87	25.44	56.44	52.06	-0.150401	-0.0203404	0.0786098	0.00144204		0.176376	-0.0226724	0.0951483
O54774	AP-3 complex subunit delta-1 OS=Mus musculus OX=10090 GN=Ap3d1 PE=1 SV=1 - [AP3D1_MOUSE]	19.85	16	79	70.4	50.18	114.8	75.33	-0.018878	-0.0174171	-0.0144996	-0.0469211	+	1.31832	-0.0244289	0.0151048
A0A286YDZ6	AP-3 complex subunit mu-1 OS=Mus musculus OX=10090 GN=Ap3m1 PE=1 SV=1 - [A0A286YDZ6_MOUSE]	18.14	3	22	16.38		29.24	37.29	-0.237864	0.197865	-0.0499049	0.0524158		0.0338882	-0.00937203	0.183136
O35841	Apoptosis inhibitor 5 OS=Mus musculus OX=10090 GN=Api5 PE=1 SV=2 - [API5_MOUSE]	43.06	17	191	225.36	119.5	297.41	173.92	-0.0709665	0.0214797	0.0827026	0.0772429		0.305348	0.0276147	0.0713057
A0A1B0GT81	Apoptosis regulator BAX OS=Mus musculus OX=10090 GN=Bax PE=1 SV=1 - [A0A1B0GT81_MOUSE]	39.18	5	65	70.92	35.85	95.69	56.32	0.231432	0.225275	0.0772429	0.14274	+	1.71622	0.169172	0.0734245
B1AU25	Apoptosis-inducing factor 1, mitochondrial OS=Mus musculus OX=10090 GN=Aifm1 PE=1 SV=1 - [B1AU25_MOUSE]	41.61	19	231	211.46	126.96	310.87	316.52	0.260628	0.189034	0.187768	0.180148	+	2.77535	0.204395	0.0376939
F6RJ39	Apoptotic chromatin condensation inducer in the nucleus (Fragment) OS=Mus musculus OX=10090 GN=Acin1 PE=1 SV=1 - [F6RJ39_MOUSE]	11.16	10	34	26.42	17.41	67.37	37.13	0.27858	0.0949116	0.10165	0.0676387		1.17408	0.135695	0.0963849
O88879	Apoptotic protease-activating factor 1 OS=Mus musculus OX=10090 GN=Apaf1 PE=1 SV=3 - [APAF_MOUSE]	3.52	3	11	6.98		18.21	14.47	0.546956	-0.392518	0.130931	0.0745054		0.172818	0.0899686	0.384512
Q02013	Aquaporin-1 OS=Mus musculus OX=10090 GN=Aqp1 PE=1 SV=3 - [AQP1_MOUSE]	23.05	3	35	111.02			70.52	-0.0424568	0.121679	-0.0380064	-0.101598		0.111807	-0.0150955	0.0956791
Q6ZQK5	Arf-GAP with coiled-coil, ANK repeat and PH domain-containing protein 2 OS=Mus musculus OX=10090 GN=Acap2 PE=1 SV=2 - [ACAP2_MOUSE]	8.83	6	14	26.6	10.3	20.34		-0.281036	-0.302226	0.0827026	-0.0335695		0.598289	-0.133532	0.188825
E9PUB0	Arf-GAP with Rho-GAP domain, ANK repeat and PH domain-containing protein 1 OS=Mus musculus OX=10090 GN=Arap1 PE=1 SV=1 - [E9PUB0_MOUSE]	24.62	11	89	91.43	51.62	131.98	127	-0.0262051	-0.176251	0.0143553	0.0100636		0.404371	-0.0445093	0.0896924
H3BKD4	Arf-GAP with SH3 domain, ANK repeat and PH domain-containing protein 1 OS=Mus musculus OX=10090 GN=Asap1 PE=1 SV=1 - [H3BKD4_MOUSE]	7.16	6	50	28.53	16.12	56.9	74.21	-0.179515	0.0690147	-0.00868222	-0.114035		0.434313	-0.0583044	0.110258
Q9D0I9	Arginine--tRNA ligase, cytoplasmic OS=Mus musculus OX=10090 GN=Rars PE=1 SV=2 - [SYRC_MOUSE]	55.61	31	427	378.85	184.71	638.46	535.6	-0.0588937	-0.0350469	-0.0634091	-0.0469211	+	2.39172	-0.0510677	0.0127465
Q91YI0	Argininosuccinate lyase OS=Mus musculus OX=10090 GN=Asl PE=1 SV=1 - [ARLY_MOUSE]	32.54	10	73	48.3	22.59	128.48	110.92	-0.013043	-0.140826	-0.0619024	0.0057592		0.684375	-0.0525031	0.0654239
P16460	Argininosuccinate synthase OS=Mus musculus OX=10090 GN=Ass1 PE=1 SV=1 - [ASSY_MOUSE]	41.26	13	254	218.57	153.31	367.63	366.76	-0.202572	-0.123434	-0.142417	-0.110916	+	2.2462	-0.144835	0.0406116
D3Z5T2	Armadillo repeat-containing protein 10 OS=Mus musculus OX=10090 GN=Armc10 PE=1 SV=1 - [D3Z5T2_MOUSE]	26.47	4	17	38.32	35.9			-0.0380064	-0.0709665	-0.305501	-0.011588		0.673012	-0.106515	0.134863
Q80ZP8	Armet protein OS=Mus musculus OX=10090 GN=Manf PE=1 SV=1 - [Q80ZP8_MOUSE]	34.55	6	141	108.32	73.28	261.36	157.07	-0.0985055	0.0496307	0.0813396	0.0524158		0.195907	0.0212202	0.0810944
P50428	Arylsulfatase A OS=Mus musculus OX=10090 GN=Arsa PE=1 SV=2 - [ARSA_MOUSE]	29.05	5	59	106.82	62.89	73.32	46.82	-0.0831412	-0.307573	-0.136062	0.0100636		0.829236	-0.129178	0.133391
A0A0R4J138	Arylsulfatase B OS=Mus musculus OX=10090 GN=Arsb PE=1 SV=1 - [A0A0R4J138_MOUSE]	18.16	8	79	45.98	32.01	100.27	143.4	-0.0424568	-0.0394883	0.0342158	0.0157831		0.149642	-0.00798655	0.0388441
Q61024	Asparagine synthetase [glutamine-hydrolyzing] OS=Mus musculus OX=10090 GN=Asns PE=1 SV=3 - [ASNS_MOUSE]	51.16	20	390	200.67	103.24	663.25	506.6	-0.394032	-0.426625	-0.224317	-0.237864	+	2.06084	-0.32071	0.104482
Q8BP47	Asparagine--tRNA ligase, cytoplasmic OS=Mus musculus OX=10090 GN=Nars PE=1 SV=2 - [SYNC_MOUSE]	42.4	19	307	286.78	159.75	499.96	458.01	-0.343732	-0.291592	-0.246395	-0.261881	+	3.04041	-0.2859	0.0428738
P05201	Aspartate aminotransferase, cytoplasmic OS=Mus musculus OX=10090 GN=Got1 PE=1 SV=3 - [AATC_MOUSE]	16.71	5	13	8.54		27.28	15.5	0.0989585	0.263034	-0.207561	-0.14401		0.0076923	0.00260537	0.218154
P05202	Aspartate aminotransferase, mitochondrial OS=Mus musculus OX=10090 GN=Got2 PE=1 SV=1 - [AATM_MOUSE]	46.98	19	277	359.4	215.31	239.51	235.35	0.0398403	-0.00578236	0.0468402	0.0662615		1.02306	0.0367899	0.0305029
Q922B2	Aspartate--tRNA ligase, cytoplasmic OS=Mus musculus OX=10090 GN=Dars PE=1 SV=2 - [SYDC_MOUSE]	52.69	23	214	155.92	91.08	279	267.86	0.0342158	-0.0014434	0.0172092	0.041243		1.01576	0.0228062	0.0190566
Q8BPW9	Aspartyl aminopeptidase OS=Mus musculus OX=10090 GN=Dnpep PE=1 SV=1 - [Q8BPW9_MOUSE]	43.19	12	71	114.48	75.34	59.89	38.22	-0.166503	-0.0831412	-0.011588	-0.0144996		0.808973	-0.0689329	0.0729685
Q8CBM2	Aspartyl/asparaginyl beta-hydroxylase OS=Mus musculus OX=10090 GN=Asph PE=1 SV=1 - [Q8CBM2_MOUSE]	32.22	17	102	96.1	80.01	141.81	114.68	-0.128156	-0.120294	-0.0573916	-0.0831412	+	2.00967	-0.0972457	0.0330351
P28658	Ataxin-10 OS=Mus musculus OX=10090 GN=Atxn10 PE=1 SV=2 - [ATX10_MOUSE]	48.42	19	121	175.57	94.34	108.15	99.85	0.0496307	0.0356239	0.0799754	0.0635029	+	2.0377	0.0571832	0.0189848
O70305	Ataxin-2 OS=Mus musculus OX=10090 GN=Atxn2 PE=1 SV=1 - [ATX2_MOUSE]	7.16	8	13		16.07	15.2	16.1	-0.140826	0.296311	0.0799754	-0.018878		0.222285	0.0541456	0.184984
A0A0U1RPL0	Ataxin-2-like protein OS=Mus musculus OX=10090 GN=Atxn2l PE=1 SV=1 - [A0A0U1RPL0_MOUSE]	11.22	8	24	22.95	32.47	14.39	27.61	-0.192645	-0.00723156	0.280956	0.244887		0.285516	0.0814916	0.223239
Q6PA06	Atlastin-2 OS=Mus musculus OX=10090 GN=Atl2 PE=1 SV=1 - [ATLA2_MOUSE]	26.07	10	59	62.25	30.75	93.55	46.28	0.128293	0.00432164	0.102994	0.141433		1.25231	0.0942604	0.062045
E9PYT3	Atlastin-3 OS=Mus musculus OX=10090 GN=Atl3 PE=1 SV=1 - [E9PYT3_MOUSE]	43.84	19	409	433.47	207.44	642.52	553.39	-0.00433462	0.00719549	0.0976109	0.0962619		0.760516	0.0491834	0.0553437
Q9CQQ7	ATP synthase F(0) complex subunit B1, mitochondrial OS=Mus musculus OX=10090 GN=Atp5pb PE=1 SV=1 - [AT5F1_MOUSE]	43.75	11	130	115.23	69.73	166.12	122.11	-0.0634091	0.0200577	0.0867838	-0.0306193		0.0323599	0.00320327	0.0654496
Q91YY4	ATP synthase mitochondrial F1 complex assembly factor 2 OS=Mus musculus OX=10090 GN=Atpaf2 PE=1 SV=1 - [ATPF2_MOUSE]	17.65	4	15	10.25	8.99	23.32	17.09	0.171207	0.440421	0.326537	0.27023	+	1.89975	0.302099	0.112366
Q03265	ATP synthase subunit alpha, mitochondrial OS=Mus musculus OX=10090 GN=Atp5f1a PE=1 SV=1 - [ATPA_MOUSE]	53.35	24	1973	2112.36	1353.6	2749.66	2892.62	0.0676387	0.0285691	0.0285691	0.0129261		1.22175	0.0344258	0.0233376
P56480	ATP synthase subunit beta, mitochondrial OS=Mus musculus OX=10090 GN=Atp5f1b PE=1 SV=2 - [ATPB_MOUSE]	77.88	28	2654	2952.17	1545.51	4257.26	4049.6	0.0370308	0.0299829	0.0551957	0.0690147	+	1.90637	0.047806	0.0176841
Q9DCX2	ATP synthase subunit d, mitochondrial OS=Mus musculus OX=10090 GN=Atp5pd PE=1 SV=3 - [ATP5H_MOUSE]	75.78	10	188	192.03	84.09	233.01	242.24	-0.0954196	-0.249822	-0.0232697	0.0538064		0.507558	-0.0786762	0.129348
Q9D3D9	ATP synthase subunit delta, mitochondrial OS=Mus musculus OX=10090 GN=Atp5f1d PE=1 SV=1 - [ATPD_MOUSE]	50	3	28	16.09	37.28	29.35	34.08	0.0786098	0.0635029	-0.16004	-0.0694519		0.138904	-0.0218448	0.113636
Q06185	ATP synthase subunit e, mitochondrial OS=Mus musculus OX=10090 GN=Atp5me PE=1 SV=2 - [ATP5I_MOUSE]	52.11	3	12	22.72	20.68			0.140124	-0.018878	0.100305	0.0976109		0.989413	0.0797905	0.0685906
Q9CPQ8	ATP synthase subunit g, mitochondrial OS=Mus musculus OX=10090 GN=Atp5mg PE=1 SV=1 - [ATP5L_MOUSE]	47.57	3	111			260.41	250.93	-0.0938791	-0.189351	-0.0247367	0.00432164		0.75424	-0.0759113	0.0861154
A2AKU9	ATP synthase subunit gamma OS=Mus musculus OX=10090 GN=Atp5c1 PE=1 SV=1 - [A2AKU9_MOUSE]	38.38	9	126			105.3	165.03	0.215368	0.276199	-0.0969617	-0.0394883		0.3906	0.0887793	0.184484
Q8C2Q8	ATP synthase subunit gamma OS=Mus musculus OX=10090 GN=Atp5c1 PE=1 SV=1 - [Q8C2Q8_MOUSE]	41.97	9	143	166.36	101.51			0.164786	0.276199	-0.0969617	-0.0394883		0.349884	0.0761338	0.174371
Q9DB20	ATP synthase subunit O, mitochondrial OS=Mus musculus OX=10090 GN=Atp5po PE=1 SV=1 - [ATPO_MOUSE]	60.56	10	171	205.72	118.24	161.34	214.94	-0.0543923	-0.0862011	-0.0144996	0.0129261		0.694998	-0.0355417	0.043641
F8WHP8	ATP synthase, H+-transporting, mitochondrial F0 complex, subunit F2 OS=Mus musculus OX=10090 GN=Atp5j2 PE=1 SV=1 - [F8WHP8_MOUSE]	30.26	2	17			57.31		-0.153607	-0.314733	0.0454429	0.0384361		0.460555	-0.0961152	0.172474
P97450	ATP synthase-coupling factor 6, mitochondrial OS=Mus musculus OX=10090 GN=Atp5pf PE=1 SV=1 - [ATP5J_MOUSE]	35.19	3	93	111.36	80.79	71.27	88.63	-0.153607	-0.140826	-0.14401	-0.210897	+	2.65791	-0.162335	0.0328273
O54984	ATPase Asna1 OS=Mus musculus OX=10090 GN=Asna1 PE=1 SV=2 - [ASNA_MOUSE]	41.09	10	127	80.06	58.99	236.06	204.05	-0.120294	0.0229004	-0.0203404	0.0143553		0.310907	-0.0258447	0.0656838
Q9D5T0	ATPase family AAA domain-containing protein 1 OS=Mus musculus OX=10090 GN=Atad1 PE=1 SV=1 - [ATAD1_MOUSE]	16.9	5	6		11.77		9.15	-0.15682	-0.0664274	0.187768	0.0100636		0.0286084	-0.00635395	0.146289
Q925I1	ATPase family AAA domain-containing protein 3 OS=Mus musculus OX=10090 GN=Atad3 PE=1 SV=1 - [ATAD3_MOUSE]	14.72	6	20	20.57	9.98	26.51	27.84	0.144046	0.0786098	0.159629	0.105678	+	2.1573	0.121991	0.0367473
Q9JI39	ATP-binding cassette sub-family B member 10, mitochondrial OS=Mus musculus OX=10090 GN=Abcb10 PE=1 SV=1 - [ABCBA_MOUSE]	3.08	2	2	6.48				-0.106249	0.323082	-0.358428	-0.0350469		0.111153	-0.0441605	0.281407
Q9DC29	ATP-binding cassette sub-family B member 6, mitochondrial OS=Mus musculus OX=10090 GN=Abcb6 PE=1 SV=1 - [ABCB6_MOUSE]	19.24	8	26	28.71	22.99	33.91	26.4	0.212881	0.328837	-0.0014434	-0.0469211		0.586096	0.123338	0.17777
P55096	ATP-binding cassette sub-family D member 3 OS=Mus musculus OX=10090 GN=Abcd3 PE=1 SV=2 - [ABCD3_MOUSE]	23.07	11	42	60.77	34.66	31.83	26.9	0.194087	0.10165	0.209141	0.202888	+	2.2224	0.176941	0.0505727
P61222	ATP-binding cassette sub-family E member 1 OS=Mus musculus OX=10090 GN=Abce1 PE=1 SV=1 - [ABCE1_MOUSE]	32.55	15	132	99.75	82.78	228.87	200.9	-0.0831412	-0.0877334	-0.0218043	0.00863037		0.834226	-0.0460121	0.0472266
Q6P542	ATP-binding cassette sub-family F member 1 OS=Mus musculus OX=10090 GN=Abcf1 PE=1 SV=1 - [ABCF1_MOUSE]	28.79	13	61	52.91	29.26	110.22	81.53	0.00144204	-0.171368	0.292782	0.169925		0.282967	0.0731953	0.202101
Q8K268	ATP-binding cassette sub-family F member 3 OS=Mus musculus OX=10090 GN=Abcf3 PE=1 SV=1 - [ABCF3_MOUSE]	8.32	4	8			26.25	8	0.0426443	-0.379412	0.108357	-0.0603973		0.257995	-0.072202	0.216263
S4R2E1	ATP-binding cassette sub-family G member 2 OS=Mus musculus OX=10090 GN=Abcg2 PE=1 SV=1 - [S4R2E1_MOUSE]	6.94	3	10	16.24			18.96	-0.209228	-0.384584	-0.172994	-0.172994	+	1.72506	-0.23495	0.101208
Q91V92	ATP-citrate synthase OS=Mus musculus OX=10090 GN=Acly PE=1 SV=1 - [ACLY_MOUSE]	50.05	39	818	830.56	430.87	1130.71	1018.16	0.0257376	0.0143553	0.00863037	0.0129261	+	1.61454	0.0154123	0.0073008
J3QMM7	ATP-dependent (S)-NAD(P)H-hydrate dehydratase OS=Mus musculus OX=10090 GN=Naxd PE=1 SV=1 - [J3QMM7_MOUSE]	44.95	9	48	43.36	48.11	61.63	69.55	0.0129261	0.271426	-0.0335695	0.0172092		0.393825	0.0669979	0.138212
Q8C605	ATP-dependent 6-phosphofructokinase OS=Mus musculus OX=10090 GN=Pfkp PE=1 SV=1 - [Q8C605_MOUSE]	39.03	21	204	240.19	140.94	302.88	212.09	0.136191	0.0538064	0.0356239	0.0229004		1.03293	0.0621304	0.0509766
P12382	ATP-dependent 6-phosphofructokinase, liver type OS=Mus musculus OX=10090 GN=Pfkl PE=1 SV=4 - [PFKAL_MOUSE]	34.74	20	370	479.01	251.39	476.21	405.22	0.0867838	0.0482362	0.0758749	0.0799754	+	2.47938	0.0727176	0.0169297
P47857	ATP-dependent 6-phosphofructokinase, muscle type OS=Mus musculus OX=10090 GN=Pfkm PE=1 SV=3 - [PFKAM_MOUSE]	28.33	15	166	104.52	70.66	308.23	254.26	0.0342158	0.0157831	-0.142417	-0.117161		0.481878	-0.0523948	0.0902742
Q6P8N8	ATP-dependent Clp protease ATP-binding subunit clpX-like, mitochondrial OS=Mus musculus OX=10090 GN=Clpx PE=1 SV=1 - [Q6P8N8_MOUSE]	19.03	10	54	37.68	30.26	81.64	49.84	0.158337	0.0482362	0.0745054	0.0840642	+	1.5148	0.0912857	0.0471977
O88696	ATP-dependent Clp protease proteolytic subunit, mitochondrial OS=Mus musculus OX=10090 GN=Clpp PE=1 SV=1 - [CLPP_MOUSE]	35.66	6	117	105.29	102.83	103.04	110.13	0.0328061	0.115033	0.0648829	0.0648829	+	1.57689	0.0694012	0.033972
Q8VHK9	ATP-dependent DNA/RNA helicase DHX36 OS=Mus musculus OX=10090 GN=Dhx36 PE=1 SV=2 - [DHX36_MOUSE]	3.3	3	11			14.44	26.32	-0.0573916	-0.347948	0.115033	0.129613		0.129905	-0.0401734	0.222065
E9QNN1	ATP-dependent RNA helicase A OS=Mus musculus OX=10090 GN=Dhx9 PE=1 SV=1 - [E9QNN1_MOUSE]	21.03	22	119	149.86	93.45	122.63	138.33	0.230203	0.212881	0.0129261	0.163499		1.28558	0.154877	0.0987638
Q91VR5	ATP-dependent RNA helicase DDX1 OS=Mus musculus OX=10090 GN=Ddx1 PE=1 SV=1 - [DDX1_MOUSE]	41.62	22	193	207.95	149.17	260.31	227.34	-0.0365258	0.0482362	-0.0877334	-0.0664274		0.496614	-0.0356126	0.0597148
Q61655	ATP-dependent RNA helicase DDX19A OS=Mus musculus OX=10090 GN=Ddx19a PE=1 SV=2 - [DD19A_MOUSE]	26.99	10	49	54.56	26.12	79.7	52.16	0.0172092	-0.0908029	0.0186342	0.0524158		0.006569	-0.000635925	0.0622745
Q8VDW0	ATP-dependent RNA helicase DDX39A OS=Mus musculus OX=10090 GN=Ddx39a PE=1 SV=1 - [DX39A_MOUSE]	40.52	14	185	131.97		237.35	226.11	0.0621218	0.125651	0.137504	0.117695	+	2.15504	0.110743	0.0334203
Q62167	ATP-dependent RNA helicase DDX3X OS=Mus musculus OX=10090 GN=Ddx3x PE=1 SV=3 - [DDX3X_MOUSE]	39.43	21	220	201.92	114.2	337.01	267.54	-0.0014434	-0.0174171	0.0621218	0.105678		0.547728	0.0372348	0.0571159
Q810A7	ATP-dependent RNA helicase DDX42 OS=Mus musculus OX=10090 GN=Ddx42 PE=1 SV=3 - [DDX42_MOUSE]	18.62	13	61	68.03	38.61	78.28	70.24	0.393965	0.564622	0.196607	0.173767	+	1.43941	0.33224	0.183776
Q6PGC1	ATP-dependent RNA helicase DHX29 OS=Mus musculus OX=10090 GN=Dhx29 PE=1 SV=1 - [DHX29_MOUSE]	6.3	5	13	6.25	5.51	19.43	15.65	0.117695	0.27262	-0.0365258	0.129613		0.819099	0.120851	0.126343
O88967	ATP-dependent zinc metalloprotease YME1L1 OS=Mus musculus OX=10090 GN=Yme1l1 PE=1 SV=1 - [YMEL1_MOUSE]	10.77	6	23	12.02	13.32	34.97	28.69	0.215368	0.0328061	-0.0014434	-0.0101344		0.462291	0.0591491	0.105783
Q99J83	Autophagy protein 5 OS=Mus musculus OX=10090 GN=Atg5 PE=1 SV=1 - [ATG5_MOUSE]	9.82	2	2			7.78		0.280956	-0.458503	0.177599	-0.0664274		0.0334201	-0.0165937	0.328641
Q8C0J2	Autophagy-related protein 16-1 OS=Mus musculus OX=10090 GN=Atg16l1 PE=1 SV=1 - [A16L1_MOUSE]	4.94	3	6			12.53	9.82	0.0200577	-0.504697	0.147958	0.0935602		0.146921	-0.0607802	0.300549
S4R1L5	Baculoviral IAP repeat-containing protein 6 OS=Mus musculus OX=10090 GN=Birc6 PE=1 SV=1 - [S4R1L5_MOUSE]	4.31	17	34	24.46	5.47	49.63	48.29	0.157044	-0.0232697	0.117695	0.293959		0.893411	0.136357	0.130506
A0A1L1SRT0	BAG family molecular chaperone regulator 1 OS=Mus musculus OX=10090 GN=Bag1 PE=1 SV=1 - [A0A1L1SRT0_MOUSE]	20.28	7	22	27.48	26.83	6.05	21.18	0.0200577	0.14274	-0.011588	-0.0969617		0.0955836	0.013562	0.0992928
Q91YN9	BAG family molecular chaperone regulator 2 OS=Mus musculus OX=10090 GN=Bag2 PE=1 SV=1 - [BAG2_MOUSE]	19.52	4	10			23.62	8.48	-0.413115	-0.62192	-0.104697	-0.142417		1.10757	-0.320537	0.24339
Q9JLV1	BAG family molecular chaperone regulator 3 OS=Mus musculus OX=10090 GN=Bag3 PE=1 SV=2 - [BAG3_MOUSE]	16.98	6	26	38.09	19.22	14.49	17.52	0.149259	0.377401	0.0496307	-0.599462		0.00891944	-0.00579282	0.418885
Q8CI32	BAG family molecular chaperone regulator 5 OS=Mus musculus OX=10090 GN=Bag5 PE=1 SV=1 - [BAG5_MOUSE]	25.5	8	41	14.17	21.54	75.31	44.28	-0.129734	0.0356239	-0.0247367	0.0313951		0.21479	-0.0218629	0.0769969
Q9Z2H5	Band 4.1-like protein 1 OS=Mus musculus OX=10090 GN=Epb41l1 PE=1 SV=2 - [E41L1_MOUSE]	15.81	11	28	31.78	22.55	42.74	17.25	-0.14401	0.111031	-0.052895	-0.142417		0.385863	-0.0570728	0.119886
O70318	Band 4.1-like protein 2 OS=Mus musculus OX=10090 GN=Epb41l2 PE=1 SV=2 - [E41L2_MOUSE]	31.88	23	125	156.11	89.64	157.96	138.01	-0.364013	-0.448115	-0.354759	-0.298673	+	2.89242	-0.36639	0.061659
O54962	Barrier-to-autointegration factor OS=Mus musculus OX=10090 GN=Banf1 PE=1 SV=1 - [BAF_MOUSE]	40.45	2	15	43.18	13.11			0.141433	-0.0938791	0.402722	0.369606		0.76059	0.20497	0.230621
B1B0C7	Basement membrane-specific heparan sulfate proteoglycan core protein OS=Mus musculus OX=10090 GN=Hspg2 PE=1 SV=1 - [B1B0C7_MOUSE]	13.76	33	124	129.38	85.75	151.9	121.17	0.00144204	0.159629	0.209141	0.280956		1.14909	0.162792	0.118539
Q05793	Basement membrane-specific heparan sulfate proteoglycan core protein OS=Mus musculus OX=10090 GN=Hspg2 PE=1 SV=1 - [PGBM_MOUSE]	15.27	31	117	131.44	81.13		123.21	0.0854246	0.0299829	0.125651	0.0370308		1.27445	0.0695223	0.0448047
Q9CQC6	Basic leucine zipper and W2 domain-containing protein 1 OS=Mus musculus OX=10090 GN=Bzw1 PE=1 SV=1 - [BZW1_MOUSE]	36.28	13	124	68.73	37.82	173.36	164.76	-0.0218043	0.115033	0.0157831	-0.00723156		0.327965	0.0254451	0.0616972
Q91VK1	Basic leucine zipper and W2 domain-containing protein 2 OS=Mus musculus OX=10090 GN=Bzw2 PE=1 SV=1 - [BZW2_MOUSE]	22.2	9	22	15.91	9.81	32.43	16.67	-0.0513992	0.318461	0.0867838	-0.0409718		0.366292	0.0782184	0.172044
J3QP71	Basigin (Fragment) OS=Mus musculus OX=10090 GN=Bsg PE=1 SV=1 - [J3QP71_MOUSE]	18.78	3	39	44.6	23	55.32	48.46	-0.330973	-0.524915	-0.0232697	-0.00433462		0.749866	-0.220873	0.251992
Q61335	B-cell receptor-associated protein 31 OS=Mus musculus OX=10090 GN=Bcap31 PE=1 SV=4 - [BAP31_MOUSE]	29.8	10	81	76.96	70.22	49.2	71.88	0.0703893	-0.179515	0.372952	0.0867838		0.306036	0.0876525	0.225886
A0A087WRN1	Bcl-2-associated transcription factor 1 (Fragment) OS=Mus musculus OX=10090 GN=Bclaf1 PE=1 SV=1 - [A0A087WRN1_MOUSE]	10.81	5	20	9.83	5.42	58.04	13.22	0.374066	0.271426	0.316146	0.257011	+	2.85782	0.304662	0.0526753
P59017	Bcl-2-like protein 13 OS=Mus musculus OX=10090 GN=Bcl2l13 PE=1 SV=2 - [B2L13_MOUSE]	34.56	8	71	83.73	56.43	104.52	66.32	0.119024	0.396159	0.116365	0.246104	+	1.34384	0.219413	0.132474
Q61235	Beta-2-syntrophin OS=Mus musculus OX=10090 GN=Sntb2 PE=1 SV=2 - [SNTB2_MOUSE]	32.12	13	29	20.05	20.41	25.38	39.1	0.280956	0.202888	-0.190997	-0.145605		0.108563	0.0368105	0.239695
Q8BFZ3	Beta-actin-like protein 2 OS=Mus musculus OX=10090 GN=Actbl2 PE=1 SV=1 - [ACTBL_MOUSE]	46.54	12	1777	1461.56	992.36	1978.31	2124.08	-0.0938791	-0.212568	-0.013043	0.0370308		0.544395	-0.0706148	0.108925
Q9CWL8	Beta-catenin-like protein 1 OS=Mus musculus OX=10090 GN=Ctnnbl1 PE=1 SV=1 - [CTBL1_MOUSE]	5.51	3	4			15.23		0.0813396	-0.599164	0.0551957	-0.161653		0.403894	-0.15607	0.314833
Q8R5C5	Beta-centractin OS=Mus musculus OX=10090 GN=Actr1b PE=1 SV=1 - [ACTY_MOUSE]	40.69	10	92	57.65		163.46	141.29	-0.224317	-0.717473	0.0881415	0.0635029		0.433054	-0.197537	0.374524
P21550	Beta-enolase OS=Mus musculus OX=10090 GN=Eno3 PE=1 SV=3 - [ENOB_MOUSE]	51.84	16	525	525.44	311.13	723.99	908.88	-0.0247367	-0.00288824	-0.0306193	0.0370308		0.123739	-0.00530336	0.0306407
P23780	Beta-galactosidase OS=Mus musculus OX=10090 GN=Glb1 PE=1 SV=1 - [BGAL_MOUSE]	21.33	11	89	137.52	36.62	111.83	78.99	-0.0969617	0.119024	-0.0664274	-0.0724828		0.222534	-0.029212	0.0997017
A8DUK4	Beta-globin OS=Mus musculus OX=10090 GN=Hbb-bs PE=1 SV=1 - [A8DUK4_MOUSE]	12.93	2	16			23.3	24.39	0.204141	-0.401407	-0.242977	-0.155213		0.481971	-0.148864	0.256442
P29416	Beta-hexosaminidase subunit alpha OS=Mus musculus OX=10090 GN=Hexa PE=1 SV=2 - [HEXA_MOUSE]	32.39	12	140	96.41	66.05	266.76	187.23	-0.0724828	0.0894982	-0.261881	-0.15682		0.570294	-0.100421	0.148436
P20060	Beta-hexosaminidase subunit beta OS=Mus musculus OX=10090 GN=Hexb PE=1 SV=2 - [HEXB_MOUSE]	25.93	13	116	87.92	54.44	170.06	158.14	-0.520769	-0.39973	-0.239566	-0.0908029	+	1.35141	-0.312717	0.187487
P70444	BH3-interacting domain death agonist OS=Mus musculus OX=10090 GN=Bid PE=1 SV=2 - [BID_MOUSE]	40	4	118	142.16	117.2	222.07	206.3	0.340277	0.304511	0.166073	0.145351	+	1.78711	0.239053	0.0977023
O88428	Bifunctional 3'-phosphoadenosine 5'-phosphosulfate synthase 2 OS=Mus musculus OX=10090 GN=Papss2 PE=1 SV=2 - [PAPS2_MOUSE]	18.2	9	28	15.38	11.05	48.44	30.48	-0.473931	-0.239566	-0.281036	-0.181149	+	1.72322	-0.293921	0.126809
Q9DBL7	Bifunctional coenzyme A synthase OS=Mus musculus OX=10090 GN=Coasy PE=1 SV=2 - [COASY_MOUSE]	24.51	8	29	42.73		43.22	29.75	0.137504	0.265437	0.0100636	0.0593554		0.906247	0.11809	0.111367
P34914	Bifunctional epoxide hydrolase 2 OS=Mus musculus OX=10090 GN=Ephx2 PE=1 SV=2 - [HYES_MOUSE]	48.92	18	142	116.88	64.08	253.89	195.47	0.435095	0.459432	0.382944	0.408168	+	3.87644	0.42141	0.0331056
Q8CGC7	Bifunctional glutamate/proline--tRNA ligase OS=Mus musculus OX=10090 GN=Eprs PE=1 SV=4 - [SYEP_MOUSE]	40.87	44	890	745.34	540.89	1385.64	1142.29	-0.189351	-0.244685	-0.107803	-0.0816138	+	1.59791	-0.155863	0.0749077
P18155	Bifunctional methylenetetrahydrofolate dehydrogenase/cyclohydrolase, mitochondrial OS=Mus musculus OX=10090 GN=Mthfd2 PE=1 SV=1 - [MTDC_MOUSE]	37.43	10	60	49.27	33.99	88.2	89.54	0.0328061	0.243669	0.146655	0.0717627		1.11882	0.123723	0.0928775
Q9CWJ9	Bifunctional purine biosynthesis protein PURH OS=Mus musculus OX=10090 GN=Atic PE=1 SV=2 - [PUR9_MOUSE]	50.34	20	391	481.69	334.37	584.56	451.27	-0.0877334	-0.00578236	-0.018878	0.0313951		0.322924	-0.0202497	0.0497742
P28653	Biglycan OS=Mus musculus OX=10090 GN=Bgn PE=1 SV=1 - [PGS1_MOUSE]	48.24	14	232	210.69	161.5	289.57	386.34	0.117695	0.051024	0.0243196	-0.018878		0.647108	0.0435401	0.0572142
Q9CY64	Biliverdin reductase A OS=Mus musculus OX=10090 GN=Blvra PE=1 SV=1 - [BIEA_MOUSE]	54.58	14	89	49.02	53.02	151.35	100.91	0.117695	0.0257376	0.109695	0.0827026	+	1.56302	0.0839575	0.0416004
Q6P1B9	Bin1 protein OS=Mus musculus OX=10090 GN=Bin1 PE=1 SV=1 - [Q6P1B9_MOUSE]	36.48	10	57	63.8	20.99	102.2	91.55	-0.150401	-0.367732	-0.242977	-0.195946	+	1.83904	-0.239264	0.0936143
P56380	Bis(5'-nucleosyl)-tetraphosphatase [asymmetrical] OS=Mus musculus OX=10090 GN=Nudt2 PE=1 SV=3 - [AP4A_MOUSE]	38.1	4	42	42.71	21.41	63.77	39.12	-0.0513992	-0.254978	0.0356239	-0.0513992		0.548814	-0.0805381	0.123317
Q9D8S9	BolA-like protein 1 OS=Mus musculus OX=10090 GN=Bola1 PE=1 SV=1 - [BOLA1_MOUSE]	48.91	4	21	39.12	27.58		24.78	0.0676387	-0.323733	0.0057592	0.0285691		0.234475	-0.0554415	0.180677
E9Q705	BolA-like protein 3 OS=Mus musculus OX=10090 GN=Bola3 PE=1 SV=1 - [E9Q705_MOUSE]	34.74	2	2			11.42		0.312665	0.253384	0.119024	-0.359986		0.199857	0.0812717	0.305122
Q91XV3	Brain acid soluble protein 1 OS=Mus musculus OX=10090 GN=Basp1 PE=1 SV=3 - [BASP1_MOUSE]	49.12	5	34	86.17	43.38	18.52	28.29	-0.473931	-0.685014	-0.249822	-0.164884	+	1.3597	-0.393413	0.234064
B1AZ46	Brain-specific angiogenesis inhibitor 1-associated protein 2 OS=Mus musculus OX=10090 GN=Baiap2 PE=1 SV=1 - [B1AZ46_MOUSE]	14.4	6	25	31.16	8.44	24.56	34.65	0.197865	0.0813396	0.126973	0.235114	+	1.7232	0.160323	0.0691706
P24288	Branched-chain-amino-acid aminotransferase, cytosolic OS=Mus musculus OX=10090 GN=Bcat1 PE=1 SV=2 - [BCAT1_MOUSE]	19.17	6	26	42.12	9.95	54.71		-0.199255	-0.560643	-0.318326	-0.33825	+	1.73903	-0.354119	0.15074
O35855	Branched-chain-amino-acid aminotransferase, mitochondrial OS=Mus musculus OX=10090 GN=Bcat2 PE=1 SV=2 - [BCAT2_MOUSE]	28.75	8	169	126.13	95.17	245.25	164.59	0.117695	0.189034	0.178874	0.173767	+	2.7073	0.164842	0.0320658
Q61140	Breast cancer anti-estrogen resistance protein 1 OS=Mus musculus OX=10090 GN=Bcar1 PE=1 SV=2 - [BCAR1_MOUSE]	6.86	4	9	25.16			15.78	0.177599	-0.172994	-0.0484122	-0.110916		0.188621	-0.0386808	0.152894
G3X9K3	Brefeldin A-inhibited guanine nucleotide-exchange protein 1 OS=Mus musculus OX=10090 GN=Arfgef1 PE=1 SV=1 - [BIG1_MOUSE]	3.14	5	14	9.71		29.12		-0.158429	0.738119	-0.117161	0.167358		0.299742	0.157472	0.413306
A2A5R2	Brefeldin A-inhibited guanine nucleotide-exchange protein 2 OS=Mus musculus OX=10090 GN=Arfgef2 PE=1 SV=1 - [BIG2_MOUSE]	5.8	8	23		8.8	52.17	18.96	-0.305573	0.425459	-0.0409718	0.0989585		0.102819	0.0444681	0.304386
Q8BXV2	BRI3-binding protein OS=Mus musculus OX=10090 GN=Bri3bp PE=1 SV=1 - [BRI3B_MOUSE]	11.07	2	2		7.9			0.22033	0.0731348	-0.0634091	-0.0203404		0.332461	0.0524288	0.12561
Q8K3W0	BRISC and BRCA1-A complex member 2 OS=Mus musculus OX=10090 GN=Babam2 PE=1 SV=2 - [BABA2_MOUSE]	7.57	2	21	17.76	12.15	26.63	24.66	-0.136062	-0.224317	-0.195946	-0.0588937	+	1.60927	-0.153805	0.073191
Q9JMD0	BUB3-interacting and GLEBS motif-containing protein ZNF207 OS=Mus musculus OX=10090 GN=Znf207 PE=1 SV=1 - [ZN207_MOUSE]	8.48	3	17	20.08	19.06		27.41	-0.013043	0.0731348	-0.0350469	-0.00868222		0.0584426	0.00409067	0.0474537
Q922D8	C-1-tetrahydrofolate synthase, cytoplasmic OS=Mus musculus OX=10090 GN=Mthfd1 PE=1 SV=4 - [C1TC_MOUSE]	31.23	22	167	189.85	99.73	257.11	201.92	-0.00723156	0.0143553	0.0962619	0.0922074		0.788279	0.0488983	0.0531124
Q80W54	CAAX prenyl protease 1 homolog OS=Mus musculus OX=10090 GN=Zmpste24 PE=1 SV=2 - [FACE1_MOUSE]	20.84	9	82	92.73	37.62	117.89	105.2	-0.26708	-0.380822	-0.164884	-0.136062	+	1.62841	-0.237212	0.111023
E9QAI5	CAD protein OS=Mus musculus OX=10090 GN=Cad PE=1 SV=1 - [E9QAI5_MOUSE]	20.91	32	106	112.79	60.94	110.8	137.64	0.111031	0.233888	0.145351	0.0758749	+	1.60188	0.141536	0.0677874
P55288	Cadherin-11 OS=Mus musculus OX=10090 GN=Cdh11 PE=1 SV=1 - [CAD11_MOUSE]	18.09	11	39	25.32	24.11	60.74	48.81	-0.236164	-0.168123	-0.498179	-0.411195	+	1.63665	-0.328415	0.152617
Q9WTR5	Cadherin-13 OS=Mus musculus OX=10090 GN=Cdh13 PE=1 SV=2 - [CAD13_MOUSE]	8.82	4	21	25.33		28.82	30.84	0.372952	0.328837	0.358396	0.49774	+	2.72925	0.389481	0.0744697
D3YYT0	Cadherin-2 OS=Mus musculus OX=10090 GN=Cdh2 PE=1 SV=1 - [D3YYT0_MOUSE]	21.91	12	37	34.72	16.37	61.51	48.16	-0.205896	-0.128156	-0.288065	-0.288065	+	2.01834	-0.227545	0.0767511
B0R091	Calcineurin B homologous protein 1 OS=Mus musculus OX=10090 GN=Chp1 PE=1 SV=1 - [B0R091_MOUSE]	36.13	5	128	157.28	70.69	202.21	133.72	0.464668	0.716332	0.368489	0.271426	+	1.75538	0.455229	0.191112
Q63810	Calcineurin subunit B type 1 OS=Mus musculus OX=10090 GN=Ppp3r1 PE=1 SV=3 - [CANB1_MOUSE]	67.65	8	120	109.37	39.78	232.19	172.3	-0.101598	-0.164884	-0.0649175	-0.011588		1.11814	-0.0857469	0.0644136
Q8CGZ0	Calcium homeostasis endoplasmic reticulum protein OS=Mus musculus OX=10090 GN=Cherp PE=1 SV=1 - [CHERP_MOUSE]	5.88	5	22	6.7	13.16	37.19	31.68	-0.0634091	0.252173	0.194087	0.163499		0.845461	0.136587	0.13831
Q3UMR5	Calcium uniporter protein, mitochondrial OS=Mus musculus OX=10090 GN=Mcu PE=1 SV=2 - [MCU_MOUSE]	9.71	3	4	15.66				-0.195946	-0.588574	-0.0144996	-0.229382		0.914078	-0.2571	0.240304
Q91YS8	Calcium/calmodulin-dependent protein kinase type 1 OS=Mus musculus OX=10090 GN=Camk1 PE=1 SV=1 - [KCC1A_MOUSE]	40.64	11	54	42.64	30.76	95.15	72.78	-0.320126	-0.275786	-0.207561	-0.121863	+	1.89442	-0.231334	0.0864273
Q6PHZ2	Calcium/calmodulin-dependent protein kinase type II subunit delta OS=Mus musculus OX=10090 GN=Camk2d PE=1 SV=1 - [KCC2D_MOUSE]	25.85	10	126	71.54	42.07	241.1	226.51	0.0867838	0.0426443	0.265437	0.304511		1.13271	0.174844	0.129424
Q923T9	Calcium/calmodulin-dependent protein kinase type II subunit gamma OS=Mus musculus OX=10090 GN=Camk2g PE=1 SV=1 - [KCC2G_MOUSE]	18.34	7	52	27.7		94.81	87.63	0.0328061	0.0690147	0.0786098	0.0285691	+	1.59098	0.0522499	0.0252636
Q9QX15	Calcium-activated chloride channel regulator 3A-1 OS=Mus musculus OX=10090 GN=Clca3a1 PE=1 SV=1 - [CA3A1_MOUSE]	22.95	13	52	48.99	26.39	81.55	73.24	0.423309	0.789103	0.706641	0.481299	+	2.19362	0.600088	0.175539
Q8BH59	Calcium-binding mitochondrial carrier protein Aralar1 OS=Mus musculus OX=10090 GN=Slc25a12 PE=1 SV=1 - [CMC1_MOUSE]	47.71	22	150	206.12	95.58	215.22	151.84	-0.199255	0.0271541	-0.0159575	0.0229004		0.303841	-0.0412895	0.107082
Q9QXX4	Calcium-binding mitochondrial carrier protein Aralar2 OS=Mus musculus OX=10090 GN=Slc25a13 PE=1 SV=1 - [CMC2_MOUSE]	19.23	11	66	66.03	38.35	54.95	80.74	-0.249822	-0.226004	-0.0800879	-0.316528	+	1.65606	-0.21811	0.0996731
Q8BMD8	Calcium-binding mitochondrial carrier protein SCaMC-1 OS=Mus musculus OX=10090 GN=Slc25a24 PE=1 SV=1 - [SCMC1_MOUSE]	29.89	11	86	39.61	34.57	172.71	116.3	-0.246395	-0.018878	-0.428566	-0.392137		1.21148	-0.271494	0.185895
Q06138	Calcium-binding protein 39 OS=Mus musculus OX=10090 GN=Cab39 PE=1 SV=2 - [CAB39_MOUSE]	14.96	5	36	27.96		45.69	52.72	0.0440444	-0.22095	0.0854246	0.0285691		0.0781067	-0.015728	0.138904
Q9CR86	Calcium-regulated heat stable protein 1 OS=Mus musculus OX=10090 GN=Carhsp1 PE=1 SV=1 - [CHSP1_MOUSE]	18.24	2	30	79.97	57.55			-0.340075	-0.300448	-0.158429	-0.00868222		1.12527	-0.201909	0.150584
Q9CXW3	Calcyclin-binding protein OS=Mus musculus OX=10090 GN=Cacybp PE=1 SV=1 - [CYBP_MOUSE]	53.28	8	41	14.29		76.64	81	-0.110916	-0.0365258	0.0745054	0.0786098		0.00996142	0.00141835	0.0919402
Q8VCQ8	Caldesmon 1 OS=Mus musculus OX=10090 GN=Cald1 PE=1 SV=1 - [Q8VCQ8_MOUSE]	21.51	10	180	178.66	141.53	199.33	221.47	-0.994241	-0.902389	-0.891643	-0.902389	+	4.41249	-0.922665	0.0479851
P0DP26	Calmodulin-1 OS=Mus musculus OX=10090 GN=Calm1 PE=1 SV=1 - [CALM1_MOUSE]	61.74	6	758	654.76	212.2	1332.33	811.35	-0.289827	-0.409278	-0.163268	-0.15682	+	1.62297	-0.254798	0.119817
P35564	Calnexin OS=Mus musculus OX=10090 GN=Canx PE=1 SV=1 - [CALX_MOUSE]	30.8	15	517	503.26	300.5	602.71	677.56	-0.246395	-0.244685	-0.0424568	-0.0649175		1.12914	-0.149614	0.111147
A0A0R4IZW8	Calpain small subunit 1 OS=Mus musculus OX=10090 GN=Capns1 PE=1 SV=1 - [A0A0R4IZW8_MOUSE]	52.24	7	38	73.41	28.28	49.94		-0.251539	-0.300448	0.0440444	-0.176251		0.957786	-0.171048	0.152222
O35350	Calpain-1 catalytic subunit OS=Mus musculus OX=10090 GN=Capn1 PE=1 SV=1 - [CAN1_MOUSE]	31.56	19	146	83.28	91.4	214.1	166.19	-0.0740006	0.0313951	0.0313951	0.0593554		0.148762	0.0120363	0.0588528
O08529	Calpain-2 catalytic subunit OS=Mus musculus OX=10090 GN=Capn2 PE=1 SV=4 - [CAN2_MOUSE]	49	23	260	229.67	129.14	400.44	363.6	-0.171368	-0.215915	-0.174621	-0.132894	+	2.70202	-0.173699	0.033929
O35646	Calpain-6 OS=Mus musculus OX=10090 GN=Capn6 PE=1 SV=2 - [CAN6_MOUSE]	16.54	8	61	37.07	16.45	113.95	102.62	0.460481	0.380729	0.367371	0.290424	+	2.76553	0.374751	0.069644
Q921U7	Calpastatin OS=Mus musculus OX=10090 GN=Cast PE=1 SV=1 - [Q921U7_MOUSE]	15.13	7	86	143.33	69.32	68.94	106.98	0.279768	0.446786	-0.142417	-0.862496		0.0825237	-0.0695898	0.583866
Q08093	Calponin-2 OS=Mus musculus OX=10090 GN=Cnn2 PE=1 SV=1 - [CNN2_MOUSE]	30.82	9	94	104.89	54.97	127.45	128.23	-0.805913	-0.26708	-0.471929	-0.504305	+	1.71735	-0.512307	0.222137
Q9DAW9	Calponin-3 OS=Mus musculus OX=10090 GN=Cnn3 PE=1 SV=1 - [CNN3_MOUSE]	40	9	142	151.94	99	206.3	192.99	-0.691989	-0.634867	-0.512514	-0.488026	+	2.89716	-0.581849	0.0975565
P14211	Calreticulin OS=Mus musculus OX=10090 GN=Calr PE=1 SV=1 - [CALR_MOUSE]	72.6	25	2299	2305.79	1384.43	3252.36	3582.23	-0.0365258	-0.0831412	0.0772429	0.0745054		0.0680136	0.00802033	0.0806367
O35887	Calumenin OS=Mus musculus OX=10090 GN=Calu PE=1 SV=1 - [CALU_MOUSE]	68.57	19	1672	1925.73	1202.09	2733.21	2671.98	-0.463947	-0.380822	-0.345564	-0.336428	+	3.0216	-0.38169	0.0580824
Q6XLQ8	Calumenin OS=Mus musculus OX=10090 GN=Calu PE=1 SV=1 - [Q6XLQ8_MOUSE]	71.75	19	1566	1916.45	1088.81	2503.94	2458.96	-0.483985	-0.430509	-0.334607	-0.360305	+	2.88964	-0.402352	0.0678579
P05132	cAMP-dependent protein kinase catalytic subunit alpha OS=Mus musculus OX=10090 GN=Prkaca PE=1 SV=3 - [KAPCA_MOUSE]	45.58	13	165	109.62	74.93	304.56	160.23	-0.07552	0.0129261	0.0186342	0.0440444		0.000259358	2.1175e-05	0.0521456
Q9DBC7	cAMP-dependent protein kinase type I-alpha regulatory subunit OS=Mus musculus OX=10090 GN=Prkar1a PE=1 SV=3 - [KAP0_MOUSE]	36.48	12	116	85.85	62.73	189.98	155.18	0.0468402	-0.0499049	-0.0409718	0.00719549		0.14888	-0.00921025	0.0450024
A0A0A6YX73	cAMP-dependent protein kinase type II-alpha regulatory subunit OS=Mus musculus OX=10090 GN=Prkar2a PE=1 SV=1 - [A0A0A6YX73_MOUSE]	31.84	8	43	72.15	18.21	56.55	60	-0.0232697	-0.00433462	0.115033	0.0579701		0.479597	0.0363497	0.0628972
P31324	cAMP-dependent protein kinase type II-beta regulatory subunit OS=Mus musculus OX=10090 GN=Prkar2b PE=1 SV=3 - [KAP3_MOUSE]	47.84	13	145	194.93	88.2	185.09	175.97	-0.011588	0.197865	0.102994	0.104337		0.977156	0.098402	0.0857263
Q9Z0H8	CAP-Gly domain-containing linker protein 2 OS=Mus musculus OX=10090 GN=Clip2 PE=1 SV=2 - [CLIP2_MOUSE]	15.85	14	47	53.42	17.79	63.07	65.12	0.332278	0.197865	0.145351	0.219091	+	1.96563	0.223646	0.0787748
A2AMW0	Capping protein (Actin filament) muscle Z-line, beta, isoform CRA_a OS=Mus musculus OX=10090 GN=Capzb PE=1 SV=1 - [A2AMW0_MOUSE]	63.08	16	330	276.99	204.35	391.79	427.9	-0.109359	-0.131313	-0.148801	-0.132894	+	3.28406	-0.130592	0.0162093
Q99LB4	Capping protein (Actin filament), gelsolin-like OS=Mus musculus OX=10090 GN=Capg PE=1 SV=1 - [Q99LB4_MOUSE]	50.43	10	190	330.82	188.47	200.15	170.98	-0.360305	-0.526992	-0.103147	-0.0985055		1.09536	-0.272237	0.209309
Q60865	Caprin-1 OS=Mus musculus OX=10090 GN=Caprin1 PE=1 SV=2 - [CAPR1_MOUSE]	15.13	8	115	113.05	65.31	151.38	133.21	0.00144204	0.0200577	0.0881415	0.0621218		0.930439	0.0429408	0.0393988
Q9DBC3	Cap-specific mRNA (nucleoside-2'-O-)-methyltransferase 1 OS=Mus musculus OX=10090 GN=Cmtr1 PE=1 SV=1 - [CMTR1_MOUSE]	9.68	5	29	17.46	5.77	55.58	31.82	0.121679	0.492622	0.104337	0.205393		1.08287	0.231008	0.179904
P00920	Carbonic anhydrase 2 OS=Mus musculus OX=10090 GN=Ca2 PE=1 SV=4 - [CAH2_MOUSE]	9.62	2	2			8.46		0.280956	0.738984	0.0186342	0.211635		0.876201	0.312552	0.305185
Q9QZA0	Carbonic anhydrase 5B, mitochondrial OS=Mus musculus OX=10090 GN=Ca5b PE=1 SV=2 - [CAH5B_MOUSE]	20.19	5	83	47.15	40.98	112.99	121.06	0.121679	0.130931	0.16221	0.159629	+	3.1123	0.143612	0.0203658
P48758	Carbonyl reductase [NADPH] 1 OS=Mus musculus OX=10090 GN=Cbr1 PE=1 SV=3 - [CBR1_MOUSE]	50.9	9	244	209.88	132.33	397.94	432.52	-0.0262051	0.0565835	0.0731348	0.0384361		0.696218	0.0354873	0.0435011
P08074	Carbonyl reductase [NADPH] 2 OS=Mus musculus OX=10090 GN=Cbr2 PE=1 SV=1 - [CBR2_MOUSE]	60.66	10	224	266.49	157.65	306.63	296.65	0.358396	0.31034	0.134878	0.0989585	+	1.41238	0.225643	0.127912
Q8K354	Carbonyl reductase [NADPH] 3 OS=Mus musculus OX=10090 GN=Cbr3 PE=1 SV=1 - [CBR3_MOUSE]	56.32	11	171	128.34	82.27	251	281.26	0.237564	0.173767	0.240009	0.250962	+	2.99564	0.225575	0.0350269
Q91VT4	Carbonyl reductase family member 4 OS=Mus musculus OX=10090 GN=Cbr4 PE=1 SV=2 - [CBR4_MOUSE]	13.98	2	10	8.96		20.34	19.99	-0.148801	-0.316239	0.0745054	0.0827026		0.317095	-0.076958	0.192223
Q8VCT4	Carboxylesterase 1D OS=Mus musculus OX=10090 GN=Ces1d PE=1 SV=1 - [CES1D_MOUSE]	27.61	11	67	49.82	32.9	105.27	95.35	0.311503	0.136191	0.240009	0.200379	+	2.04275	0.22202	0.073407
Q91WU0	Carboxylesterase 1F OS=Mus musculus OX=10090 GN=Ces1f PE=1 SV=1 - [CES1F_MOUSE]	53.83	21	514	559.92	323.92	823.37	797.33	0.0607391	0.202888	0.0398403	0.0356239		0.911084	0.0847728	0.0795055
Q6PDB7	Carboxylic ester hydrolase OS=Mus musculus OX=10090 GN=Ces2b PE=1 SV=1 - [Q6PDB7_MOUSE]	4.86	2	4			14.96		0.192825	-0.537202	-0.0664274	-0.140826		0.367873	-0.137908	0.30218
O89001	Carboxypeptidase D OS=Mus musculus OX=10090 GN=Cpd PE=1 SV=2 - [CBPD_MOUSE]	6.83	8	19	22.07	5.85	20.2	15.39	0.233888	-0.137648	0.138814	0.137504		0.482329	0.0931395	0.160341
Q9WVJ3	Carboxypeptidase Q OS=Mus musculus OX=10090 GN=Cpq PE=1 SV=1 - [CBPQ_MOUSE]	28.72	8	70	57.69	12.79	164.07	135.03	0.23634	-0.112475	0.133564	0.121679		0.539342	0.094777	0.147447
H7BX88	Carnitine O-acetyltransferase OS=Mus musculus OX=10090 GN=Crat PE=1 SV=1 - [H7BX88_MOUSE]	29.75	15	198	171.28	118.84	223.93	198.37	0.225275	0.177599	0.146655	0.0935602	+	1.99541	0.160772	0.0552585
P97742	Carnitine O-palmitoyltransferase 1, liver isoform OS=Mus musculus OX=10090 GN=Cpt1a PE=1 SV=4 - [CPT1A_MOUSE]	11	6	19	11.43	18.3	22.69	20.76	-0.132894	-0.0619024	0.141433	0.0758749		0.0296059	0.00562788	0.125335
P52825	Carnitine O-palmitoyltransferase 2, mitochondrial OS=Mus musculus OX=10090 GN=Cpt2 PE=1 SV=2 - [CPT2_MOUSE]	37.08	17	123	108.19	132.43	182.22	152.6	0.312665	0.524064	0.133564	0.117695		1.19167	0.271997	0.189881
Q9CYD3	Cartilage-associated protein OS=Mus musculus OX=10090 GN=Crtap PE=1 SV=3 - [CRTAP_MOUSE]	25.5	8	47	36.16	27.49	61.03	69.02	0.0454429	0.197865	0.00863037	0.00719549		0.606399	0.0647834	0.0904697
A0A1D5RLE4	Casein kinase II subunit alpha' (Fragment) OS=Mus musculus OX=10090 GN=Csnk2a2 PE=1 SV=1 - [A0A1D5RLE4_MOUSE]	54.2	10	46	26.66	16.39	80.54	68.98	-0.0619024	-0.0144996	-0.0232697	0.0114957		0.614685	-0.022044	0.0303975
Q60737	Casein kinase II subunit alpha OS=Mus musculus OX=10090 GN=Csnk2a1 PE=1 SV=2 - [CSK21_MOUSE]	34.02	10	83	56.6	28.06	127.9	148.09	-0.182786	0.0496307	0.0114957	0.0143553		0.189879	-0.0268261	0.10541
G3UZA4	Casein kinase II subunit beta (Fragment) OS=Mus musculus OX=10090 GN=Csnk2b PE=1 SV=8 - [G3UZA4_MOUSE]	18.03	2	10	8.08	12.72		26	-0.0954196	0	-0.0101344	-0.115597		0.806305	-0.0552878	0.0587178
Q60649	Caseinolytic peptidase B protein homolog OS=Mus musculus OX=10090 GN=Clpb PE=1 SV=1 - [CLPB_MOUSE]	7.09	3	4			16.78		-0.277687	0.260628	0.374066	0.119024		0.333551	0.119008	0.284299
P70677	Caspase-3 OS=Mus musculus OX=10090 GN=Casp3 PE=1 SV=1 - [CASP3_MOUSE]	26.71	6	67	45.29	16.47	102.16	85.68	-0.0679388	0.041243	0.155749	0.116365		0.521521	0.0613545	0.098417
O08738	Caspase-6 OS=Mus musculus OX=10090 GN=Casp6 PE=1 SV=1 - [CASP6_MOUSE]	20.29	5	56	55.21	28.71	75.74	69.71	-0.45799	-0.657445	-0.249822	-0.229382	+	1.54279	-0.39866	0.201078
O89110	Caspase-8 OS=Mus musculus OX=10090 GN=Casp8 PE=1 SV=1 - [CASP8_MOUSE]	22.71	9	33	17.08		57.61	38.04	0.0114957	-0.638748	0.249749	0.291604		0.0330741	-0.0214748	0.42961
P24270	Catalase OS=Mus musculus OX=10090 GN=Cat PE=1 SV=4 - [CATA_MOUSE]	44.97	18	215	170.36	135.82	296.3	314.3	0.475085	0.54201	0.454176	0.358396	+	2.91044	0.457417	0.075903
O88587	Catechol O-methyltransferase OS=Mus musculus OX=10090 GN=Comt PE=1 SV=2 - [COMT_MOUSE]	47.17	8	76	129.81	72.14	72.75	69.8	-0.279284	-0.013043	-0.106249	-0.0350469		0.768984	-0.108406	0.120664
P26231	Catenin alpha-1 OS=Mus musculus OX=10090 GN=Ctnna1 PE=1 SV=1 - [CTNA1_MOUSE]	42.72	27	227	356.17	165.85	247.84	278.59	-0.461959	-0.599462	-0.172994	-0.227692	+	1.45104	-0.365527	0.200077
Q61301	Catenin alpha-2 OS=Mus musculus OX=10090 GN=Ctnna2 PE=1 SV=3 - [CTNA2_MOUSE]	12.7	8	75	142.35		87.03	59.47	-0.316528	-0.639817	-0.265345	-0.0694519		1.14223	-0.322786	0.236661
Q02248	Catenin beta-1 OS=Mus musculus OX=10090 GN=Ctnnb1 PE=1 SV=1 - [CTNB1_MOUSE]	29.83	17	158	129.2	57.56	277.7	220.6	-0.413115	-0.367732	-0.192645	-0.21927	+	1.92466	-0.29819	0.108646
E9Q8Z4	Catenin delta-1 OS=Mus musculus OX=10090 GN=Ctnnd1 PE=1 SV=1 - [E9Q8Z4_MOUSE]	24.88	15	59	57.59	51.26	99.25	51.35	-0.354759	-0.382701	-0.142417	-0.265345	+	1.88062	-0.286306	0.108199
P10605	Cathepsin B OS=Mus musculus OX=10090 GN=Ctsb PE=1 SV=2 - [CATB_MOUSE]	51.92	12	637	572.19	552.77	804.74	1073.19	0.0129261	0.0690147	0.0607391	-0.0816138		0.16195	0.0152665	0.0691566
P18242	Cathepsin D OS=Mus musculus OX=10090 GN=Ctsd PE=1 SV=1 - [CATD_MOUSE]	40.98	13	593	582.51	321.92	989.42	923.12	-0.00578236	0.0313951	0.0426443	0.0496307		1.01395	0.0294719	0.0246742
P55097	Cathepsin K OS=Mus musculus OX=10090 GN=Ctsk PE=1 SV=2 - [CATK_MOUSE]	9.12	2	2		9.19			0.177599	-0.163268	0.0496307	0.128293		0.245471	0.0480637	0.150421
P06797	Cathepsin L1 OS=Mus musculus OX=10090 GN=Ctsl PE=1 SV=2 - [CATL1_MOUSE]	42.22	10	54	29.82	36.26	69.14	95.86	-0.0014434	-0.246395	-0.00433462	-0.0694519		0.590849	-0.0804062	0.115028
Q9WUU7	Cathepsin Z OS=Mus musculus OX=10090 GN=Ctsz PE=1 SV=1 - [CATZ_MOUSE]	24.51	6	63	76.87	13.37	66.88	97.36	0.283329	0.211635	0.0745054	-0.0816138		0.643927	0.121964	0.161013
P24668	Cation-dependent mannose-6-phosphate receptor OS=Mus musculus OX=10090 GN=M6pr PE=1 SV=1 - [MPRD_MOUSE]	21.94	4	35	30.01		56.74	57.25	-0.121863	0.0214797	0.0579701	-0.00723156		0.113335	-0.0124112	0.0776931
Q07113	Cation-independent mannose-6-phosphate receptor OS=Mus musculus OX=10090 GN=Igf2r PE=1 SV=1 - [MPRI_MOUSE]	27.1	49	328	235.85	152.84	546.15	442.73	0.0538064	0.0496307	0.0976109	0.107018	+	1.86398	0.0770165	0.0295122
O54724	Caveolae-associated protein 1 OS=Mus musculus OX=10090 GN=Cavin1 PE=1 SV=1 - [CAVN1_MOUSE]	43.37	14	574	846.38	530.51	695.02	709.66	0.189034	0.271426	0.178874	0.196607	+	2.65804	0.208985	0.0422564
Q63918	Caveolae-associated protein 2 OS=Mus musculus OX=10090 GN=Cavin2 PE=1 SV=3 - [CAVN2_MOUSE]	31.34	9	64	69.24	17.73	118.92	86.14	0.0908535	0.260628	0.27858	0.382944	+	1.6051	0.253251	0.120953
Q91VJ2	Caveolae-associated protein 3 OS=Mus musculus OX=10090 GN=Cavin3 PE=1 SV=1 - [CAVN3_MOUSE]	33.08	6	47	57.54	31.45	26.21	47.03	0.176323	0.181421	-0.0454315	-0.0291463		0.46893	0.0707915	0.124995
P49817	Caveolin-1 OS=Mus musculus OX=10090 GN=Cav1 PE=1 SV=1 - [CAV1_MOUSE]	46.63	7	107	85.57	20.93	183.4	182.35	0.0454429	0.0731348	0.0565835	0.0840642	+	2.3181	0.0648064	0.0171541
Q9DCC5	Cbx3 protein OS=Mus musculus OX=10090 GN=Cbx3 PE=1 SV=1 - [Q9DCC5_MOUSE]	55.74	7	42	37.55	16.34	45.31	52.3	0.157044	0.104337	0.175045	0.146655	+	2.6352	0.14577	0.0300089
Q8K1J6	CCA tRNA nucleotidyltransferase 1, mitochondrial OS=Mus musculus OX=10090 GN=Trnt1 PE=1 SV=1 - [TRNT1_MOUSE]	37.56	14	188	100.86	63.85	295.44	259.3	-0.121863	-0.140826	0.0398403	0.0200577		0.445121	-0.0506978	0.0937924
B7ZWL1	CCR4-NOT transcription complex subunit 1 OS=Mus musculus OX=10090 GN=Cnot1 PE=1 SV=1 - [B7ZWL1_MOUSE]	10.79	19	56	36.46	30.96	72.08	62.92	0.0935602	0.0299829	-0.0499049	0.00863037		0.269747	0.0205671	0.0592324
E9Q027	CCR4-NOT transcription complex subunit 2 OS=Mus musculus OX=10090 GN=Cnot2 PE=1 SV=1 - [E9Q027_MOUSE]	4.61	2	4	5.95	6.03			-0.309359	-0.0785636	-0.194295	-0.239566	+	1.61917	-0.205446	0.0969288
Q8K0V4	CCR4-NOT transcription complex subunit 3 OS=Mus musculus OX=10090 GN=Cnot3 PE=1 SV=1 - [CNOT3_MOUSE]	7.59	3	14	8.5	5.35	26.79	15.5	0.113701	0.435095	-0.0232697	-0.147202		0.296304	0.0945811	0.250774
Q9JKY0	CCR4-NOT transcription complex subunit 9 OS=Mus musculus OX=10090 GN=Cnot9 PE=1 SV=1 - [CNOT9_MOUSE]	7.02	2	7			7.27	17.76	-0.139236	-0.693258	-0.0320937	0.0229004		0.536651	-0.210422	0.328856
Q8R422	CD109 antigen OS=Mus musculus OX=10090 GN=Cd109 PE=1 SV=1 - [CD109_MOUSE]	12.07	12	49	47.7	33.17	60.83	71.21	-0.1976	-0.234465	-0.215915	-0.153607	+	2.85833	-0.200397	0.0346341
E9Q4G8	CD166 antigen OS=Mus musculus OX=10090 GN=Alcam PE=1 SV=1 - [E9Q4G8_MOUSE]	21.26	8	51	29.08	8.93	67	104.97	-0.413115	-0.388355	-0.302226	-0.298673	+	2.89692	-0.350592	0.0587935
Q8VE98	CD276 antigen OS=Mus musculus OX=10090 GN=Cd276 PE=1 SV=1 - [CD276_MOUSE]	6.33	2	3			11.43		-0.68966	-0.862496	-0.254978	-0.343732	+	1.4813	-0.537717	0.286438
Q9JLQ0	CD2-associated protein OS=Mus musculus OX=10090 GN=Cd2ap PE=1 SV=3 - [CD2AP_MOUSE]	15.54	9	25	14.84	12.61	34.33	28.74	-0.106249	-0.172994	-0.209228	-0.139236	+	2.23915	-0.156927	0.0442522
Q3U8S1	CD44 antigen OS=Mus musculus OX=10090 GN=Cd44 PE=1 SV=1 - [Q3U8S1_MOUSE]	12.05	4	48	38.15	24.81	49.36	59.98	-0.181149	-0.270556	-0.22095	-0.249822	+	2.89445	-0.230619	0.0387491
P35762	CD81 antigen OS=Mus musculus OX=10090 GN=Cd81 PE=1 SV=2 - [CD81_MOUSE]	27.54	3	78	86.53	42.11	182.34	148.46	-0.231075	-0.28279	-0.0892673	-0.0409718		1.17345	-0.161026	0.114449
P40237	CD82 antigen OS=Mus musculus OX=10090 GN=Cd82 PE=1 SV=1 - [CD82_MOUSE]	8.65	2	3				10.81	-0.224317	0.102994	-0.229382	-0.190997		0.724062	-0.135425	0.159856
P40240	CD9 antigen OS=Mus musculus OX=10090 GN=Cd9 PE=1 SV=2 - [CD9_MOUSE]	14.16	2	170	158.36	77.25	447.23	376.07	-0.39973	-0.646112	-0.386468	-0.382701	+	2.23437	-0.453753	0.128447
Q8CJ53	Cdc42-interacting protein 4 OS=Mus musculus OX=10090 GN=Trip10 PE=1 SV=2 - [CIP4_MOUSE]	19.9	8	21	27.28	14.98	20.73	21.46	0.121679	-0.07552	-0.0588937	-0.0159575		0.054125	-0.00717305	0.0894918
Q91WS0	CDGSH iron-sulfur domain-containing protein 1 OS=Mus musculus OX=10090 GN=Cisd1 PE=1 SV=1 - [CISD1_MOUSE]	59.26	5	31	37.15	26.63	23.56	63.89	0.196607	-0.0724828	0.171207	0.111031		0.714479	0.101591	0.12147
Q9CQB5	CDGSH iron-sulfur domain-containing protein 2 OS=Mus musculus OX=10090 GN=Cisd2 PE=1 SV=1 - [CISD2_MOUSE]	40.74	5	22	10.44		50.95	32.29	-0.37707	0.109695	-0.147202	-0.142417		0.592044	-0.139249	0.198834
Q99LM2	CDK5 regulatory subunit-associated protein 3 OS=Mus musculus OX=10090 GN=Cdk5rap3 PE=1 SV=1 - [CK5P3_MOUSE]	26.64	10	37	21.41	10.05	36.66	70.27	0.0976109	-0.0634091	-0.0603973	-0.134477		0.325579	-0.0401681	0.0980248
Q8BHF7	CDP-diacylglycerol--glycerol-3-phosphate 3-phosphatidyltransferase, mitochondrial OS=Mus musculus OX=10090 GN=Pgs1 PE=1 SV=1 - [PGPS1_MOUSE]	10.49	4	7		7.88	14.42	6.03	-0.585478	0.158337	0.0468402	0.136191		0.123605	-0.0610274	0.35294
A0A0U1RP13	CDP-diacylglycerol--inositol 3-phosphatidyltransferase OS=Mus musculus OX=10090 GN=Cdipt PE=1 SV=1 - [A0A0U1RP13_MOUSE]	20	3	17	21.63		32.45	21.45	-0.312939	-0.295128	-0.0862011	0.0342158		0.840743	-0.165013	0.168043
Q8VDP4	Cell cycle and apoptosis regulator protein 2 OS=Mus musculus OX=10090 GN=Ccar2 PE=1 SV=2 - [CCAR2_MOUSE]	23.86	16	42	59.76	32.14	44.15	20.72	-0.00433462	-0.171368	0.0690147	-0.0499049		0.306183	-0.0391482	0.100845
D3YVV1	Cell cycle control protein OS=Mus musculus OX=10090 GN=Tmem30a PE=1 SV=1 - [D3YVV1_MOUSE]	7.32	2	2	5.48				-0.637109	-0.54316	-0.217591	-0.132894		1.28125	-0.382689	0.245041
P60766	Cell division control protein 42 homolog OS=Mus musculus OX=10090 GN=Cdc42 PE=1 SV=2 - [CDC42_MOUSE]	38.22	6	266	230.54	143.15	313.67	462.23	-0.07552	-0.316528	-0.0484122	-0.0862011		0.905579	-0.131665	0.124264
Q8CH18	Cell division cycle and apoptosis regulator protein 1 OS=Mus musculus OX=10090 GN=Ccar1 PE=1 SV=1 - [CCAR1_MOUSE]	6.81	6	18	6.46	9.63	21.75	33.44	0.0243196	0.137504	0.0703893	0.00288247		0.844749	0.0587738	0.0595659
Q8R349	Cell division cycle protein 16 homolog OS=Mus musculus OX=10090 GN=Cdc16 PE=1 SV=1 - [CDC16_MOUSE]	14.68	7	32	12.7	12.36	54.6	54.55	-0.248108	-0.0262051	-0.0350469	-0.0923401		0.837032	-0.100425	0.102727
P53996	Cellular nucleic acid-binding protein OS=Mus musculus OX=10090 GN=Cnbp PE=1 SV=2 - [CNBP_MOUSE]	15.73	2	8			33.53		-0.403542	-0.555594	-0.107803	-0.33825	+	1.48735	-0.351297	0.186124
O54692	Centromere/kinetochore protein zw10 homolog OS=Mus musculus OX=10090 GN=Zw10 PE=1 SV=3 - [ZW10_MOUSE]	15.15	8	20	17.2	6.54	44.95		0.0426443	0.378512	0.0786098	-0.427175		0.036184	0.0181477	0.332882
Q6ZQ06	Centrosomal protein of 162 kDa OS=Mus musculus OX=10090 GN=Cep162 PE=1 SV=2 - [CE162_MOUSE]	1.14	3	11	14.4	17.34			-0.957356	-1.07097	-0.343732	-0.388355	+	1.45175	-0.690103	0.377496
H7BX26	Centrosomal protein of 170 kDa OS=Mus musculus OX=10090 GN=Cep170 PE=1 SV=1 - [H7BX26_MOUSE]	4.06	5	8	5.85	6.75	16.27		0.0157831	0.279768	-0.16004	-0.0985055		0.0314188	0.0092514	0.194502
D3Z4M2	Ceramide synthase 2 (Fragment) OS=Mus musculus OX=10090 GN=Cers2 PE=1 SV=1 - [D3Z4M2_MOUSE]	19.23	2	2		6.83			-0.428405	0.123004	0.0976109	-0.0649175		0.20144	-0.0681768	0.254172
G3X9T8	Ceruloplasmin OS=Mus musculus OX=10090 GN=Cp PE=1 SV=1 - [G3X9T8_MOUSE]	13.4	10	57	44.75	39.43	88.19	69.01	0.290424	0.164786	0.171207	0.0648829	+	1.47863	0.172825	0.0922827
Q9CQ10	Charged multivesicular body protein 3 OS=Mus musculus OX=10090 GN=Chmp3 PE=1 SV=3 - [CHMP3_MOUSE]	12.95	3	36	73.48	34.09	27.44	11.15	-0.323733	-0.251539	-0.274041	-0.182786	+	2.51224	-0.258025	0.0585293
Q9D8B3	Charged multivesicular body protein 4b OS=Mus musculus OX=10090 GN=Chmp4b PE=1 SV=2 - [CHM4B_MOUSE]	36.61	7	30	51.46	31.08	35.5	25.31	0.0922074	0.553852	-0.12658	0		0.351091	0.12987	0.296542
Q8R1T1	Charged multivesicular body protein 7 OS=Mus musculus OX=10090 GN=Chmp7 PE=1 SV=1 - [CHMP7_MOUSE]	8.87	2	3	11.98				0.257011	-0.630156	0.00144204	-0.0740006		0.226979	-0.111426	0.373705
E9PYL4	Chloride channel protein OS=Mus musculus OX=10090 GN=Clcn7 PE=1 SV=1 - [E9PYL4_MOUSE]	10.34	5	17		9.01	26.87	39.01	0.250962	0.0662615	-0.0262051	-0.129734		0.185655	0.0403211	0.161645
Q9Z1Q5	Chloride intracellular channel protein 1 OS=Mus musculus OX=10090 GN=Clic1 PE=1 SV=3 - [CLIC1_MOUSE]	70.12	11	265	432.84	259.71	262.46	401.09	-0.186065	-0.58208	-0.270556	-0.409278	+	1.60309	-0.361995	0.173191
Q9QYB1	Chloride intracellular channel protein 4 OS=Mus musculus OX=10090 GN=Clic4 PE=1 SV=3 - [CLIC4_MOUSE]	59.29	10	139	157.11	51.98	258.67	117.55	-0.132894	-0.270556	-0.0831412	-0.118727	+	1.45964	-0.15133	0.0821937
A0A1L1SVG6	Choline transporter-like protein 2 OS=Mus musculus OX=10090 GN=Slc44a2 PE=1 SV=1 - [A0A1L1SVG6_MOUSE]	8.66	4	12	17.29	10.97		10.75	-0.227692	-0.671163	-0.373327	-0.862496	+	1.47236	-0.53367	0.286568
Q61686	Chromobox protein homolog 5 OS=Mus musculus OX=10090 GN=Cbx5 PE=1 SV=1 - [CBX5_MOUSE]	35.08	5	22			53.67	27.67	0.167358	0.56267	0.303342	0.31034	+	1.57391	0.335927	0.164868
E9QAS4	Chromodomain-helicase-DNA-binding protein 4 OS=Mus musculus OX=10090 GN=Chd4 PE=1 SV=1 - [E9QAS4_MOUSE]	14.72	17	45	19.03	36.28	94.68	56.47	0.24245	0.177599	0.111031	0.15056	+	2.0665	0.17041	0.055261
Q8R4N0	Citramalyl-CoA lyase, mitochondrial OS=Mus musculus OX=10090 GN=Clybl PE=1 SV=2 - [CLYBL_MOUSE]	50	12	104	168.61	104.21	125.56	81.44	0.191563	0.153157	0.10165	0.221568	+	2.12154	0.166984	0.0517792
Q9CZU6	Citrate synthase, mitochondrial OS=Mus musculus OX=10090 GN=Cs PE=1 SV=1 - [CISY_MOUSE]	53.02	17	403	405.61	197.35	399.05	554.68	0.22033	0.212881	0.235114	0.136191	+	2.55042	0.201129	0.044267
Q58A65	C-Jun-amino-terminal kinase-interacting protein 4 OS=Mus musculus OX=10090 GN=Spag9 PE=1 SV=2 - [JIP4_MOUSE]	17.56	14	61	72.05	39.54	87.06	63.78	-0.145605	-0.351074	-0.179515	-0.148801	+	1.61391	-0.206249	0.097753
Q68FD5	Clathrin heavy chain 1 OS=Mus musculus OX=10090 GN=Cltc PE=1 SV=3 - [CLH1_MOUSE]	58.93	69	2463	2882.92	1542.38	4131.46	3630.48	-0.0394883	-0.00433462	-0.0014434	0.0129261		0.283967	-0.00808506	0.0222547
Q5SUH7	Clathrin interactor 1 OS=Mus musculus OX=10090 GN=Clint1 PE=1 SV=1 - [Q5SUH7_MOUSE]	19.1	10	36	45.36	15.99	55.65	33.24	0.104337	0.141433	0.105678	0.183963	+	2.24509	0.133853	0.0375655
B1AWE0	Clathrin light chain OS=Mus musculus OX=10090 GN=Clta PE=1 SV=1 - [B1AWE0_MOUSE]	25.46	5	169	237.47	202.98	98.22	259.23	0.280956	0.199123	0.0799754	-0.75877		0.0709753	-0.0496789	0.479876
Q9CQF3	Cleavage and polyadenylation specificity factor subunit 5 OS=Mus musculus OX=10090 GN=Nudt21 PE=1 SV=1 - [CPSF5_MOUSE]	36.56	5	30	15.15		28.88	73.76	-0.112475	0.689746	0.10165	0.0313951		0.410781	0.177579	0.352884
Q6NVF9	Cleavage and polyadenylation specificity factor subunit 6 OS=Mus musculus OX=10090 GN=Cpsf6 PE=1 SV=1 - [CPSF6_MOUSE]	12.52	4	19	18.93	12.62	30.78	17.7	0.168642	0.326537	0.0962619	0.10165	+	1.31621	0.173273	0.10735
Q8BIQ5	Cleavage stimulation factor subunit 2 OS=Mus musculus OX=10090 GN=Cstf2 PE=1 SV=2 - [CSTF2_MOUSE]	27.24	10	45	32.65	10.88	83.25	67.16	0.201634	0.0745054	0.126973	0.130931	+	1.8401	0.133511	0.0521913
Q8C7E9	Cleavage stimulation factor subunit 2 tau variant OS=Mus musculus OX=10090 GN=Cstf2t PE=1 SV=2 - [CSTFT_MOUSE]	25	9	28	17.65				0.206643	-0.422752	0.126973	0.134878		0.0257482	0.0114355	0.291669
Q99LI7	Cleavage stimulation factor subunit 3 OS=Mus musculus OX=10090 GN=Cstf3 PE=1 SV=1 - [CSTF3_MOUSE]	18.27	10	29	61.87	23.64	21.29	13.34	0.0717627	0.119024	0.100305	0.104337	+	2.67183	0.0988572	0.0197732
Q8VBZ3	Cleft lip and palate transmembrane protein 1 homolog OS=Mus musculus OX=10090 GN=Clptm1 PE=1 SV=1 - [CLPT1_MOUSE]	21.08	8	46	85.76	30.69	52.07	42.3	0.167358	0.259423	0.0299829	0.136191		1.28461	0.148239	0.0946169
E9Q6L0	CLIP-associating protein 1 OS=Mus musculus OX=10090 GN=Clasp1 PE=1 SV=2 - [E9Q6L0_MOUSE]	5.51	5	24	7.28		46.05	45.08	0.301002	-0.594358	0.107018	-0.0014434		0.084384	-0.0469453	0.385791
Q5SW19	Clustered mitochondria protein homolog OS=Mus musculus OX=10090 GN=Cluh PE=1 SV=2 - [CLU_MOUSE]	20.46	21	104	106.58	61.22	120.28	80.81	0.477159	0.475085	0.199123	0.252173	+	1.76407	0.350885	0.146226
Q06890	Clusterin OS=Mus musculus OX=10090 GN=Clu PE=1 SV=1 - [CLUS_MOUSE]	8.71	2	6			19.24		0.0745054	0.530071	0.128293	-0.0144996		0.632944	0.179592	0.240958
Q9EQS3	c-Myc-binding protein OS=Mus musculus OX=10090 GN=Mycbp PE=1 SV=5 - [MYCBP_MOUSE]	55.34	4	10		9.88	20.9	15.53	0.102994	-0.152003	-0.0424568	-0.132894		0.391488	-0.0560899	0.116321
Q9CQI6	Coactosin-like protein OS=Mus musculus OX=10090 GN=Cotl1 PE=1 SV=3 - [COTL1_MOUSE]	30.99	4	41	49.4	18.38	47.31	30.76	-0.150401	-0.365871	-0.172994	-0.110916	+	1.41154	-0.200046	0.113488
O88783	Coagulation factor V OS=Mus musculus OX=10090 GN=F5 PE=1 SV=1 - [FA5_MOUSE]	4.26	9	49	72.76	42.4	31.7	43.78	0.164786	0.512985	-0.00723156	-0.0291463		0.536706	0.160348	0.250575
Q8CIE6	Coatomer subunit alpha OS=Mus musculus OX=10090 GN=Copa PE=1 SV=2 - [COPA_MOUSE]	34.48	31	296	296.93	163.42	365.5	372.76	-0.152003	-0.129734	-0.0709665	-0.0785636	+	1.92245	-0.107817	0.0393551
Q9JIF7	Coatomer subunit beta OS=Mus musculus OX=10090 GN=Copb1 PE=1 SV=1 - [COPB_MOUSE]	56.77	38	469	436.66	234.34	668.63	548.17	-0.052895	-0.169745	-0.00723156	-0.0291463		0.765117	-0.0647545	0.072435
O55029	Coatomer subunit beta' OS=Mus musculus OX=10090 GN=Copb2 PE=1 SV=2 - [COPB2_MOUSE]	33.48	25	223	191.62	136.54	305.14	298.83	-0.0365258	-0.0862011	-0.0262051	-0.0232697		1.21686	-0.0430504	0.0293234
Q5XJY5	Coatomer subunit delta OS=Mus musculus OX=10090 GN=Arcn1 PE=1 SV=2 - [COPD_MOUSE]	43.25	17	271	262.09	102.74	310.15	317.82	-0.217591	-0.195946	-0.0380064	-0.00723156		0.912264	-0.114694	0.107423
D3Z315	Coatomer subunit epsilon (Fragment) OS=Mus musculus OX=10090 GN=Cope PE=1 SV=1 - [D3Z315_MOUSE]	41.85	6	77	45.03	21.74	125.79	134.13	0.112366	-0.189351	-0.00288824	-0.106249		0.277909	-0.0465306	0.130533
Q9QZE5	Coatomer subunit gamma-1 OS=Mus musculus OX=10090 GN=Copg1 PE=1 SV=1 - [COPG1_MOUSE]	55.84	32	300	440.55	237.8	332.49	299.41	-0.0454315	-0.209228	-0.0174171	-0.0247367		0.697538	-0.0742033	0.0907948
Q9QXK3	Coatomer subunit gamma-2 OS=Mus musculus OX=10090 GN=Copg2 PE=1 SV=1 - [COPG2_MOUSE]	17.91	12	71	59.4	38.32	89.89	86.95	-0.00433462	0.297485	0.126973	0.211635		1.03983	0.15794	0.128644
P61924	Coatomer subunit zeta-1 OS=Mus musculus OX=10090 GN=Copz1 PE=1 SV=1 - [COPZ1_MOUSE]	50.28	5	44	49.07	26.27	66.91	33.64	0.0881415	0.134878	0.0186342	-0.0291463		0.619498	0.0531268	0.0727276
Q8VEH6	COBW domain-containing protein 1 OS=Mus musculus OX=10090 GN=Cbwd1 PE=1 SV=1 - [CBWD1_MOUSE]	12.47	4	9	6.85		8.31	19.55	0.210389	-0.702951	-0.0513992	0.0114957		0.26005	-0.133116	0.395937
P18760	Cofilin-1 OS=Mus musculus OX=10090 GN=Cfl1 PE=1 SV=3 - [COF1_MOUSE]	65.06	13	1318	1351.28	712.77	2048.54	1793.9	-0.450084	-0.461959	-0.202572	-0.172994	+	1.59268	-0.321902	0.155413
P45591	Cofilin-2 OS=Mus musculus OX=10090 GN=Cfl2 PE=1 SV=1 - [COF2_MOUSE]	53.61	7	225	115.9	87.88	367.54	306.73	-0.356605	-0.340075	-0.251539	-0.265345	+	2.85327	-0.303391	0.0526421
O35638	Cohesin subunit SA-2 OS=Mus musculus OX=10090 GN=Stag2 PE=1 SV=3 - [STAG2_MOUSE]	5.69	7	17	7.6		32.05	21.47	0.257011	-0.177882	0.248535	0.132248		0.468019	0.114978	0.203368
Q8VE99	Coiled-coil domain-containing protein 115 OS=Mus musculus OX=10090 GN=Ccdc115 PE=1 SV=1 - [CC115_MOUSE]	23.33	3	4	6.47	7.17			0.22404	0.0703893	0.189034	0.0271541		1.13925	0.127654	0.0938745
Q8CDI6	Coiled-coil domain-containing protein 158 OS=Mus musculus OX=10090 GN=Ccdc158 PE=2 SV=1 - [CD158_MOUSE]	3.61	4	13	14.47		18.14	6	0.577248	0.635058	0.696884	0.400538	+	2.54487	0.577432	0.127647
Q9JIG7	Coiled-coil domain-containing protein 22 OS=Mus musculus OX=10090 GN=Ccdc22 PE=1 SV=1 - [CCD22_MOUSE]	14.51	6	7	13.81	9.56			-0.161653	-0.07552	-0.117161	-0.427109		1.04386	-0.195361	0.158451
Q78PG9	Coiled-coil domain-containing protein 25 OS=Mus musculus OX=10090 GN=Ccdc25 PE=1 SV=1 - [CCD25_MOUSE]	10.1	2	5			12.02	7.66	0.0551957	0.404903	0.138814	0.0370308		0.801629	0.158986	0.169831
Q9D024	Coiled-coil domain-containing protein 47 OS=Mus musculus OX=10090 GN=Ccdc47 PE=1 SV=2 - [CCD47_MOUSE]	15.11	6	17	18.96	13.64	21.07	21.81	-0.21927	-0.150401	-0.0908029	-0.210897	+	1.9512	-0.167843	0.0598269
F8WJI3	Coiled-coil domain-containing protein 58 OS=Mus musculus OX=10090 GN=Ccdc58 PE=1 SV=1 - [F8WJI3_MOUSE]	38.81	4	22	33.27	15.35	49.43		-0.0619024	-0.147202	0.132248	0.0935602		0.0207877	0.00417595	0.131242
Q8C3X2	Coiled-coil domain-containing protein 90B, mitochondrial OS=Mus musculus OX=10090 GN=Ccdc90b PE=1 SV=1 - [CC90B_MOUSE]	23.05	3	6	11.81			13.94	0.16221	-0.448115	-0.0724828	-0.307573		0.518683	-0.16649	0.268389
Q9D8L5	Coiled-coil domain-containing protein 91 OS=Mus musculus OX=10090 GN=Ccdc91 PE=1 SV=2 - [CCD91_MOUSE]	16.29	6	33	34.63	16.88	35.69	49.02	0.0313951	0.0524158	-0.0558912	-0.0484122		0.0633603	-0.00512313	0.0550625
E9QAD4	Coiled-coil domain-containing protein 93 OS=Mus musculus OX=10090 GN=Ccdc93 PE=1 SV=1 - [E9QAD4_MOUSE]	7.96	4	4	9.5			5.74	0.176323	-0.537914	-0.182786	-0.163268		0.505872	-0.176911	0.291729
Q9D1L0	Coiled-coil-helix-coiled-coil-helix domain-containing protein 2 OS=Mus musculus OX=10090 GN=Chchd2 PE=2 SV=1 - [CHCH2_MOUSE]	30.72	4	28	38.72	24.29	29.22	19.65	0.0143553	-0.109359	0.136191	0.0922074		0.237008	0.0333487	0.107652
Q8JZN2	Cold shock domain-containing protein E1 OS=Mus musculus OX=10090 GN=Csde1 PE=1 SV=1 - [Q8JZN2_MOUSE]	24.25	14	62	68.28	43.4	60.25	64.78	0.0384361	0.158337	0.0186342	-0.224317		0.0089564	-0.00222743	0.160409
D3YU80	Cold-inducible RNA-binding protein (Fragment) OS=Mus musculus OX=10090 GN=Cirbp PE=1 SV=1 - [D3YU80_MOUSE]	23.15	2	5	24.57				0.230203	-0.110916	-0.142417	0.0186342		0.00426123	-0.00112395	0.169234
P11087	Collagen alpha-1(I) chain OS=Mus musculus OX=10090 GN=Col1a1 PE=1 SV=4 - [CO1A1_MOUSE]	65.11	51	613	543.2	488.01	910.18	954.16	-0.155213	-0.115597	-0.0469211	-0.0174171		1.11844	-0.0837871	0.0629222
P08121	Collagen alpha-1(III) chain OS=Mus musculus OX=10090 GN=Col3a1 PE=1 SV=4 - [CO3A1_MOUSE]	32.99	27	255	300.99	198.89	326.54	266.59	0.0129261	-0.0174171	0.0440444	0.0496307		0.609024	0.022296	0.0310113
P02463	Collagen alpha-1(IV) chain OS=Mus musculus OX=10090 GN=Col4a1 PE=1 SV=4 - [CO4A1_MOUSE]	15.4	15	71	39.63	30.9	141.8	80.53	0.206643	0.129613	0.155749	0.0854246	+	1.97007	0.144357	0.0506614
O88207	Collagen alpha-1(V) chain OS=Mus musculus OX=10090 GN=Col5a1 PE=1 SV=2 - [CO5A1_MOUSE]	16.05	17	48	50.99	39.06	77.45	45.46	0.0786098	0.151859	0.125651	0.0057592		1.17676	0.0904698	0.0640908
Q04857	Collagen alpha-1(VI) chain OS=Mus musculus OX=10090 GN=Col6a1 PE=1 SV=1 - [CO6A1_MOUSE]	35.41	23	396	349.22	173.51	763.52	662.18	0.423309	0.519039	0.54201	0.508936	+	3.51115	0.498323	0.0518891
E9PX70	Collagen alpha-1(XII) chain OS=Mus musculus OX=10090 GN=Col12a1 PE=1 SV=1 - [E9PX70_MOUSE]	5.29	11	23	10.33	11.39	38.73	25.7	-0.00288824	0.387363	0.0172092	0.126973		0.624944	0.132164	0.17945
E9QPX1	Collagen alpha-1(XVIII) chain OS=Mus musculus OX=10090 GN=Col18a1 PE=1 SV=1 - [E9QPX1_MOUSE]	13.64	15	48	42.71	33.8	66.97	47.39	0.347099	0.776525	0.275007	0.282143	+	1.40522	0.420194	0.239758
Q01149	Collagen alpha-2(I) chain OS=Mus musculus OX=10090 GN=Col1a2 PE=1 SV=2 - [CO1A2_MOUSE]	60.06	44	434	437.06	375.01	596.17	708.5	-0.0469211	-0.0350469	-0.0484122	-0.0634091	+	2.44079	-0.0484473	0.0116298
P08122	Collagen alpha-2(IV) chain OS=Mus musculus OX=10090 GN=Col4a2 PE=1 SV=4 - [CO4A2_MOUSE]	20.5	19	71	70.4	57.95	85.94	56.26	0.125651	0.109695	0.0935602	0.0482362	+	1.9595	0.0942856	0.0333782
Q3U962	Collagen alpha-2(V) chain OS=Mus musculus OX=10090 GN=Col5a2 PE=1 SV=1 - [CO5A2_MOUSE]	18.17	13	20	39.12	34.49	7.63		0.149259	0.126973	0.0854246	0.201634	+	1.99525	0.140823	0.0484078
Q02788	Collagen alpha-2(VI) chain OS=Mus musculus OX=10090 GN=Col6a2 PE=1 SV=3 - [CO6A2_MOUSE]	25.73	21	158	117.67	81.9	204.37	208	0.712816	0.701327	0.632268	0.644318	+	4.22896	0.672682	0.0402868
Q9EQG9	Collagen type IV alpha-3-binding protein OS=Mus musculus OX=10090 GN=Col4a3bp PE=1 SV=1 - [C43BP_MOUSE]	7.37	4	4		5.45		8.49	0.180148	0.301002	-0.285864	-0.0558912		0.0935929	0.0348488	0.260154
E9PWQ3	Collagen, type VI, alpha 3 OS=Mus musculus OX=10090 GN=Col6a3 PE=1 SV=2 - [E9PWQ3_MOUSE]	47.41	110	2130	2325.52	1289.51	2605.56	2790.33	0.709291	0.852798	0.616358	0.526069	+	2.63214	0.676129	0.139526
Q8K4Q8	Collectin-12 OS=Mus musculus OX=10090 GN=Colec12 PE=1 SV=1 - [COL12_MOUSE]	21.02	13	59	96.09	61.42	34.9	59.18	0.0799754	-0.0469211	-0.109359	-0.148801		0.465353	-0.0562764	0.100051
Q8JZY2	COMM domain-containing protein 10 OS=Mus musculus OX=10090 GN=Commd10 PE=1 SV=1 - [COMDA_MOUSE]	19.31	4	17	6.98	6.76	30.21	25.38	-0.129734	-0.304006	-0.07552	-0.0469211		1.02366	-0.139045	0.115211
Q8BXC6	COMM domain-containing protein 2 OS=Mus musculus OX=10090 GN=Commd2 PE=1 SV=1 - [COMD2_MOUSE]	14.57	2	2			9.79		-0.495529	0.173767	0.0935602	-0.0247367		0.154113	-0.0632347	0.299508
Q63829	COMM domain-containing protein 3 OS=Mus musculus OX=10090 GN=Commd3 PE=1 SV=1 - [COMD3_MOUSE]	30.26	4	10	9.85	8.74	11.95	6.71	0.0976109	0.0854246	-0.00288824	-0.0694519		0.273533	0.0276738	0.0787269
Q9CQ02	COMM domain-containing protein 4 OS=Mus musculus OX=10090 GN=Commd4 PE=1 SV=1 - [COMD4_MOUSE]	20.1	3	8	14.54	14			-0.340075	-0.217591	-0.324872	-0.232769	+	2.52599	-0.278827	0.0625637
A0A0R4J0U7	COMM domain-containing protein 5 OS=Mus musculus OX=10090 GN=Commd5 PE=1 SV=1 - [A0A0R4J0U7_MOUSE]	37.5	6	11	25.03		11.13	6.82	-0.205896	-0.205896	-0.0892673	-0.018878		1.17499	-0.129984	0.0922454
Q9CZG3	COMM domain-containing protein 8 OS=Mus musculus OX=10090 GN=Commd8 PE=1 SV=1 - [COMD8_MOUSE]	20.77	3	23	13.46	7.28	35.46	51.76	-0.158429	0.0384361	-0.106249	-0.0846703		0.798024	-0.077728	0.0834034
Q8K2Q0	COMM domain-containing protein 9 OS=Mus musculus OX=10090 GN=Commd9 PE=1 SV=3 - [COMD9_MOUSE]	34.34	4	12	19.3	6.15		26.62	-0.121863	0.309176	-0.305284	-0.115597		0.164832	-0.058392	0.260361
P01027	Complement C3 OS=Mus musculus OX=10090 GN=C3 PE=1 SV=3 - [CO3_MOUSE]	41.91	54	456	590.98	331.07	493.51	418.45	0.204141	0.271426	0.149259	0.155749	+	2.20763	0.195144	0.0564426
P01029	Complement C4-B OS=Mus musculus OX=10090 GN=C4b PE=1 SV=3 - [CO4B_MOUSE]	3.28	5	16		6.07	20.4	26.89	-0.0740006	0.0229004	-0.103147	-0.0174171		0.645848	-0.0429161	0.0564978
Q8R5L1	Complement component 1 Q subcomponent-binding protein, mitochondrial OS=Mus musculus OX=10090 GN=C1qbp PE=1 SV=1 - [Q8R5L1_MOUSE]	51.97	8	532	542.56	209.83	913.47	814.16	0	0.10165	0.154454	0.155749		1.17425	0.102963	0.0731227
P03953	Complement factor D OS=Mus musculus OX=10090 GN=Cfd PE=1 SV=1 - [CFAD_MOUSE]	16.6	2	5				24.39	0.422233	0.0731348	0.14274	-1.43051		0.175436	-0.198101	0.835342
Q921L5	Conserved oligomeric Golgi complex subunit 2 OS=Mus musculus OX=10090 GN=Cog2 PE=1 SV=2 - [COG2_MOUSE]	4.79	2	3		11.04			-0.442476	0.109695	0.0854246	0.172487		0.0439412	-0.0187172	0.284878
A0A2I3BQD7	Conserved oligomeric Golgi complex subunit 3 OS=Mus musculus OX=10090 GN=Cog3 PE=1 SV=1 - [A0A2I3BQD7_MOUSE]	9.29	6	10	20.91		14.84		-0.0469211	-0.557419	-0.011588	-0.120294		0.616792	-0.184056	0.252993
G3UWH9	Conserved oligomeric Golgi complex subunit 4 (Fragment) OS=Mus musculus OX=10090 GN=Cog4 PE=1 SV=1 - [G3UWH9_MOUSE]	12.06	6	14	11.84		27.1	26.06	0.317304	-0.556403	0.0328061	0.10165		0.0469547	-0.0261606	0.373692
Q8C0L8	Conserved oligomeric Golgi complex subunit 5 OS=Mus musculus OX=10090 GN=Cog5 PE=1 SV=3 - [COG5_MOUSE]	4.58	2	3	12.74				-0.244685	-0.621836	-0.254978	-0.237864	+	1.43854	-0.339841	0.188128
Q6A0A9	Constitutive coactivator of PPAR-gamma-like protein 1 OS=Mus musculus OX=10090 GN=FAM120A PE=1 SV=2 - [F120A_MOUSE]	16.55	13	28	26.54	23.06	47.17	17.42	-0.115597	-0.194295	0.0799754	0.249749		0.0161302	0.0049581	0.199821
Q99LD4	COP9 signalosome complex subunit 1 OS=Mus musculus OX=10090 GN=Gps1 PE=1 SV=1 - [CSN1_MOUSE]	23.57	7	79	79.08	28.16	143.02	96.64	-0.0014434	-0.349235	0.0662615	0.102994		0.160476	-0.0453557	0.207153
P61202	COP9 signalosome complex subunit 2 OS=Mus musculus OX=10090 GN=Cops2 PE=1 SV=1 - [CSN2_MOUSE]	33.18	12	123	135.19	61.22	201.53	174.01	-0.0144996	-0.177882	-0.018878	0.0482362		0.337247	-0.0407559	0.0964213
O88543	COP9 signalosome complex subunit 3 OS=Mus musculus OX=10090 GN=Cops3 PE=1 SV=3 - [CSN3_MOUSE]	25.3	8	60	58.77	39.39	99.52	67.06	0.051024	-0.018878	0.0328061	0.0342158		0.699188	0.024792	0.0302667
O88544	COP9 signalosome complex subunit 4 OS=Mus musculus OX=10090 GN=Cops4 PE=1 SV=1 - [CSN4_MOUSE]	51.97	16	158	170.26	110.36	201.6	203.96	0.0813396	0.0579701	-0.0144996	0.0342158		0.830934	0.0397565	0.0409687
O35864	COP9 signalosome complex subunit 5 OS=Mus musculus OX=10090 GN=Cops5 PE=1 SV=3 - [CSN5_MOUSE]	55.39	13	102	60.34	24.02	184.53	161.81	0.226508	0.159629	-0.0469211	-0.0409718		0.439343	0.074561	0.139559
D3Z0F5	COP9 signalosome complex subunit 6 OS=Mus musculus OX=10090 GN=Cops6 PE=1 SV=1 - [D3Z0F5_MOUSE]	42.09	6	49	27.8		128.09	109.06	0.0229004	0.0827026	0.0257376	0.00288247		0.837465	0.0335558	0.0343071
D3Z440	COP9 signalosome complex subunit 7a (Fragment) OS=Mus musculus OX=10090 GN=Cops7a PE=1 SV=8 - [D3Z440_MOUSE]	51.33	8	55	77.34	49.32	72.93	37.08	0.0894982	0	-0.0218043	-0.134477		0.130178	-0.0166958	0.092113
Q8VBV7	COP9 signalosome complex subunit 8 OS=Mus musculus OX=10090 GN=Cops8 PE=1 SV=1 - [CSN8_MOUSE]	61.72	7	68	70.24	37.62	74.36	99.52	0.128293	0.0384361	0.0342158	-0.0014434		0.772679	0.0498754	0.055254
Q8C166	Copine-1 OS=Mus musculus OX=10090 GN=Cpne1 PE=1 SV=1 - [CPNE1_MOUSE]	26.31	12	82	53.36	42.54	125.22	109.96	-0.136062	-0.263612	-0.15682	-0.0954196	+	1.69919	-0.162978	0.0717722
A0A0R4J1D0	Copine-2 OS=Mus musculus OX=10090 GN=Cpne2 PE=1 SV=1 - [A0A0R4J1D0_MOUSE]	5.3	2	5	8.14			12.76	-0.323733	0.351628	-0.309561	-0.438307		0.408992	-0.179993	0.359071
Q9WU84	Copper chaperone for superoxide dismutase OS=Mus musculus OX=10090 GN=Ccs PE=1 SV=1 - [CCS_MOUSE]	13.5	2	4			17.27		0.405992	0.0426443	0.164786	-0.385109		0.123155	0.0570784	0.3312
O08997	Copper transport protein ATOX1 OS=Mus musculus OX=10090 GN=Atox1 PE=1 SV=1 - [ATOX1_MOUSE]	85.29	5	119	92.18	69.75	189.19	138.52	-0.274041	-0.0985055	-0.0424568	0.00144204		0.731138	-0.10339	0.120897
Q64430	Copper-transporting ATPase 1 OS=Mus musculus OX=10090 GN=Atp7a PE=1 SV=3 - [ATP7A_MOUSE]	6.04	7	29	21.28	18.7	43.58	36.62	0.132248	-0.077041	0.0745054	0.0867838		0.495721	0.054124	0.0909023
B1AZ15	Cordon-bleu protein-like 1 OS=Mus musculus OX=10090 GN=Cobll1 PE=1 SV=1 - [B1AZ15_MOUSE]	3.87	3	3		10.5			-0.174621	0.41684	0.196607	0.267835		0.593914	0.176665	0.251526
Q9QZQ8	Core histone macro-H2A.1 OS=Mus musculus OX=10090 GN=H2afy PE=1 SV=3 - [H2AY_MOUSE]	23.39	5	6		6.01	15.36		0.0976109	0.587845	-0.112475	0.123004		0.489842	0.173996	0.295393
Q08024	Core-binding factor subunit beta OS=Mus musculus OX=10090 GN=Cbfb PE=1 SV=1 - [PEBB_MOUSE]	15.51	2	19	49.46	31.07		8.24	0.249749	0.57628	-0.323791	-0.951764		0.119166	-0.112382	0.671975
Q9WUM3	Coronin-1B OS=Mus musculus OX=10090 GN=Coro1b PE=1 SV=1 - [COR1B_MOUSE]	25.83	7	77	98.17	47.67	110.52	87.97	0.0440444	-0.300448	-0.0499049	0.123004		0.185473	-0.0458261	0.183874
Q9WUM4	Coronin-1C OS=Mus musculus OX=10090 GN=Coro1c PE=1 SV=2 - [COR1C_MOUSE]	27.22	9	100	36.76	29.4	181.55	146.21	0.0157831	0.0356239	-0.0649175	0.0313951		0.0648127	0.00447115	0.0470395
Q9D2V7	Coronin-7 OS=Mus musculus OX=10090 GN=Coro7 PE=1 SV=2 - [CORO7_MOUSE]	9.76	5	10	6		12.31	20.95	0.0976109	-0.510402	0.0398403	-0.0409718		0.292906	-0.103481	0.277171
Q9D273	Corrinoid adenosyltransferase OS=Mus musculus OX=10090 GN=Mmab PE=1 SV=1 - [MMAB_MOUSE]	27.43	5	13	10.47	21		25.77	0.140124	0.24123	-0.30095	0.181421		0.198019	0.0654562	0.247772
Q3TJI8	Corticosteroid 11-beta-dehydrogenase isozyme 1 OS=Mus musculus OX=10090 GN=Hsd11b1 PE=1 SV=1 - [Q3TJI8_MOUSE]	27.1	7	98	104.06	48.43	102.39	85.35	0.275007	0.314986	0.0949116	0.115033	+	1.43341	0.199984	0.111222
E9QMV2	Costars family protein ABRACL OS=Mus musculus OX=10090 GN=Abracl PE=1 SV=1 - [E9QMV2_MOUSE]	56.79	3	65	72.27	48.57	68.36	60.41	-0.334607	-0.403542	-0.192645	-0.163268	+	1.75869	-0.273516	0.114504
Q9CPZ8	COX assembly mitochondrial protein homolog OS=Mus musculus OX=10090 GN=Cmc1 PE=1 SV=1 - [COXM1_MOUSE]	24.53	2	7	6.9		17.79		-0.0291463	-0.581095	0	0.105678		0.324436	-0.126141	0.308784
O88271	Craniofacial development protein 1 OS=Mus musculus OX=10090 GN=Cfdp1 PE=1 SV=1 - [CFDP1_MOUSE]	16.27	4	11	15.41	10.22	14.03		0.176323	-0.0709665	0.0551957	0.123004		0.558743	0.070889	0.106773
P47941	Crk-like protein OS=Mus musculus OX=10090 GN=Crkl PE=1 SV=2 - [CRKL_MOUSE]	50.5	11	63	38.75	26.39	117.65	92.22	-0.0439433	0.0989585	-0.0800879	-0.0306193		0.127818	-0.013923	0.0781025
Q91YT8	CSC1-like protein 1 OS=Mus musculus OX=10090 GN=Tmem63a PE=1 SV=1 - [CSCL1_MOUSE]	4.48	3	4	7.45	5.76			0.295135	0.107018	-0.250896	-0.0218043		0.0990213	0.0323631	0.229341
A0A0J9YUM4	C-terminal-binding protein 1 OS=Mus musculus OX=10090 GN=Ctbp1 PE=1 SV=1 - [A0A0J9YUM4_MOUSE]	25.82	7	44	19.8	15.42	79.99	52.44	0	0.163499	0.112366	0.0551957		0.99497	0.0827652	0.0707208
P70698	CTP synthase 1 OS=Mus musculus OX=10090 GN=Ctps1 PE=1 SV=2 - [PYRG1_MOUSE]	28.6	13	64	65.14	41.09	77.98	77.57	0.0593554	0.0186342	-0.0454315	0.0229004		0.244456	0.0138646	0.0435501
P70303	CTP synthase 2 OS=Mus musculus OX=10090 GN=Ctps2 PE=1 SV=1 - [PYRG2_MOUSE]	34.3	16	119	103.44	33.34	183.73	169.92	-0.0694519	-0.194295	-0.0588937	0.0717627		0.478664	-0.0627195	0.108716
Q64449	C-type mannose receptor 2 OS=Mus musculus OX=10090 GN=Mrc2 PE=1 SV=3 - [MRC2_MOUSE]	13.73	15	167	205.87	106.37	195.48	184.45	-0.112475	-0.281036	-0.139236	-0.145605	+	1.68381	-0.169588	0.0756725
S4R2J2	CUGBP Elav-like family member 2 (Fragment) OS=Mus musculus OX=10090 GN=Celf2 PE=1 SV=1 - [S4R2J2_MOUSE]	31.52	2	21	16.92		35.17	39.9	0.0662615	0.308011	0.180148	0.10165		1.26024	0.164018	0.107145
Q9WTX6	Cullin-1 OS=Mus musculus OX=10090 GN=Cul1 PE=1 SV=1 - [CUL1_MOUSE]	19.46	11	82	67.31	22.81	128.33	116.15	-0.0394883	-0.172994	-0.0499049	-0.12658		1.25724	-0.0972418	0.063706
Q9D4H8	Cullin-2 OS=Mus musculus OX=10090 GN=Cul2 PE=1 SV=2 - [CUL2_MOUSE]	5.23	4	9			24.64	6.08	0.147958	0.440421	0.0976109	0.0908535		0.994096	0.194211	0.166105
Q9JLV5	Cullin-3 OS=Mus musculus OX=10090 GN=Cul3 PE=1 SV=1 - [CUL3_MOUSE]	30.86	18	55	71.75	17.85	64.66	53.69	-0.0573916	0.041243	0.0786098	0.0690147		0.433786	0.032869	0.0622249
Q3TCH7	Cullin-4A OS=Mus musculus OX=10090 GN=Cul4a PE=1 SV=1 - [CUL4A_MOUSE]	17.13	12	71		41.42	118.61	89.58	-0.0985055	-0.0203404	0.0285691	0.117695		0.0509671	0.00685455	0.0905491
E9PXY1	Cullin-4B OS=Mus musculus OX=10090 GN=Cul4b PE=1 SV=2 - [E9PXY1_MOUSE]	27.9	23	124	78.35	71.9	196.6	130.13	-0.0350469	0.0356239	0.0143553	0.14274		0.431515	0.0394181	0.0749733
Q9D5V5	Cullin-5 OS=Mus musculus OX=10090 GN=Cul5 PE=1 SV=3 - [CUL5_MOUSE]	25.26	16	51	19.85	43.99	75.69	56.25	-0.0679388	0.0200577	0.0607391	0.0894982		0.292848	0.0255891	0.0685516
Q8VE73	Cullin-7 OS=Mus musculus OX=10090 GN=Cul7 PE=1 SV=2 - [CUL7_MOUSE]	5.15	7	22	28.18	11.11	24.56	33.91	0.385155	-0.0785636	-0.0365258	0.0328061		0.279512	0.0757179	0.21134
Q6ZQ38	Cullin-associated NEDD8-dissociated protein 1 OS=Mus musculus OX=10090 GN=Cand1 PE=1 SV=2 - [CAND1_MOUSE]	43.9	37	558	493.33	283.42	795.06	630.77	-0.0923401	-0.052895	-0.00578236	-0.00723156		0.817704	-0.0395623	0.0414311
Q6ZQ73	Cullin-associated NEDD8-dissociated protein 2 OS=Mus musculus OX=10090 GN=Cand2 PE=1 SV=2 - [CAND2_MOUSE]	5.18	5	23	32.39		20.47		0.445727	0.211635	-0.0320937	0.321928		0.991183	0.236799	0.20317
Q8CI33	CWF19-like protein 1 OS=Mus musculus OX=10090 GN=Cwf19l1 PE=1 SV=2 - [C19L1_MOUSE]	8.75	4	11		6.25	22.42	11.75	0.169925	0.136191	0.0935602	0.212881	+	2.04301	0.153139	0.0506219
P50228	C-X-C motif chemokine 5 OS=Mus musculus OX=10090 GN=Cxcl5 PE=1 SV=2 - [CXCL5_MOUSE]	23.48	2	2		6.66			0.518032	-0.734563	0.24732	0.211635		0.0762406	0.060606	0.54748
Q8R0S1	Cyclic AMP-dependent transcription factor ATF-7 OS=Mus musculus OX=10090 GN=Atf7 PE=2 SV=1 - [ATF7_MOUSE]	8.23	3	9	15.42	11.45	7.56		0.345964	0.182692	0.133564	0.212881	+	1.76792	0.218775	0.0908748
A2A9P6	Cyclin-dependent kinase 11B OS=Mus musculus OX=10090 GN=Cdk11b PE=1 SV=1 - [A2A9P6_MOUSE]	8.27	5	7	5.64	5.56	13.54		0.334568	0.225275	0.296311	0.0717627	+	1.55248	0.231979	0.116013
P97377	Cyclin-dependent kinase 2 OS=Mus musculus OX=10090 GN=Cdk2 PE=1 SV=2 - [CDK2_MOUSE]	17.34	5	7			12.16	11.09	-0.448723	0.115033	0.191563	0.225275		0.0439402	0.020787	0.316387
E9Q9E4	Cyclin-dependent kinase 4 (Fragment) OS=Mus musculus OX=10090 GN=Cdk4 PE=1 SV=1 - [E9Q9E4_MOUSE]	45.85	8	72	68.66	45.26	82.44	118.95	0.0186342	0.0496307	0.0717627	0.0949116	+	1.43891	0.0587348	0.0325035
Q60772	Cyclin-dependent kinase 4 inhibitor C OS=Mus musculus OX=10090 GN=Cdkn2c PE=1 SV=1 - [CDN2C_MOUSE]	29.17	3	5			23.27		0.222805	0.288063	0.298658	0.212881	+	2.86339	0.255602	0.044001
P49615	Cyclin-dependent-like kinase 5 OS=Mus musculus OX=10090 GN=Cdk5 PE=1 SV=1 - [CDK5_MOUSE]	23.63	7	14	7.06	9	10.6	20.39	-0.215915	-0.114035	-0.277534	-0.200913	+	2.03175	-0.202099	0.067424
Q8VCN5	Cystathionine gamma-lyase OS=Mus musculus OX=10090 GN=Cth PE=1 SV=1 - [CGL_MOUSE]	16.33	5	45	34.6	18.24	57.87	76.93	0.10165	-0.158429	0.0538064	-0.011588		0.0210231	-0.00364015	0.11315
Q62426	Cystatin-B OS=Mus musculus OX=10090 GN=Cstb PE=1 SV=1 - [CYTB_MOUSE]	41.84	3	91	53.29	17.46	157.97	185.22	-0.354759	-0.424688	-0.163268	-0.205896	+	1.73104	-0.287153	0.123067
P21460	Cystatin-C OS=Mus musculus OX=10090 GN=Cst3 PE=1 SV=2 - [CYTC_MOUSE]	32.14	3	15		25.18	26.15	15.96	0.121679	0.121679	-0.0846703	-0.00868222		0.287747	0.0375014	0.10203
P97315	Cysteine and glycine-rich protein 1 OS=Mus musculus OX=10090 GN=Csrp1 PE=1 SV=3 - [CSRP1_MOUSE]	48.19	7	27	35.57	28.19	17.68	38.37	-0.826233	-0.481968	-0.253257	-0.405451	+	1.56878	-0.491727	0.242419
Q9D1P4	Cysteine and histidine-rich domain-containing protein 1 OS=Mus musculus OX=10090 GN=Chordc1 PE=1 SV=1 - [CHRD1_MOUSE]	15.41	4	21	22.06	16.72	39.68	12.88	0.126973	0.219091	0.0468402	0.155749	+	1.50622	0.137163	0.0714602
A0A0R4J065	Cysteine protease OS=Mus musculus OX=10090 GN=Atg4b PE=1 SV=1 - [A0A0R4J065_MOUSE]	17.3	4	14	22.1	13.93	22.84		0.0370308	-0.052895	0.102994	0.132248		0.562295	0.0548445	0.0821276
Q9DBE0	Cysteine sulfinic acid decarboxylase OS=Mus musculus OX=10090 GN=Csad PE=1 SV=1 - [CSAD_MOUSE]	29.61	11	86	50.75	43.84	123.39	126.09	0.00288247	0.0745054	0.00719549	-0.0014434		0.479274	0.020785	0.0359868
Q9CYA0	Cysteine-rich with EGF-like domain protein 2 OS=Mus musculus OX=10090 GN=Creld2 PE=1 SV=1 - [CREL2_MOUSE]	25.43	5	47	45.7	22.56	81.96	46.09	0.115033	0.0468402	0.133564	0.0635029	+	1.651	0.089735	0.0411868
Q9ER72	Cysteine--tRNA ligase, cytoplasmic OS=Mus musculus OX=10090 GN=Cars PE=1 SV=2 - [SYCC_MOUSE]	34.06	22	163	164.9	98.91	189.57	174	-0.260152	-0.227692	-0.234465	-0.248108	+	4.23565	-0.242604	0.014455
Q3TYS2	Cytochrome b-245 chaperone 1 OS=Mus musculus OX=10090 GN=Cybc1 PE=1 SV=2 - [CYBC1_MOUSE]	25.13	5	21	16.84	6.85	27.88	27.56	-0.115597	-0.244685	-0.155213	-0.0394883	+	1.32311	-0.138746	0.0854053
P56395	Cytochrome b5 OS=Mus musculus OX=10090 GN=Cyb5a PE=1 SV=2 - [CYB5_MOUSE]	54.48	5	121	79.16	61.79	185.47	175.91	0.0143553	0.0772429	0.201634	0.227741		1.08324	0.130243	0.101393
Q9CQX2	Cytochrome b5 type B OS=Mus musculus OX=10090 GN=Cyb5b PE=1 SV=1 - [CYB5B_MOUSE]	21.92	4	50	44.84	33.82	59.49	89.34	0.133564	0.0867838	0.0565835	-0.0014434		1.03186	0.068872	0.0565719
Q9CZ13	Cytochrome b-c1 complex subunit 1, mitochondrial OS=Mus musculus OX=10090 GN=Uqcrc1 PE=1 SV=2 - [QCR1_MOUSE]	44.58	13	226	214.22	139.56	411.56	367.45	-0.0831412	-0.0247367	0.0229004	-0.00433462		0.404371	-0.022328	0.0449941
Q9DB77	Cytochrome b-c1 complex subunit 2, mitochondrial OS=Mus musculus OX=10090 GN=Uqcrc2 PE=1 SV=1 - [QCR2_MOUSE]	55.63	17	159	174.86	117.18	226.3	215.23	-0.140826	-0.0664274	-0.0649175	-0.0454315	+	1.48779	-0.0794006	0.0420517
P99028	Cytochrome b-c1 complex subunit 6, mitochondrial OS=Mus musculus OX=10090 GN=Uqcrh PE=1 SV=2 - [QCR6_MOUSE]	55.06	4	59	86.56	71.93	172.24		0.16221	0.132248	-0.011588	0.00288247		0.688058	0.0714381	0.0885637
Q9CQB4	Cytochrome b-c1 complex subunit 7 OS=Mus musculus OX=10090 GN=Uqcrb PE=1 SV=1 - [Q9CQB4_MOUSE]	29.73	5	24	12.97	9.97	38.05	25.33	-0.224317	-0.296899	-0.140826	-0.24127	+	2.22146	-0.225828	0.064594
Q9CQ69	Cytochrome b-c1 complex subunit 8 OS=Mus musculus OX=10090 GN=Uqcrq PE=1 SV=3 - [QCR8_MOUSE]	37.8	2	14			12.98	57.07	-0.00723156	-0.940645	-0.365871	-0.296899		0.881235	-0.402662	0.390867
Q9CR68	Cytochrome b-c1 complex subunit Rieske, mitochondrial OS=Mus musculus OX=10090 GN=Uqcrfs1 PE=1 SV=1 - [UCRI_MOUSE]	39.05	7	72	128.92	56.51	67.74	49.88	0.157044	0.493647	-0.0174171	0.119024		0.741088	0.188074	0.21705
Q8BJ03	Cytochrome c oxidase assembly protein COX15 homolog OS=Mus musculus OX=10090 GN=Cox15 PE=1 SV=1 - [COX15_MOUSE]	15.25	5	10	10.08		13.64	13.58	0.158337	0.334568	-0.07552	0.0867838		0.629432	0.126042	0.169995
P00405	Cytochrome c oxidase subunit 2 OS=Mus musculus OX=10090 GN=Mtco2 PE=1 SV=1 - [COX2_MOUSE]	16.3	4	58	44.03	5.96	87.55	76.72	-0.358454	-0.685014	-0.115597	-0.153607		1.06364	-0.328168	0.260713
P19783	Cytochrome c oxidase subunit 4 isoform 1, mitochondrial OS=Mus musculus OX=10090 GN=Cox4i1 PE=1 SV=2 - [COX41_MOUSE]	45.56	8	109	110.8	82.58	100.46	115.01	0.0731348	0.205393	0.0538064	0.0731348		1.20355	0.101367	0.0699465
P12787	Cytochrome c oxidase subunit 5A, mitochondrial OS=Mus musculus OX=10090 GN=Cox5a PE=1 SV=2 - [COX5A_MOUSE]	52.74	6	87	89.25	69.79	105.29	105.34	-0.0800879	-0.0232697	0.0342158	0.0454429		0.0701241	-0.00592472	0.0578818
P19536	Cytochrome c oxidase subunit 5B, mitochondrial OS=Mus musculus OX=10090 GN=Cox5b PE=1 SV=1 - [COX5B_MOUSE]	24.22	4	129	122.21	86.71	128.56	110.09	-0.0619024	-0.137648	-0.0484122	-0.0394883	+	1.30924	-0.0718627	0.0448142
P43024	Cytochrome c oxidase subunit 6A1, mitochondrial OS=Mus musculus OX=10090 GN=Cox6a1 PE=1 SV=2 - [CX6A1_MOUSE]	59.46	3	6			15.93	28.95	0.185232	0.316146	-0.177882	-0.181149		0.0982263	0.0355867	0.254067
P56391	Cytochrome c oxidase subunit 6B1 OS=Mus musculus OX=10090 GN=Cox6b1 PE=1 SV=2 - [CX6B1_MOUSE]	61.63	5	97	58.98	33.21	161.15	83.15	-0.232769	0.0894982	-0.0247367	-0.0306193		0.290406	-0.0496567	0.134012
Q9CPQ1	Cytochrome c oxidase subunit 6C OS=Mus musculus OX=10090 GN=Cox6c PE=1 SV=3 - [COX6C_MOUSE]	34.21	2	15				47.49	-0.41889	-0.405919	-0.106249	-0.177882	+	1.40041	-0.277235	0.158885
P48771	Cytochrome c oxidase subunit 7A2, mitochondrial OS=Mus musculus OX=10090 GN=Cox7a2 PE=1 SV=2 - [CX7A2_MOUSE]	56.63	3	14	55.82				-0.187707	-0.302226	-0.147202	-0.0380064		1.27095	-0.168785	0.109138
P17665	Cytochrome c oxidase subunit 7C, mitochondrial OS=Mus musculus OX=10090 GN=Cox7c PE=1 SV=1 - [COX7C_MOUSE]	28.57	2	13			49.08		-0.0800879	0.0731348	0.0214797	0.0731348		0.231498	0.0219154	0.0722305
Q62425	Cytochrome c oxidase subunit NDUFA4 OS=Mus musculus OX=10090 GN=Ndufa4 PE=1 SV=2 - [NDUA4_MOUSE]	54.88	5	76	16.61	11.67	108.64	117.51	-0.231075	-0.870387	-0.0484122	-0.0484122		0.653244	-0.299572	0.390164
P62897	Cytochrome c, somatic OS=Mus musculus OX=10090 GN=Cycs PE=1 SV=2 - [CYC_MOUSE]	60.95	9	503	399.79	272.56	746.06	848.45	-0.129734	-0.147202	0.051024	0.0976109		0.192477	-0.0320753	0.12452
Q9D0M3	Cytochrome c1, heme protein, mitochondrial OS=Mus musculus OX=10090 GN=Cyc1 PE=1 SV=1 - [CY1_MOUSE]	28.62	6	61	47.78	19.42	106.78	96.02	0.261832	0.0962619	-0.0588937	0.0157831		0.474696	0.0787458	0.137521
P53702	Cytochrome c-type heme lyase OS=Mus musculus OX=10090 GN=Hccs PE=1 SV=2 - [CCHL_MOUSE]	23.53	5	10	10.6		17.55	11.53	0.243669	-0.664288	0.167358	0.181421		0.0273374	-0.01796	0.432159
Q64429	Cytochrome P450 1B1 OS=Mus musculus OX=10090 GN=Cyp1b1 PE=1 SV=3 - [CP1B1_MOUSE]	13.81	5	14	10.6		29.46	17.39	0.0703893	-0.587662	0.0214797	0.0607391		0.263314	-0.108764	0.319966
Q8BKE6	Cytochrome P450 20A1 OS=Mus musculus OX=10090 GN=Cyp20a1 PE=1 SV=1 - [CP20A_MOUSE]	16.45	6	16	28.29	23.96		11.52	-0.137648	0.0867838	-0.129734	-0.648372		0.559174	-0.207243	0.311928
P33267	Cytochrome P450 2F2 OS=Mus musculus OX=10090 GN=Cyp2f2 PE=1 SV=1 - [CP2F2_MOUSE]	10.59	4	11	8.91		16.28	18.34	-0.0877334	0.0257376	0.492622	0.273814		0.572345	0.17611	0.259455
Q9CX80	Cytoglobin OS=Mus musculus OX=10090 GN=Cygb PE=1 SV=1 - [CYGB_MOUSE]	18.95	3	8			13.27	16.63	-0.756331	-0.492692	-0.341903	-0.26708	+	1.6359	-0.464501	0.215998
P28271	Cytoplasmic aconitate hydratase OS=Mus musculus OX=10090 GN=Aco1 PE=1 SV=3 - [ACOC_MOUSE]	31.61	19	203	212.39	88.77	284.47	285.88	0.196607	0.275007	0.166073	0.164786	+	2.35097	0.200618	0.0517272
Q9JHU4	Cytoplasmic dynein 1 heavy chain 1 OS=Mus musculus OX=10090 GN=Dync1h1 PE=1 SV=2 - [DYHC1_MOUSE]	47.37	158	1790	1775.76	1108.6	2512.82	2205.04	-0.192645	-0.205896	-0.145605	-0.128156	+	2.54623	-0.168076	0.0371149
O88487	Cytoplasmic dynein 1 intermediate chain 2 OS=Mus musculus OX=10090 GN=Dync1i2 PE=1 SV=1 - [DC1I2_MOUSE]	26.63	8	98	131.3	47.54	247.53	162.69	0.154454	0.326537	0.0356239	0.0703893		0.963178	0.146751	0.129824
Q8R1Q8	Cytoplasmic dynein 1 light intermediate chain 1 OS=Mus musculus OX=10090 GN=Dync1li1 PE=1 SV=1 - [DC1L1_MOUSE]	48.18	19	91	86.17	100.64	99.38	110.29	-0.114035	-0.106249	-0.0724828	-0.07552	+	2.49674	-0.0920717	0.0211429
Q6PDL0	Cytoplasmic dynein 1 light intermediate chain 2 OS=Mus musculus OX=10090 GN=Dync1li2 PE=1 SV=2 - [DC1L2_MOUSE]	28.66	10	41	47.89	33.65	32.23	36.8	-0.21927	-0.168123	-0.161653	-0.305788	+	2.11581	-0.213709	0.0665767
Q7TMB8	Cytoplasmic FMR1-interacting protein 1 OS=Mus musculus OX=10090 GN=Cyfip1 PE=1 SV=1 - [CYFP1_MOUSE]	13.25	13	40	35.23		61.3	53.77	-0.268817	-0.353263	-0.265345	-0.320126	+	3.12379	-0.301888	0.0424307
Q8BMK4	Cytoskeleton-associated protein 4 OS=Mus musculus OX=10090 GN=Ckap4 PE=1 SV=2 - [CKAP4_MOUSE]	52	25	261	319.38	200.71	331.07	270.79	0	-0.0862011	-0.0694519	-0.110916		1.16887	-0.0666423	0.0475808
Z4YL78	Cytoskeleton-associated protein 5 OS=Mus musculus OX=10090 GN=Ckap5 PE=1 SV=1 - [Z4YL78_MOUSE]	9.23	13	37	25.03	9.3	62.16	59.44	0.0827026	-0.176251	0.051024	0.0935602		0.0685747	0.012759	0.127292
Q9CPY7	Cytosol aminopeptidase OS=Mus musculus OX=10090 GN=Lap3 PE=1 SV=3 - [AMPL_MOUSE]	61.66	22	256	149.27	170.21	351.04	337.68	0.0607391	0.108357	0.164786	0.16221	+	1.81375	0.124023	0.0495653
Q9D020	Cytosolic 5'-nucleotidase 3A OS=Mus musculus OX=10090 GN=Nt5c3a PE=1 SV=4 - [5NT3A_MOUSE]	17.22	5	17	13.02		28.68	21.34	0.402722	0.869477	0.134878	0.263034		1.09681	0.417528	0.320539
Q91V12	Cytosolic acyl coenzyme A thioester hydrolase OS=Mus musculus OX=10090 GN=Acot7 PE=1 SV=2 - [BACH_MOUSE]	23.62	6	176	191.57	113.52	222.67	212.98	-0.0740006	-0.177882	-0.0969617	-0.0816138	+	1.68894	-0.107615	0.0478084
Q9D1A2	Cytosolic non-specific dipeptidase OS=Mus musculus OX=10090 GN=Cndp2 PE=1 SV=1 - [CNDP2_MOUSE]	66.32	22	479	445.07	251.46	741.03	672.99	-0.0619024	-0.0380064	-0.0350469	-0.0573916	+	2.242	-0.0480868	0.013529
Q3V1L4	Cytosolic purine 5'-nucleotidase OS=Mus musculus OX=10090 GN=Nt5c2 PE=1 SV=2 - [5NTC_MOUSE]	17.14	7	40	36.24		71.28	65.14	-0.0424568	-0.114035	-0.0816138	-0.0740006	+	1.8847	-0.0780265	0.0293876
A0A0J9YV86	Cytospin-B OS=Mus musculus OX=10090 GN=Specc1 PE=1 SV=1 - [A0A0J9YV86_MOUSE]	5.49	3	3			14.17		0.284514	0.00432164	-0.117161	-0.110916		0.0545712	0.0151897	0.188036
Q61753	D-3-phosphoglycerate dehydrogenase OS=Mus musculus OX=10090 GN=Phgdh PE=1 SV=3 - [SERA_MOUSE]	41.09	18	512	670.58	389.15	717.28	502.64	-0.222633	-0.239566	-0.152003	-0.0969617	+	1.90409	-0.177791	0.0658922
Q3UGB5	DAZ associated protein 1, isoform CRA_b OS=Mus musculus OX=10090 GN=Dazap1 PE=1 SV=1 - [Q3UGB5_MOUSE]	16.26	4	40	37.89	10.83	77.48	43.88	-0.179515	-0.0365258	-0.0291463	-0.104697		1.05451	-0.087471	0.070157
Q8K3H0	DCC-interacting protein 13-alpha OS=Mus musculus OX=10090 GN=Appl1 PE=1 SV=1 - [DP13A_MOUSE]	11.6	6	10		11.26		14.4	0.689746	0.339137	-0.0394883	0.0454429		0.667811	0.258709	0.329983
Q8K0V2	DCN1-like protein 3 OS=Mus musculus OX=10090 GN=Dcun1d3 PE=2 SV=1 - [DCNL3_MOUSE]	12.17	3	6	8.99		13.95		-0.107803	-0.109359	0.00144204	0.00863037		0.671772	-0.0517724	0.0656656
Q8N7N5	DDB1- and CUL4-associated factor 8 OS=Mus musculus OX=10090 GN=Dcaf8 PE=1 SV=1 - [DCAF8_MOUSE]	9.48	4	9	14.72		12.74	18.57	0.214125	0.145351	-0.0923401	-0.0291463		0.328694	0.0594974	0.143982
D3Z0M9	DEAD (Asp-Glu-Ala-Asp) box polypeptide 23 OS=Mus musculus OX=10090 GN=Ddx23 PE=1 SV=1 - [D3Z0M9_MOUSE]	8.06	5	9	15.49	12.12			0.301002	0.178874	0.186501	0.196607	+	2.3139	0.215746	0.0572995
D3YY53	Deaminated glutathione amidase OS=Mus musculus OX=10090 GN=Nit1 PE=1 SV=1 - [D3YY53_MOUSE]	19.67	3	7			25.41	11.84	-0.260152	-0.101598	0.155749	0.0143553		0.20438	-0.0479114	0.176336
Q8CJ26	Death domain-containing membrane protein NRADD OS=Mus musculus OX=10090 GN=Nradd PE=1 SV=1 - [NRADD_MOUSE]	12.28	2	9	15.71	5.17	5.66		-0.161653	-0.274041	-0.0291463	-0.0985055		1.13518	-0.140836	0.103993
P28654	Decorin OS=Mus musculus OX=10090 GN=Dcn PE=1 SV=1 - [PGS2_MOUSE]	16.1	4	4				17.06	-0.341903	-0.500218	-0.0469211	0.0129261		0.77057	-0.219029	0.243303
Q8BUR4	Dedicator of cytokinesis protein 1 OS=Mus musculus OX=10090 GN=Dock1 PE=1 SV=3 - [DOCK1_MOUSE]	7.83	12	24	16.18	15.75	37.51	15.99	-0.00288824	-0.0320937	-0.0603973	-0.0247367		1.06825	-0.030029	0.0237425
A0A0U1RNK7	Dedicator of cytokinesis protein 7 OS=Mus musculus OX=10090 GN=Dock7 PE=1 SV=1 - [A0A0U1RNK7_MOUSE]	7.44	11	51	29.5	11.92	105.04	29.62	-0.332789	-0.168123	-0.107803	-0.103147	+	1.3446	-0.177966	0.107374
Q99L04	Dehydrogenase/reductase SDR family member 1 OS=Mus musculus OX=10090 GN=Dhrs1 PE=1 SV=1 - [DHRS1_MOUSE]	41.21	11	57	111.64	72.17	49.4	32.6	-0.07552	-0.343732	-0.0892673	0.0854246		0.496618	-0.105774	0.177359
A0A2I3BRG8	Dehydrogenase/reductase SDR family member 4 (Fragment) OS=Mus musculus OX=10090 GN=Dhrs4 PE=1 SV=1 - [A0A2I3BRG8_MOUSE]	26.26	4	7	9.17		7.29	10.23	0.255803	-0.625191	0.290424	0.133564		0.0206803	0.0136501	0.431176
Q9CXR1	Dehydrogenase/reductase SDR family member 7 OS=Mus musculus OX=10090 GN=Dhrs7 PE=1 SV=2 - [DHRS7_MOUSE]	29.29	8	31	41.55	19.96	38.1	23.89	-0.0484122	-0.128156	0.0271541	-0.0291463		0.587005	-0.0446401	0.0642485
Z4YKT6	Dehydrogenase/reductase SDR family member 7B OS=Mus musculus OX=10090 GN=Dhrs7b PE=1 SV=1 - [Z4YKT6_MOUSE]	14.29	3	18	12.2	18.48		38.84	0.128293	0.108357	-0.0262051	0.0676387		0.866895	0.0695209	0.068628
O35459	Delta(3,5)-Delta(2,4)-dienoyl-CoA isomerase, mitochondrial OS=Mus musculus OX=10090 GN=Ech1 PE=1 SV=1 - [ECH1_MOUSE]	34.56	8	81	147.24	75.95	42.49	35.94	0.449958	0.486457	0.185232	0.0676387		1.21126	0.297321	0.203624
Q8CHT0	Delta-1-pyrroline-5-carboxylate dehydrogenase, mitochondrial OS=Mus musculus OX=10090 GN=Aldh4a1 PE=1 SV=3 - [AL4A1_MOUSE]	26.16	11	87	66.1	42.17	163.49	134.61	0.333424	0.453122	0.329985	0.318461	+	2.83302	0.358748	0.0632406
Q9Z110	Delta-1-pyrroline-5-carboxylate synthase OS=Mus musculus OX=10090 GN=Aldh18a1 PE=1 SV=2 - [P5CS_MOUSE]	44.4	26	267	249.19	182.97	407.73	324.65	-0.226004	-0.263612	-0.182786	-0.204233	+	2.97841	-0.219159	0.0344901
P10518	Delta-aminolevulinic acid dehydratase OS=Mus musculus OX=10090 GN=Alad PE=1 SV=1 - [HEM2_MOUSE]	26.06	5	30	40.89	9.7	37.4	26.58	0.141433	1.02715	0.481299	0.391768		1.14467	0.510413	0.373313
A2ACH6	Delta-sarcoglycan OS=Mus musculus OX=10090 GN=Sgcd PE=1 SV=1 - [A2ACH6_MOUSE]	26.56	4	18	14.23	10.33	15.6	25.18	-0.0513992	0.108357	0.0342158	0.0114957		0.307037	0.0256673	0.0659564
A6H8H2	DENN domain-containing protein 4C OS=Mus musculus OX=10090 GN=Dennd4c PE=1 SV=1 - [DEN4C_MOUSE]	4.3	5	11	9.44	7.05		26.97	0.0854246	0.244887	0.0703893	0.0214797		0.930591	0.105545	0.0968227
Q9CQJ6	Density-regulated protein OS=Mus musculus OX=10090 GN=Denr PE=1 SV=1 - [DENR_MOUSE]	18.69	4	19	9.35		39.71	20.33	0.00288247	-0.557442	-0.104697	-0.0938791		0.637799	-0.188284	0.250813
Q9QX60	Deoxyguanosine kinase, mitochondrial OS=Mus musculus OX=10090 GN=Dguok PE=1 SV=3 - [DGUOK_MOUSE]	25.27	4	26	104.33	27.41	27.6		0.146655	0.115033	0.280956	-0.321928		0.154021	0.055179	0.261493
Q99LN9	Deoxyhypusine hydroxylase OS=Mus musculus OX=10090 GN=Dohh PE=1 SV=2 - [DOHH_MOUSE]	16.89	3	14	23.97	16.07	20.94	9.8	0.240009	0.614474	-0.0335695	-0.0335695		0.538145	0.196836	0.306843
Q60710	Deoxynucleoside triphosphate triphosphohydrolase SAMHD1 OS=Mus musculus OX=10090 GN=Samhd1 PE=1 SV=3 - [SAMH1_MOUSE]	31.31	15	84	74.44	50.72	103.41	96.25	0.00288247	-0.0588937	0.0579701	-0.0247367		0.0796272	-0.00569446	0.0493947
Q9CQ43	Deoxyuridine triphosphatase OS=Mus musculus OX=10090 GN=Dut PE=1 SV=1 - [Q9CQ43_MOUSE]	27.16	3	8	10.69			25.22	0.594549	-0.62911	0.320773	0.24245		0.185794	0.132166	0.529489
Q8BHC4	Dephospho-CoA kinase domain-containing protein OS=Mus musculus OX=10090 GN=Dcakd PE=1 SV=1 - [DCAKD_MOUSE]	33.33	6	57	87.03	21.84	73.35	49.04	0.495695	-0.00578236	0.186501	0.190299		0.893659	0.216678	0.207321
Q99J56	Derlin-1 OS=Mus musculus OX=10090 GN=Derl1 PE=1 SV=1 - [DERL1_MOUSE]	9.96	2	8	9.05			17.81	0.149259	-0.375197	-0.152003	-0.0159575		0.356528	-0.0984746	0.221827
Q9R0P5	Destrin OS=Mus musculus OX=10090 GN=Dstn PE=1 SV=3 - [DEST_MOUSE]	64.24	12	471	550.4	272.95	603.93	622.86	-0.351074	-0.318326	-0.32916	-0.434403	+	3.06827	-0.358241	0.0525704
P32233	Developmentally-regulated GTP-binding protein 1 OS=Mus musculus OX=10090 GN=Drg1 PE=1 SV=1 - [DRG1_MOUSE]	30.79	8	63	54.67		97.3	92.75	-0.0724828	-0.164884	0.0989585	-0.00288824		0.243277	-0.0353241	0.111431
Q9QXB9	Developmentally-regulated GTP-binding protein 2 OS=Mus musculus OX=10090 GN=Drg2 PE=1 SV=1 - [DRG2_MOUSE]	34.07	10	26	28.54	10.58	33.7	33.89	0.0976109	-0.00723156	-0.112475	-0.107803		0.251767	-0.0324747	0.0993879
Q8BH86	D-glutamate cyclase, mitochondrial OS=Mus musculus OX=10090 GN=Dglucy PE=1 SV=1 - [GLUCM_MOUSE]	20.58	10	54	38.13	23.85	98.19	62.02	-0.284546	-0.254978	-0.0203404	0		0.79587	-0.139966	0.15059
A0A0G2JGS0	Diablo homolog, mitochondrial OS=Mus musculus OX=10090 GN=Diablo PE=1 SV=1 - [A0A0G2JGS0_MOUSE]	57.76	4	11	9.16	9.02	30.48		0.350497	0.24123	0.0662615	0.0786098		1.13074	0.18415	0.136584
Q9Z2A7	Diacylglycerol O-acyltransferase 1 OS=Mus musculus OX=10090 GN=Dgat1 PE=1 SV=1 - [DGAT1_MOUSE]	14.26	4	36	76.05	49.84	42.6	23.97	0.0299829	-0.125006	0.0607391	0.0579701		0.0448465	0.00592152	0.0883836
P00375	Dihydrofolate reductase OS=Mus musculus OX=10090 GN=Dhfr PE=1 SV=3 - [DYR_MOUSE]	36.36	4	29	27.77	13.57	35.51	44.96	0.126973	0.0962619	0.248535	0.228973	+	1.73399	0.175186	0.0748924
O08749	Dihydrolipoyl dehydrogenase, mitochondrial OS=Mus musculus OX=10090 GN=Dld PE=1 SV=2 - [DLDH_MOUSE]	43.22	14	416	363.79	173.74	765.67	737.13	0.119024	0.212881	0.167358	0.147958	+	2.42221	0.161805	0.0394189
Q8BMF4	Dihydrolipoyllysine-residue acetyltransferase component of pyruvate dehydrogenase complex, mitochondrial OS=Mus musculus OX=10090 GN=Dlat PE=1 SV=2 - [ODP2_MOUSE]	30.53	14	269	269.73	119.8	382.26	307.37	0.0482362	-0.0174171	0.123004	0.0676387		0.818174	0.0553654	0.0579475
Q9D2G2	Dihydrolipoyllysine-residue succinyltransferase component of 2-oxoglutarate dehydrogenase complex, mitochondrial OS=Mus musculus OX=10090 GN=Dlst PE=1 SV=1 - [ODO2_MOUSE]	25.99	8	230	309.15	190.7	301.91	332.1	0.296311	0.291604	0.23634	0.166073	+	2.41257	0.247582	0.0607798
O35435	Dihydroorotate dehydrogenase (quinone), mitochondrial OS=Mus musculus OX=10090 GN=Dhodh PE=1 SV=2 - [PYRD_MOUSE]	44.56	11	66	48.96	39.34	98.9	79.38	0.0676387	0.308011	0.137504	0.166073	+	1.36012	0.169807	0.100989
Q8BVI4	Dihydropteridine reductase OS=Mus musculus OX=10090 GN=Qdpr PE=1 SV=2 - [DHPR_MOUSE]	71.78	10	122	155.83	120.66	102.17	92.42	0.0384361	-0.0306193	-0.0831412	-0.120294		0.600908	-0.0489046	0.0688751
O08553	Dihydropyrimidinase-related protein 2 OS=Mus musculus OX=10090 GN=Dpysl2 PE=1 SV=2 - [DPYL2_MOUSE]	64.51	24	853	886.68	517.93	1536.38	1212.59	-0.147202	-0.16004	-0.14401	-0.131313	+	3.83639	-0.145641	0.0118
E9PWE8	Dihydropyrimidinase-related protein 3 OS=Mus musculus OX=10090 GN=Dpysl3 PE=1 SV=1 - [E9PWE8_MOUSE]	48.9	22	457	454.19	285.45	771	678.73	-0.440264	-0.500218	-0.415038	-0.334607	+	2.93759	-0.422532	0.0686452
P98192	Dihydroxyacetone phosphate acyltransferase OS=Mus musculus OX=10090 GN=Gnpat PE=1 SV=1 - [GNPAT_MOUSE]	15.93	8	31	29.18	15.98	40.26	32.2	0.226508	0.473008	0.14274	0.14274		1.29088	0.246249	0.156245
P31428	Dipeptidase 1 OS=Mus musculus OX=10090 GN=Dpep1 PE=1 SV=2 - [DPEP1_MOUSE]	15.85	4	24	15.88	13.5	44.34	29.65	0.668119	0.993493	0.412511	0.344828	+	1.58397	0.604738	0.294195
P97821	Dipeptidyl peptidase 1 OS=Mus musculus OX=10090 GN=Ctsc PE=1 SV=1 - [CATC_MOUSE]	16.23	5	6	9.69		11.34		0.280956	-0.698002	-0.0588937	-0.187707		0.324478	-0.165912	0.406095
Q9ET22	Dipeptidyl peptidase 2 OS=Mus musculus OX=10090 GN=Dpp7 PE=1 SV=2 - [DPP2_MOUSE]	34.39	11	231	250.68	86.42	414.76	346.55	-0.0203404	-0.0846703	-0.0985055	-0.0954196	+	1.57186	-0.0747339	0.036744
Q99KK7	Dipeptidyl peptidase 3 OS=Mus musculus OX=10090 GN=Dpp3 PE=1 SV=2 - [DPP3_MOUSE]	46.61	23	313	366.21	182.64	548.41	358.89	0.0214797	0.0840642	0.0172092	0.00144204		0.729628	0.0310488	0.036379
Q8BVG4	Dipeptidyl peptidase 9 OS=Mus musculus OX=10090 GN=Dpp9 PE=1 SV=2 - [DPP9_MOUSE]	14.97	10	27	7.68	15.01	49.59	35.65	-0.0740006	-0.325539	-0.0101344	0.0257376		0.5051	-0.0959841	0.158498
Q99JF5	Diphosphomevalonate decarboxylase OS=Mus musculus OX=10090 GN=Mvd PE=1 SV=2 - [MVD1_MOUSE]	36.91	9	51	25.77	6.04	121.86	89.44	-0.24127	0.37629	0.0758749	0.146655		0.272642	0.0893875	0.255023
A0A0R4J104	Disabled homolog 2 OS=Mus musculus OX=10090 GN=Dab2 PE=1 SV=1 - [A0A0R4J104_MOUSE]	12.14	6	33	38.12	22.11	34.97	32.74	0.0342158	0.22404	-0.309359	-0.224317		0.21342	-0.0688551	0.243873
O35598	Disintegrin and metalloproteinase domain-containing protein 10 OS=Mus musculus OX=10090 GN=Adam10 PE=1 SV=2 - [ADA10_MOUSE]	8.95	4	5	10.81			10.9	-0.0709665	0.0440444	0.0524158	-0.0394883		0.0380163	-0.00349865	0.0611935
Q9R1V7	Disintegrin and metalloproteinase domain-containing protein 23 OS=Mus musculus OX=10090 GN=Adam23 PE=1 SV=1 - [ADA23_MOUSE]	2.77	2	4			14.91		0.378512	-0.632951	0.0100636	0		0.102352	-0.061094	0.419948
E9Q638	Disintegrin and metalloproteinase domain-containing protein 9 OS=Mus musculus OX=10090 GN=Adam9 PE=1 SV=1 - [E9Q638_MOUSE]	5.59	4	7	5.35	6.92	14.26		0.0143553	-0.0938791	-0.194295	-0.132894		0.986261	-0.101678	0.0877058
H7BWY4	Disks large homolog 1 OS=Mus musculus OX=10090 GN=Dlg1 PE=1 SV=1 - [H7BWY4_MOUSE]	28.33	16	50	56.96	24.28	86.75	59.25	0.0648829	0.126973	-0.110916	-0.158429		0.099313	-0.0193723	0.13691
Q3U1J4	DNA damage-binding protein 1 OS=Mus musculus OX=10090 GN=Ddb1 PE=1 SV=2 - [DDB1_MOUSE]	29.21	27	297	230.28	122.5	409.8	434.02	0.0271541	-0.013043	0	0.00863037		0.260953	0.00568537	0.0168588
P43247	DNA mismatch repair protein Msh2 OS=Mus musculus OX=10090 GN=Msh2 PE=1 SV=1 - [MSH2_MOUSE]	8.13	5	7	6.08		7.5	10.73	0.0935602	0.0976109	0.449958	0.210389		1.07541	0.21288	0.167069
P54276	DNA mismatch repair protein Msh6 OS=Mus musculus OX=10090 GN=Msh6 PE=1 SV=3 - [MSH6_MOUSE]	5.6	6	16			37.24	27.18	0.280956	-0.453543	0.140124	0.205393		0.0895679	0.0432324	0.336146
Q8K3D3	DNA repair protein SWI5 homolog OS=Mus musculus OX=10090 GN=Swi5 PE=1 SV=1 - [SWI5_MOUSE]	25.84	2	15	26.84	16.98			0.199123	0.437228	0.185232	0.154454	+	1.47979	0.244009	0.130158
P97310	DNA replication licensing factor MCM2 OS=Mus musculus OX=10090 GN=Mcm2 PE=1 SV=3 - [MCM2_MOUSE]	25.77	17	73	70.26	28.79	73.58	105.09	0.115033	0.237564	0.141433	0.202888	+	2.07711	0.174229	0.0560131
P25206	DNA replication licensing factor MCM3 OS=Mus musculus OX=10090 GN=Mcm3 PE=1 SV=2 - [MCM3_MOUSE]	25.74	14	52	59.08	50.56	74.56	40.94	0.136191	0.342555	0.191563	0.257011	+	1.8643	0.23183	0.0888113
P49717	DNA replication licensing factor MCM4 OS=Mus musculus OX=10090 GN=Mcm4 PE=1 SV=1 - [MCM4_MOUSE]	18.1	11	50	46.64	24.72	69.16	56.64	0.311503	0.309176	0.144046	0.22033	+	2.06004	0.246264	0.080281
P49718	DNA replication licensing factor MCM5 OS=Mus musculus OX=10090 GN=Mcm5 PE=1 SV=1 - [MCM5_MOUSE]	24.42	13	39	23.2	19.29	66.95	47.14	0.319618	0.366252	0.181421	0.196607	+	1.99972	0.265974	0.091094
P97311	DNA replication licensing factor MCM6 OS=Mus musculus OX=10090 GN=Mcm6 PE=1 SV=1 - [MCM6_MOUSE]	21.68	14	72	74.67	38.32	105.06	51.07	0.185232	0.386259	0.231432	0.285698	+	2.09197	0.272155	0.0864429
Q61881	DNA replication licensing factor MCM7 OS=Mus musculus OX=10090 GN=Mcm7 PE=1 SV=1 - [MCM7_MOUSE]	25.45	13	67	60.93	50.09	95.85	58.71	0.191563	0.205393	0.195348	0.155749	+	3.37441	0.187013	0.0216444
G3X9I1	DNA segment, Chr 6, Wayne State University 176, expressed, isoform CRA_a OS=Mus musculus OX=10090 GN=Fam3c PE=1 SV=1 - [G3X9I1_MOUSE]	53.81	8	77	58.66	22.16	115.96	108.58	-0.28279	-0.0724828	-0.222633	-0.274041	+	1.65577	-0.212987	0.0973559
Q04750	DNA topoisomerase 1 OS=Mus musculus OX=10090 GN=Top1 PE=1 SV=2 - [TOP1_MOUSE]	13.82	9	24	17.56	17.26	36.38	19.02	0.0894982	0.00432164	0.0100636	-0.101598		0.00467673	0.000571359	0.0784235
Q64511	DNA topoisomerase 2-beta OS=Mus musculus OX=10090 GN=Top2b PE=1 SV=2 - [TOP2B_MOUSE]	11.85	14	40	32.46	25.01	69.11	33.83	0.232661	0.298658	-0.00723156	0.136191		1.05134	0.16507	0.132836
P28352	DNA-(apurinic or apyrimidinic site) lyase OS=Mus musculus OX=10090 GN=Apex1 PE=1 SV=2 - [APEX1_MOUSE]	39.12	8	58	60.76	36.47	91.68	71.2	-0.190997	-0.258425	-0.0694519	-0.0499049		1.18929	-0.142195	0.0994989
A0A0U1RPM9	DNA-directed RNA polymerase I subunit RPA1 (Fragment) OS=Mus musculus OX=10090 GN=Polr1a PE=1 SV=1 - [A0A0U1RPM9_MOUSE]	4.17	3	6			10.35	9.57	0.202888	0.477159	0.226508	0.158337	+	1.46861	0.266223	0.143436
Q8CFI7	DNA-directed RNA polymerase II subunit RPB2 OS=Mus musculus OX=10090 GN=Polr2b PE=1 SV=2 - [RPB2_MOUSE]	8.01	7	11		11.21	20.84	11.62	0.173767	0.0243196	0.113701	0.0894982	+	1.32188	0.100321	0.0618242
Q9D7M8	DNA-directed RNA polymerase II subunit RPB4 OS=Mus musculus OX=10090 GN=Polr2d PE=1 SV=2 - [RPB4_MOUSE]	21.83	2	4		13.91			0.199123	0.0257376	-0.347577	0.117695		0.00333199	-0.00125547	0.241501
A0A0R4J0V5	DNA-directed RNA polymerase subunit OS=Mus musculus OX=10090 GN=Polr2a PE=1 SV=1 - [A0A0R4J0V5_MOUSE]	6.42	7	12	19.39	7.62	8.47	18.19	0.145351	0	0.191563	0.362891		0.994707	0.174951	0.149534
A0A338P6B4	DNA-directed RNA polymerases I, II, and III subunit RPABC3 (Fragment) OS=Mus musculus OX=10090 GN=Polr2h PE=1 SV=1 - [A0A338P6B4_MOUSE]	39.81	2	3			12.07		1.44943	0.279768	0.0271541	-0.0649175		0.503938	0.422859	0.699722
G5E8T0	DnaJ (Hsp40) homolog, subfamily C, member 5, isoform CRA_b OS=Mus musculus OX=10090 GN=Dnajc5 PE=1 SV=1 - [G5E8T0_MOUSE]	42.51	4	66	93.46	86.88	45.41	116.7	0.183963	0.00144204	-0.177882	-0.650635		0.36075	-0.160778	0.358429
G3X922	DnaJ heat shock protein family (Hsp40) member C13 OS=Mus musculus OX=10090 GN=Dnajc13 PE=1 SV=1 - [G3X922_MOUSE]	18.99	37	175	108.2	82.96	211.66	213.44	0.0799754	0.0949116	-0.0969617	-0.0664274		0.0190038	0.00287447	0.098633
P63037	DnaJ homolog subfamily A member 1 OS=Mus musculus OX=10090 GN=Dnaja1 PE=1 SV=1 - [DNJA1_MOUSE]	42.82	11	61	42.15	37.59	99.26	106.36	0.311503	0.0356239	0.0200577	0.0717627		0.687003	0.109737	0.136243
Q9QYJ0	DnaJ homolog subfamily A member 2 OS=Mus musculus OX=10090 GN=Dnaja2 PE=1 SV=1 - [DNJA2_MOUSE]	21.6	7	83	51.63	53.05	162.27	136.63	-0.0306193	-0.199255	-0.0291463	0.00432164		0.585819	-0.0636747	0.0918157
Q99M87	DnaJ homolog subfamily A member 3, mitochondrial OS=Mus musculus OX=10090 GN=Dnaja3 PE=1 SV=1 - [DNJA3_MOUSE]	18.33	5	16	37.48	16.76		8.75	0.167358	0.158337	0.0426443	0.225275	+	1.51832	0.148404	0.0764901
Q9QYJ3	DnaJ homolog subfamily B member 1 OS=Mus musculus OX=10090 GN=Dnajb1 PE=1 SV=3 - [DNJB1_MOUSE]	8.53	3	5	14.42				-0.100051	-0.698979	-0.195946	-0.0262051		0.717917	-0.255295	0.303842
Q99KV1	DnaJ homolog subfamily B member 11 OS=Mus musculus OX=10090 GN=Dnajb11 PE=1 SV=1 - [DJB11_MOUSE]	38.55	10	116	91.62	59.33	229.8	143.61	0.0271541	0.123004	0.0579701	0.00288247		0.868498	0.0527527	0.0519769
Q9D832	DnaJ homolog subfamily B member 4 OS=Mus musculus OX=10090 GN=Dnajb4 PE=1 SV=1 - [DNJB4_MOUSE]	24.93	8	55	50.57	33.12	73.75	30.37	0.0551957	0.0172092	0.0840642	0.0565835	+	1.51773	0.0532632	0.0274673
Q61712	DnaJ homolog subfamily C member 1 OS=Mus musculus OX=10090 GN=Dnajc1 PE=1 SV=1 - [DNJC1_MOUSE]	5.25	3	15			21.84	28.95	-0.0846703	-0.559211	0.0827026	0.0214797		0.374251	-0.134925	0.291186
Q9DC23	DnaJ homolog subfamily C member 10 OS=Mus musculus OX=10090 GN=Dnajc10 PE=1 SV=2 - [DJC10_MOUSE]	17.65	11	51	43.21	32.03	56.86	71.91	0.0200577	-0.0218043	-0.0144996	-0.0484122		0.475163	-0.0161646	0.0282049
E9Q9H3	DnaJ homolog subfamily C member 2 OS=Mus musculus OX=10090 GN=Dnajc2 PE=1 SV=1 - [E9Q9H3_MOUSE]	6.95	4	10			14.9	20.62	-0.332789	-0.562772	0.00288247	0.00288247		0.68588	-0.222449	0.276612
Q91ZF0	DnaJ homolog subfamily C member 24 OS=Mus musculus OX=10090 GN=Dnajc24 PE=1 SV=4 - [DJC24_MOUSE]	18.24	2	4			15.89		-0.397828	-0.587351	-0.215915	0.149259		0.715751	-0.262959	0.313877
Q91YW3	DnaJ homolog subfamily C member 3 OS=Mus musculus OX=10090 GN=Dnajc3 PE=1 SV=1 - [DNJC3_MOUSE]	35.91	12	63	64.96	25.82	132.41	83.02	0.22404	-0.0543923	0.206643	0.0922074		0.780759	0.117125	0.128431
Q9QYI3	DnaJ homolog subfamily C member 7 OS=Mus musculus OX=10090 GN=Dnajc7 PE=1 SV=2 - [DNJC7_MOUSE]	5.26	2	2	7.51				-0.00723156	-0.411223	0.172487	0.10165		0.0969187	-0.0360795	0.26079
A2ALF0	DnaJ homolog subfamily C member 8 OS=Mus musculus OX=10090 GN=Dnajc8 PE=1 SV=1 - [A2ALF0_MOUSE]	15.07	4	27	26.16	9.35	29.93	19.01	-0.018878	0.113701	-0.0409718	-0.110916		0.107299	-0.0142662	0.0938993
O70152	Dolichol-phosphate mannosyltransferase subunit 1 OS=Mus musculus OX=10090 GN=Dpm1 PE=1 SV=1 - [DPM1_MOUSE]	45	9	81	99.67	86.1	50.98	59.19	0.163499	0.0758749	-0.115597	-0.12658		0.00312687	-0.000700776	0.143611
Q9D1Q4	Dolichol-phosphate mannosyltransferase subunit 3 OS=Mus musculus OX=10090 GN=Dpm3 PE=1 SV=1 - [DPM3_MOUSE]	51.09	3	15	23.26	13.27	22.27		0.0229004	0.123004	0.0935602	0.325386		0.929041	0.141213	0.129769
O54734	Dolichyl-diphosphooligosaccharide--protein glycosyltransferase 48 kDa subunit OS=Mus musculus OX=10090 GN=Ddost PE=1 SV=2 - [OST48_MOUSE]	35.37	13	210	189.52	81.33	255.73	235.56	-0.171368	-0.161653	-0.104697	-0.0740006	+	1.9289	-0.12793	0.046448
Q91YQ5	Dolichyl-diphosphooligosaccharide--protein glycosyltransferase subunit 1 OS=Mus musculus OX=10090 GN=Rpn1 PE=1 SV=1 - [RPN1_MOUSE]	50.33	22	603	574.18	460.2	874.44	863.95	-0.1976	-0.129734	-0.0603973	-0.0664274	+	1.41485	-0.11354	0.0642186
A2ACG7	Dolichyl-diphosphooligosaccharide--protein glycosyltransferase subunit 2 OS=Mus musculus OX=10090 GN=Rpn2 PE=1 SV=1 - [A2ACG7_MOUSE]	55.61	20	430	511.3	239.53	731.07	664.42	-0.0954196	0.041243	0.0129261	0.0057592		0.104764	-0.00887282	0.0596971
P61804	Dolichyl-diphosphooligosaccharide--protein glycosyltransferase subunit DAD1 OS=Mus musculus OX=10090 GN=Dad1 PE=1 SV=3 - [DAD1_MOUSE]	38.05	3	86	65.39	21.11	120.85	92.71	0.15056	-0.018878	0.0731348	0.0949116		0.907961	0.0749321	0.0705274
P46978	Dolichyl-diphosphooligosaccharide--protein glycosyltransferase subunit STT3A OS=Mus musculus OX=10090 GN=Stt3a PE=1 SV=1 - [STT3A_MOUSE]	20.43	12	111	103.1	90.84	100.5	109.45	-0.171368	-0.265345	-0.205896	-0.132894	+	2.20473	-0.193876	0.0562071
A0A0R4J0D3	Dolichyl-diphosphooligosaccharide--protein glycosyltransferase subunit STT3B OS=Mus musculus OX=10090 GN=Stt3b PE=1 SV=1 - [A0A0R4J0D3_MOUSE]	6.44	5	11	26.2		13.16		0.0257376	0.551885	0.154454	-0.739372		0.00216072	-0.00182385	0.540294
Q8K2A8	Dol-P-Man:Man(5)GlcNAc(2)-PP-Dol alpha-1,3-mannosyltransferase OS=Mus musculus OX=10090 GN=Alg3 PE=1 SV=2 - [ALG3_MOUSE]	5.48	2	2			8.73		-0.261881	-0.394032	0.108357	0.0538064		0.414641	-0.123437	0.243264
A2A5R8	Double-stranded RNA-binding protein Staufen homolog 1 OS=Mus musculus OX=10090 GN=Stau1 PE=1 SV=1 - [A2A5R8_MOUSE]	8.45	3	7		5.42		16.21	-0.474351	-0.00433462	-0.0454315	-0.121863		0.640799	-0.161495	0.21418
O35075	Down syndrome critical region protein 3 homolog OS=Mus musculus OX=10090 GN=Dscr3 PE=1 SV=1 - [DSCR3_MOUSE]	10.44	2	18	14.53		31.68	22.84	-0.0558912	-0.00723156	-0.110916	-0.0634091		1.16748	-0.059362	0.0424414
A0A0R4J1E3	Drebrin OS=Mus musculus OX=10090 GN=Dbn1 PE=1 SV=1 - [A0A0R4J1E3_MOUSE]	19.52	8	47	36.69	28.28	92.43	62.24	-0.454032	-0.212568	-0.60165	-0.362158	+	1.81145	-0.407602	0.163211
Q62418	Drebrin-like protein OS=Mus musculus OX=10090 GN=Dbnl PE=1 SV=2 - [DBNL_MOUSE]	27.06	7	145	145.13	57.08	277.48	249.48	-0.052895	-0.0454315	-0.0365258	-0.0159575	+	1.74511	-0.0377024	0.0159664
P31938	Dual specificity mitogen-activated protein kinase kinase 1 OS=Mus musculus OX=10090 GN=Map2k1 PE=1 SV=2 - [MP2K1_MOUSE]	31.3	10	109	104.57	59.77	163.69	159.04	-0.0262051	-0.0603973	-0.0014434	-0.0619024		1.08467	-0.0374871	0.02914
O09110	Dual specificity mitogen-activated protein kinase kinase 3 OS=Mus musculus OX=10090 GN=Map2k3 PE=1 SV=2 - [MP2K3_MOUSE]	16.43	3	8	6.66		22.73		0.676267	-0.68105	0.0299829	0.225275		0.0763593	0.0626186	0.564839
P47809	Dual specificity mitogen-activated protein kinase kinase 4 OS=Mus musculus OX=10090 GN=Map2k4 PE=1 SV=2 - [MP2K4_MOUSE]	22.42	6	35	32.51	11.58	56.08	54.43	0.0717627	-0.246395	0.0257376	0.109695		0.040465	-0.00979993	0.161422
Q91YS7	Dual-specificity mitogen-activated protein kinase kinase 2 OS=Mus musculus OX=10090 GN=Map2k2 PE=1 SV=1 - [Q91YS7_MOUSE]	30.75	9	42	44.12		51.11		-0.168123	-0.581889	-0.0709665	-0.0394883		0.734061	-0.215117	0.250569
E9Q586	Dynactin subunit 1 OS=Mus musculus OX=10090 GN=Dctn1 PE=1 SV=1 - [E9Q586_MOUSE]	33.17	27	194	208.65	116.2	273.28	197.69	-0.00433462	-0.0923401	-0.0499049	-0.0573916		1.17498	-0.0509928	0.036188
Q99KJ8	Dynactin subunit 2 OS=Mus musculus OX=10090 GN=Dctn2 PE=1 SV=3 - [DCTN2_MOUSE]	42.79	14	323	315.85	182.29	494.67	439.86	0.0827026	0.0356239	-0.0454315	-0.0938791		0.0442436	-0.00524603	0.0793221
Q9Z0Y1	Dynactin subunit 3 OS=Mus musculus OX=10090 GN=Dctn3 PE=1 SV=2 - [DCTN3_MOUSE]	29.03	4	19	31.16	10.34	19.25	14.78	-0.07552	-0.263612	0.0524158	-0.118727		0.662273	-0.101361	0.13031
Q8CBY8	Dynactin subunit 4 OS=Mus musculus OX=10090 GN=Dctn4 PE=1 SV=1 - [DCTN4_MOUSE]	19.91	6	25	6.44	6.07	51.1	37.4	0.104337	-0.011588	0.0384361	0.172487		0.81274	0.075918	0.0799904
P39053	Dynamin-1 OS=Mus musculus OX=10090 GN=Dnm1 PE=1 SV=2 - [DYN1_MOUSE]	39.68	24	242	309	140.93	310.66	333.01	-0.0892673	-0.0954196	-0.140826	-0.147202	+	2.36839	-0.118179	0.0300505
Q8K1M6	Dynamin-1-like protein OS=Mus musculus OX=10090 GN=Dnm1l PE=1 SV=2 - [DNM1L_MOUSE]	51.21	26	155	199.17	92.03	209.35	178.15	0.0057592	0.0186342	0.0200577	0		0.965068	0.0111128	0.00981051
Q3T9X3	Dynamin-2 OS=Mus musculus OX=10090 GN=Dnm2 PE=1 SV=1 - [Q3T9X3_MOUSE]	35.12	23	217	236.54	147.17	241.81	216.68	0.0172092	0.0129261	-0.0144996	-0.00433462		0.137465	0.00282527	0.0148362
P58281	Dynamin-like 120 kDa protein, mitochondrial OS=Mus musculus OX=10090 GN=Opa1 PE=1 SV=1 - [OPA1_MOUSE]	29.17	24	119	94.43	45.65	189.25	143.75	0.0908535	-0.00868222	0.136191	0.0758749		1.03021	0.0735593	0.0605278
P63168	Dynein light chain 1, cytoplasmic OS=Mus musculus OX=10090 GN=Dynll1 PE=1 SV=1 - [DYL1_MOUSE]	44.94	3	41	54.92	25.86	69.11		-0.171368	0.196607	-0.137648	-0.112475		0.254776	-0.056221	0.17027
Q9D0M5	Dynein light chain 2, cytoplasmic OS=Mus musculus OX=10090 GN=Dynll2 PE=1 SV=1 - [DYL2_MOUSE]	20.22	2	55		26.69	83.21	69.08	-0.325539	-0.307573	-0.110916	-0.103147	+	1.40173	-0.211794	0.121233
P62627	Dynein light chain roadblock-type 1 OS=Mus musculus OX=10090 GN=Dynlrb1 PE=1 SV=3 - [DLRB1_MOUSE]	73.96	6	111	72.17	60.56	169.01	160.49	-0.100051	-0.177882	-0.153607	-0.199255	+	2.28926	-0.157699	0.0427173
A0A338P7B7	Dynein light chain Tctex-type 1A OS=Mus musculus OX=10090 GN=Dynlt1a PE=1 SV=1 - [A0A338P7B7_MOUSE]	30.36	2	2			12.77		-0.356605	-0.300448	-0.136062	-0.0908029	+	1.39195	-0.220979	0.127628
E9QL12	Dysferlin OS=Mus musculus OX=10090 GN=Dysf PE=1 SV=1 - [E9QL12_MOUSE]	8.84	13	55	29.73	18.9	101.23	78.72	0.0100636	-0.204233	-0.296899	-0.304006		1.13733	-0.198769	0.146453
Q91ZU6	Dystonin OS=Mus musculus OX=10090 GN=Dst PE=1 SV=2 - [DYST_MOUSE]	2.1	12	25		22.61	33.64	29.36	-0.297118	-0.011588	-0.129734	-0.181149		1.1007	-0.154897	0.118444
Q62165	Dystroglycan OS=Mus musculus OX=10090 GN=Dag1 PE=1 SV=4 - [DAG1_MOUSE]	11.2	7	30	23.67	15.29	49.79	42.45	-0.140826	-0.132894	-0.0439433	-0.0938791	+	1.7248	-0.102886	0.0443294
Q9ERU9	E3 SUMO-protein ligase RanBP2 OS=Mus musculus OX=10090 GN=Ranbp2 PE=1 SV=2 - [RBP2_MOUSE]	11.07	25	78	64.63	46.43	104.7	78.59	0.0894982	0.0426443	0.0662615	0.0758749	+	2.21355	0.0685697	0.0197385
Q5SU71	E3 ubiquitin/ISG15 ligase TRIM25 OS=Mus musculus OX=10090 GN=Trim25 PE=1 SV=1 - [Q5SU71_MOUSE]	18.21	9	28	21.85	5.39	30.63	35.36	0.185232	-0.110916	0.104337	0.0186342		0.307303	0.0493218	0.126644
Q9Z1K5	E3 ubiquitin-protein ligase ARIH1 OS=Mus musculus OX=10090 GN=Arih1 PE=1 SV=3 - [ARI1_MOUSE]	12.61	4	7		21.56			0.0313951	0.0949116	-0.379444	-0.486004		0.532705	-0.184785	0.29074
Q7TMY8	E3 ubiquitin-protein ligase HUWE1 OS=Mus musculus OX=10090 GN=Huwe1 PE=1 SV=5 - [HUWE1_MOUSE]	10.99	30	94	97.26	38.94	124.53	126.8	0.0328061	0.10165	0.00288247	0.00144204		0.627631	0.0346952	0.0469196
A0A0N4SV15	E3 ubiquitin-protein ligase KCMF1 OS=Mus musculus OX=10090 GN=Kcmf1 PE=1 SV=1 - [A0A0N4SV15_MOUSE]	9.39	2	8	13.42		19.58		0.578214	0.263034	0.157044	0.283329	+	1.41881	0.320405	0.180572
Q6A009	E3 ubiquitin-protein ligase listerin OS=Mus musculus OX=10090 GN=Ltn1 PE=1 SV=3 - [LTN1_MOUSE]	3.4	5	16	7.14		22.35	23.3	0.415759	-0.715698	0.0172092	0.0758749		0.074685	-0.0517138	0.476248
P46935	E3 ubiquitin-protein ligase NEDD4 OS=Mus musculus OX=10090 GN=Nedd4 PE=1 SV=3 - [NEDD4_MOUSE]	44.53	29	643	515.26	310.81	1060.58	842.82	-0.0664274	-0.0394883	-0.00578236	0.0200577		0.504157	-0.0229101	0.0378954
A0A171EBL2	E3 ubiquitin-protein ligase RNF213 OS=Mus musculus OX=10090 GN=Rnf213 PE=1 SV=1 - [A0A171EBL2_MOUSE]	4.93	20	49	35.22	11.15	98.28	58.88	-0.364013	-0.205896	-0.179515	-0.12658	+	1.63241	-0.219001	0.102145
Q8C0E3	E3 ubiquitin-protein ligase TRIM47 OS=Mus musculus OX=10090 GN=Trim47 PE=1 SV=2 - [TRI47_MOUSE]	30.11	12	46	65.49	36.18	36.82	42.73	0.0593554	0.154454	0.0621218	0.00863037		0.995662	0.0711404	0.0607423
A0A087WNZ7	E3 ubiquitin-protein ligase TRIP12 OS=Mus musculus OX=10090 GN=Trip12 PE=1 SV=1 - [A0A087WNZ7_MOUSE]	5.07	7	13	21.34		19.39	8.2	0.0690147	-0.100051	-0.0174171	0.00432164		0.112065	-0.0110329	0.0697815
O70481	E3 ubiquitin-protein ligase UBR1 OS=Mus musculus OX=10090 GN=Ubr1 PE=1 SV=2 - [UBR1_MOUSE]	3.24	4	5	9.07			12.79	-0.118727	-0.737496	-0.229382	0.0840642		0.606294	-0.250385	0.349718
A2AN08	E3 ubiquitin-protein ligase UBR4 OS=Mus musculus OX=10090 GN=Ubr4 PE=1 SV=1 - [UBR4_MOUSE]	9.79	34	76	88.3	39.29	115.57	71.2	-0.0232697	-0.052895	-0.0573916	-0.0218043	+	1.58222	-0.0388401	0.018924
Q8CCJ3	E3 UFM1-protein ligase 1 OS=Mus musculus OX=10090 GN=Ufl1 PE=1 SV=2 - [UFL1_MOUSE]	10.34	6	15		9.61	28.88	23.77	0.248535	-0.0335695	-0.00288824	0.0328061		0.388632	0.0612208	0.127788
Q8BL66	Early endosome antigen 1 OS=Mus musculus OX=10090 GN=Eea1 PE=1 SV=2 - [EEA1_MOUSE]	36.85	41	210	213.68	198.9	314.69	210.13	-0.013043	0.0257376	-0.0101344	0.0172092		0.189667	0.00494235	0.0194396
A0A0R4J0H0	Echinoderm microtubule-associated protein-like 4 OS=Mus musculus OX=10090 GN=Eml4 PE=1 SV=1 - [A0A0R4J0H0_MOUSE]	4.45	2	4			18.71		0.23634	-0.61771	-0.0276749	-0.0365258		0.236325	-0.111393	0.360504
Q9WUZ9	Ectonucleoside triphosphate diphosphohydrolase 5 OS=Mus musculus OX=10090 GN=Entpd5 PE=1 SV=1 - [ENTP5_MOUSE]	20.84	6	22	20.72	9.35	36.27	16.55	0.0398403	0.353888	0.0257376	0.0854246		0.700118	0.126223	0.153899
Q6DYE8	Ectonucleotide pyrophosphatase/phosphodiesterase family member 3 OS=Mus musculus OX=10090 GN=Enpp3 PE=1 SV=2 - [ENPP3_MOUSE]	8.47	5	9			19.9	17.33	-0.452761	-1.08009	-0.380822	-0.327348	+	1.30631	-0.560255	0.350345
Q9EQG7	Ectonucleotide pyrophosphatase/phosphodiesterase family member 5 OS=Mus musculus OX=10090 GN=Enpp5 PE=1 SV=3 - [ENPP5_MOUSE]	4.61	2	15			30.84	22.25	0.296311	0.40163	-0.450084	-0.295128		0.0181775	-0.0118177	0.423566
Q8C845	EF-hand domain-containing protein D2 OS=Mus musculus OX=10090 GN=Efhd2 PE=1 SV=1 - [Q8C845_MOUSE]	15.83	4	11			14.63	23.31	0.0881415	-0.694321	0.0129261	-0.103147		0.398234	-0.1741	0.355628
G5E8Y6	EH domain-binding protein 1-like protein 1 OS=Mus musculus OX=10090 GN=Ehbp1l1 PE=1 SV=1 - [G5E8Y6_MOUSE]	9.17	4	11	9.35		27.19	17.19	0.257011	-0.445629	-0.0619024	-0.00578236		0.16219	-0.0640757	0.289875
Q9WVK4	EH domain-containing protein 1 OS=Mus musculus OX=10090 GN=Ehd1 PE=1 SV=1 - [EHD1_MOUSE]	63.67	24	256	219.53	140.52	420.32	325.53	-0.231075	-0.215915	-0.16004	-0.164884	+	2.76667	-0.192979	0.0358314
Q8BH64	EH domain-containing protein 2 OS=Mus musculus OX=10090 GN=Ehd2 PE=1 SV=1 - [EHD2_MOUSE]	57.09	23	389	399.78	210.24	626.1	519.25	0.0881415	0.124328	0.226508	0.22033	+	1.75368	0.164827	0.0692964
E9PVA8	eIF-2-alpha kinase activator GCN1 OS=Mus musculus OX=10090 GN=Gcn1 PE=1 SV=1 - [GCN1_MOUSE]	26.51	51	195	196.85	119.69	252.98	216.86	0.0356239	0.157044	0.0496307	0.0758749		1.2147	0.0795434	0.0542939
P70372	ELAV-like protein 1 OS=Mus musculus OX=10090 GN=Elavl1 PE=1 SV=2 - [ELAV1_MOUSE]	21.17	6	54	73.23	32.91	56.45	38.67	0.194087	0.173767	0.0621218	0.0214797		1.12583	0.112864	0.0841273
Q99LC5	Electron transfer flavoprotein subunit alpha, mitochondrial OS=Mus musculus OX=10090 GN=Etfa PE=1 SV=2 - [ETFA_MOUSE]	65.17	17	574	534.92	347.88	845.34	913.52	0.0922074	0.0813396	0.207893	0.195348	+	1.64283	0.144197	0.0666523
Q9DCW4	Electron transfer flavoprotein subunit beta OS=Mus musculus OX=10090 GN=Etfb PE=1 SV=3 - [ETFB_MOUSE]	61.96	12	415	453.65	346.2	457.79	530.49	0.279768	0.303342	0.182692	0.141433	+	2.00667	0.226809	0.0772384
Q6PF96	Electron transfer flavoprotein-ubiquinone oxidoreductase, mitochondrial OS=Mus musculus OX=10090 GN=Etfdh PE=1 SV=1 - [Q6PF96_MOUSE]	36.87	16	91	91.85	88.44	73.37	61.41	0.0100636	0.0772429	0.180148	0.192825		1.11112	0.11507	0.0870598
V9GXP8	ELKS/Rab6-interacting/CAST family member 1 OS=Mus musculus OX=10090 GN=Erc1 PE=1 SV=1 - [V9GXP8_MOUSE]	15.14	14	22	28.78	15.3	22.96	14.63	0.051024	0.222805	0.128293	0.0384361		1.09205	0.11014	0.0849688
P10126	Elongation factor 1-alpha 1 OS=Mus musculus OX=10090 GN=Eef1a1 PE=1 SV=3 - [EF1A1_MOUSE]	54.55	17	3311	3339.65	1480.3	5563.25	5742.99	-0.163268	-0.21424	-0.0969617	-0.0740006	+	1.6344	-0.137118	0.0638435
O70251	Elongation factor 1-beta OS=Mus musculus OX=10090 GN=Eef1b PE=1 SV=5 - [EF1B_MOUSE]	66.67	9	499	413.53	209.87	882.14	908.41	-0.0634091	-0.1976	0.0299829	0.0257376		0.390789	-0.0513222	0.106602
Q80T06	Elongation factor 1-delta OS=Mus musculus OX=10090 GN=Eef1d PE=1 SV=1 - [Q80T06_MOUSE]	49.11	11	338	381.77	228.81	415.33	429.94	-0.011588	-0.0543923	-0.0335695	-0.0499049	+	1.51156	-0.0373637	0.0193738
Q9D8N0	Elongation factor 1-gamma OS=Mus musculus OX=10090 GN=Eef1g PE=1 SV=3 - [EF1G_MOUSE]	73.23	25	690	790.88	498.07	878.19	823.91	-0.0454315	-0.0740006	-0.0101344	0.0186342		0.578291	-0.0277331	0.0404704
P58252	Elongation factor 2 OS=Mus musculus OX=10090 GN=Eef2 PE=1 SV=2 - [EF2_MOUSE]	56.99	35	1677	1530.81	1056.06	2394.71	2172.24	-0.0985055	-0.129734	-0.0144996	0.0057592		0.778371	-0.059245	0.0651608
Q8K0D5	Elongation factor G, mitochondrial OS=Mus musculus OX=10090 GN=Gfm1 PE=1 SV=1 - [EFGM_MOUSE]	26.23	16	116	83.75	47.08	175.14	186.01	0.258217	0.0854246	0.133564	0.153157	+	1.64239	0.157591	0.072871
Q9CZR8	Elongation factor Ts, mitochondrial OS=Mus musculus OX=10090 GN=Tsfm PE=1 SV=1 - [EFTS_MOUSE]	28.4	6	20	45.47	20.14	25.72		0.206643	0.561693	0.16221	0.204141		1.25374	0.283672	0.186465
Q8BFR5	Elongation factor Tu, mitochondrial OS=Mus musculus OX=10090 GN=Tufm PE=1 SV=1 - [EFTU_MOUSE]	55.31	20	355	407.37	238.65	356.93	404.54	0.0243196	0.123004	0.153157	0.140124	+	1.48395	0.110151	0.0585381
Q8C0D5	Elongation factor-like GTPase 1 OS=Mus musculus OX=10090 GN=Efl1 PE=1 SV=1 - [EFL1_MOUSE]	5.86	6	9			11.52	21.34	-0.431788	-0.637109	0.859174	-0.148801		0.094456	-0.0896309	0.66346
Q7TT37	Elongator complex protein 1 OS=Mus musculus OX=10090 GN=Elp1 PE=1 SV=2 - [ELP1_MOUSE]	7.88	8	23	14.92		41.75	35.4	-0.0247367	-0.251539	0.0356239	-0.0203404		0.419741	-0.065248	0.127197
Q91WG4	Elongator complex protein 2 OS=Mus musculus OX=10090 GN=Elp2 PE=1 SV=1 - [ELP2_MOUSE]	6.38	4	11			29.72	22.69	-0.103147	0.0257376	0.0313951	0.0538064		0.0178429	0.00194803	0.071104
P62869	Elongin-B OS=Mus musculus OX=10090 GN=Elob PE=1 SV=1 - [ELOB_MOUSE]	62.71	6	66	59.44	58.95	54.46	33.61	-0.189351	-0.22095	-0.205896	-0.199255	+	4.1211	-0.203863	0.0132656
A0A087WQE6	Elongin-C (Fragment) OS=Mus musculus OX=10090 GN=Eloc PE=1 SV=1 - [A0A087WQE6_MOUSE]	68.42	5	52	49.13	44.25	93.18	65.42	-0.0985055	-0.365871	-0.00868222	0.0538064		0.469326	-0.104813	0.184925
O08579	Emerin OS=Mus musculus OX=10090 GN=Emd PE=1 SV=1 - [EMD_MOUSE]	27.03	5	10	6.04		17.69	15.64	0.0214797	-0.286304	-0.186065	-0.239566		1.0736	-0.172614	0.135722
Q99K41	EMILIN-1 OS=Mus musculus OX=10090 GN=Emilin1 PE=1 SV=1 - [EMIL1_MOUSE]	17.11	10	19	33.09	16.21	13.71	18.46	0.324235	0.573375	0.177599	0.0565835		1.07391	0.282948	0.222405
Q62419	Endophilin-A2 OS=Mus musculus OX=10090 GN=Sh3gl1 PE=1 SV=1 - [SH3G1_MOUSE]	36.41	10	114	118.81	70.67	174.01	136.29	-0.152003	-0.204233	-0.0709665	-0.0394883		1.27444	-0.116673	0.075192
Q9JK48	Endophilin-B1 OS=Mus musculus OX=10090 GN=Sh3glb1 PE=1 SV=1 - [SHLB1_MOUSE]	28.77	8	32	45.84	22.94	48.79	25.98	-0.107803	0.267835	-0.0785636	-0.0664274		0.0137829	0.00376025	0.176904
A2AWI9	Endophilin-B2 OS=Mus musculus OX=10090 GN=Sh3glb2 PE=1 SV=1 - [A2AWI9_MOUSE]	5.61	2	16	15.53		19.57	23.5	0.0827026	0.21661	0.312665	0.265437	+	1.6684	0.219354	0.0991829
Q9EQH2	Endoplasmic reticulum aminopeptidase 1 OS=Mus musculus OX=10090 GN=Erap1 PE=1 SV=2 - [ERAP1_MOUSE]	24.52	18	93	66.83	37.36	173.7	110.23	0.0114957	-0.186065	-0.0469211	-0.0892673		0.799329	-0.0776894	0.0832266
P20029	Endoplasmic reticulum chaperone BiP OS=Mus musculus OX=10090 GN=Hspa5 PE=1 SV=3 - [BIP_MOUSE]	67.48	50	4026	3902.42	2398.02	6307.12	5962.67	0.0186342	0.00863037	0.104337	0.100305		0.961339	0.0579766	0.0513934
Q7TQ95	Endoplasmic reticulum junction formation protein lunapark OS=Mus musculus OX=10090 GN=Lnpk PE=1 SV=1 - [LNP_MOUSE]	24.71	6	11	15.99	12.1		9.07	0.0285691	0.126973	0.304511	0		0.714362	0.115013	0.137542
Q8VEH8	Endoplasmic reticulum lectin 1 OS=Mus musculus OX=10090 GN=Erlec1 PE=1 SV=1 - [ERLEC_MOUSE]	19.25	7	36	24.84	12.23	53.66	50.51	0.0565835	-0.176251	-0.0908029	-0.077041		0.634399	-0.0718778	0.0962304
Q3UVK0	Endoplasmic reticulum metallopeptidase 1 OS=Mus musculus OX=10090 GN=Ermp1 PE=1 SV=2 - [ERMP1_MOUSE]	14.37	8	25	25.6	11.62	35.05	30.61	0.0989585	0.151859	0.0370308	0.0827026	+	1.52676	0.0926377	0.0473918
Q8K2B0	Endoplasmic reticulum protein SC65 OS=Mus musculus OX=10090 GN=P3h4 PE=1 SV=1 - [SC65_MOUSE]	16.93	5	9	15.49			15.77	0.173767	-0.640678	0.0257376	0.125651		0.151428	-0.0788806	0.379572
P57759	Endoplasmic reticulum resident protein 29 OS=Mus musculus OX=10090 GN=Erp29 PE=1 SV=2 - [ERP29_MOUSE]	54.96	11	248	248.64	149.77	292.51	258.06	0.116365	0.171207	0.0635029	-0.0203404		0.867609	0.0826836	0.081553
Q9D1Q6	Endoplasmic reticulum resident protein 44 OS=Mus musculus OX=10090 GN=Erp44 PE=1 SV=1 - [ERP44_MOUSE]	29.56	10	123	194.89	121.39	100.4	83.29	0.326537	0.305679	-0.0709665	-0.0619024		0.46743	0.124837	0.221056
Q9DC16	Endoplasmic reticulum-Golgi intermediate compartment protein 1 OS=Mus musculus OX=10090 GN=Ergic1 PE=1 SV=1 - [ERGI1_MOUSE]	33.1	8	88	52.74	38.83	198.54	124.42	-0.152003	-0.204233	-0.00868222	-0.0335695		0.908889	-0.0996219	0.0936664
F6RK81	Endoplasmic reticulum-Golgi intermediate compartment protein 3 (Fragment) OS=Mus musculus OX=10090 GN=Ergic3 PE=1 SV=1 - [F6RK81_MOUSE]	17.02	3	3				10.8	-0.0424568	-0.0634091	-0.164884	-0.142417	+	1.39507	-0.103292	0.0594864
P08113	Endoplasmin OS=Mus musculus OX=10090 GN=Hsp90b1 PE=1 SV=2 - [ENPL_MOUSE]	55.49	37	2637	2415.46	1415.36	3986.11	3231.78	-0.0543923	0.00288247	0.0524158	0.0524158		0.196401	0.0133304	0.0508293
Q99KR3	Endoribonuclease LACTB2 OS=Mus musculus OX=10090 GN=Lactb2 PE=1 SV=1 - [LACB2_MOUSE]	40.28	9	35	27.21	18.47	54.43	33.83	-0.164884	-0.0588937	0.0370308	0.0908535		0.15568	-0.0239734	0.11252
Q91V98	Endosialin OS=Mus musculus OX=10090 GN=Cd248 PE=1 SV=1 - [CD248_MOUSE]	6.41	2	7	35.58				0.0840642	0.0989585	-0.222633	-0.0831412		0.146348	-0.0306879	0.152283
Q9JMG1	Endothelial differentiation-related factor 1 OS=Mus musculus OX=10090 GN=Edf1 PE=1 SV=1 - [EDF1_MOUSE]	16.89	2	2		5.89			-0.386468	-0.100051	-0.120294	-0.109359		1.08919	-0.179043	0.138531
Q8BHL5	Engulfment and cell motility protein 2 OS=Mus musculus OX=10090 GN=Elmo2 PE=1 SV=1 - [ELMO2_MOUSE]	10.11	5	33	16.24	13.34	73.52	43.19	0.0894982	0.124328	-0.0831412	-0.0588937		0.123109	0.0179478	0.104179
A0A0R4J1Q0	Enhancer of mRNA-decapping protein 4 OS=Mus musculus OX=10090 GN=Edc4 PE=1 SV=1 - [A0A0R4J1Q0_MOUSE]	26.69	21	72	53.96	35.13	159.44	119.79	0.0935602	0.0593554	0.0214797	-0.0306193		0.568866	0.035944	0.0532529
P84089	Enhancer of rudimentary homolog OS=Mus musculus OX=10090 GN=Erh PE=1 SV=1 - [ERH_MOUSE]	33.65	3	12	13.4		18.54	15.16	0.303342	0.22033	0.199123	0.200379	+	2.58749	0.230794	0.0493316
Q8BGB7	Enolase-phosphatase E1 OS=Mus musculus OX=10090 GN=Enoph1 PE=1 SV=1 - [ENOPH_MOUSE]	7.78	2	7			10.22	12.89	-0.610433	-0.274041	-0.190997	-0.176251		1.2678	-0.31293	0.202953
Q9DCS3	Enoyl-[acyl-carrier-protein] reductase, mitochondrial OS=Mus musculus OX=10090 GN=Mecr PE=1 SV=2 - [MECR_MOUSE]	19.57	6	28	32.51	12.26	23.5	34.69	0.320773	0.293959	0.164786	0.151859	+	1.89563	0.232844	0.0869042
P42125	Enoyl-CoA delta isomerase 1, mitochondrial OS=Mus musculus OX=10090 GN=Eci1 PE=1 SV=2 - [ECI1_MOUSE]	54.33	12	313	192.83	171.45	513.35	549.36	0.107018	0.117695	0.195348	0.16092	+	2.24615	0.145245	0.0407281
Q3TCD4	Enoyl-CoA delta isomerase 2, mitochondrial OS=Mus musculus OX=10090 GN=Eci2 PE=1 SV=1 - [Q3TCD4_MOUSE]	26.19	8	123	89	47.05	170.42	140	0.0524158	0.0200577	0.0962619	0.0607391	+	1.45433	0.0573686	0.0313086
Q3TLP5	Enoyl-CoA hydratase domain-containing protein 2, mitochondrial OS=Mus musculus OX=10090 GN=Echdc2 PE=1 SV=2 - [ECHD2_MOUSE]	35.14	7	109	113.86	106.02	163.5	104.13	0.14274	-0.0499049	0.0243196	0.0271541		0.36523	0.0360772	0.0795566
Q9D7J9	Enoyl-CoA hydratase domain-containing protein 3, mitochondrial OS=Mus musculus OX=10090 GN=Echdc3 PE=1 SV=1 - [ECHD3_MOUSE]	17	3	10	21.67	10.65		7.07	0.298658	0.240009	0.0648829	0.134878	+	1.41189	0.184607	0.104696
Q8BH95	Enoyl-CoA hydratase, mitochondrial OS=Mus musculus OX=10090 GN=Echs1 PE=1 SV=1 - [ECHM_MOUSE]	62.76	15	226	181.78	101.57	378.82	292.58	0.0894982	0.191563	0.16092	0.167358	+	2.21162	0.152335	0.0439192
Q08509	Epidermal growth factor receptor kinase substrate 8 OS=Mus musculus OX=10090 GN=Eps8 PE=1 SV=2 - [EPS8_MOUSE]	11.33	7	19	33.73	9.62	15.9	10.79	0.107018	0.16221	0.0299829	0.149259	+	1.4834	0.112117	0.0596122
F6W2Q5	Epidermal growth factor receptor substrate 15 OS=Mus musculus OX=10090 GN=Eps15 PE=1 SV=1 - [F6W2Q5_MOUSE]	15.71	9	40	25.34	12.96	61.06	48.18	-0.152003	-0.0218043	-0.0862011	0.0398403		0.560816	-0.055042	0.0826231
Q60902	Epidermal growth factor receptor substrate 15-like 1 OS=Mus musculus OX=10090 GN=Eps15l1 PE=1 SV=3 - [EP15R_MOUSE]	25.91	14	89	74.81	42.39	84.61	140.87	0.261832	0.340277	-0.0664274	-0.293359		0.149742	0.0605806	0.294469
O54782	Epididymis-specific alpha-mannosidase OS=Mus musculus OX=10090 GN=Man2b2 PE=1 SV=2 - [MA2B2_MOUSE]	19.55	13	68	58.45	38.87	88.84	75.99	0.0607391	0.0881415	-0.118727	-0.289827		0.289316	-0.0649183	0.175781
E9PWK1	Epoxide hydrolase OS=Mus musculus OX=10090 GN=Ephx1 PE=1 SV=1 - [E9PWK1_MOUSE]	25.62	10	35	20.07	8.24	50.62	42.64	-0.0409718	-0.279284	-0.153607	-0.128156		1.25859	-0.150505	0.0984728
Q5NCM6	Epsin-2 OS=Mus musculus OX=10090 GN=Epn2 PE=1 SV=1 - [Q5NCM6_MOUSE]	14.21	7	30	27.82	13.54	44.89	20.39	-0.101598	0.269033	-0.0923401	0.0440444		0.123147	0.0297848	0.172838
E9PXM6	Equilibrative nucleoside transporter 1 OS=Mus musculus OX=10090 GN=Slc29a1 PE=1 SV=1 - [E9PXM6_MOUSE]	12.29	3	31		7.43	64.49	85.17	-0.529837	-0.305788	-0.14401	-0.270556	+	1.5214	-0.312548	0.160653
Q99JH8	ER lumen protein-retaining receptor 1 OS=Mus musculus OX=10090 GN=Kdelr1 PE=1 SV=1 - [ERD21_MOUSE]	23.11	4	21	36.04		25.09	24.55	0.0813396	-0.538323	-0.0649175	-0.077041		0.460215	-0.149736	0.268871
Q9CQM2	ER lumen protein-retaining receptor 2 OS=Mus musculus OX=10090 GN=Kdelr2 PE=1 SV=1 - [ERD22_MOUSE]	35.85	6	23	48.76	18.67	28.62		0.0538064	-0.77596	-0.823677	-0.816037		1.14894	-0.590467	0.430025
Q8C7X2	ER membrane protein complex subunit 1 OS=Mus musculus OX=10090 GN=Emc1 PE=1 SV=1 - [EMC1_MOUSE]	23.47	16	96	102.46	41.4	136.87	126.91	0.0827026	0.221568	0.0342158	0.0607391		1.01394	0.0998064	0.08356
Q9CRD2	ER membrane protein complex subunit 2 OS=Mus musculus OX=10090 GN=Emc2 PE=1 SV=1 - [EMC2_MOUSE]	22.56	5	7	16.88		6.26		0.0745054	0.436162	0.111031	-0.309926		0.190461	0.0779431	0.305434
Q99KI3	ER membrane protein complex subunit 3 OS=Mus musculus OX=10090 GN=Emc3 PE=1 SV=3 - [EMC3_MOUSE]	19.54	3	7		14.39		14.87	-0.132894	0.120352	0.0772429	0.194087		0.372263	0.064697	0.140284
M0QWP2	ER membrane protein complex subunit 8 (Fragment) OS=Mus musculus OX=10090 GN=Emc8 PE=1 SV=1 - [M0QWP2_MOUSE]	32.17	3	17	22.53	5.63	56.05		0.244887	0.41792	0.195348	0.228973	+	1.91778	0.271782	0.0995899
B2RUJ2	Erbb2ip protein OS=Mus musculus OX=10090 GN=Erbin PE=1 SV=1 - [B2RUJ2_MOUSE]	3.17	3	9	23.18			11.36	0.0328061	0.140124	0.154454	-0.00578236		0.870377	0.0804004	0.0790433
A0A0R4J1R9	ERI1 exoribonuclease 3 (Fragment) OS=Mus musculus OX=10090 GN=Eri3 PE=1 SV=1 - [A0A0R4J1R9_MOUSE]	16.8	2	2		5.63			-0.0634091	-0.28279	-0.107803	0.0454429		0.635307	-0.10214	0.136562
Q91X78	Erlin-1 OS=Mus musculus OX=10090 GN=Erlin1 PE=1 SV=1 - [ERLN1_MOUSE]	15.03	4	43			31.67	33.53	-0.161653	-0.131313	0.0881415	0.0949116		0.144418	-0.0274782	0.138
Q8BFZ9	Erlin-2 OS=Mus musculus OX=10090 GN=Erlin2 PE=1 SV=1 - [ERLN2_MOUSE]	33.82	10	70	112.17	45.25	77.86	48.23	0.0690147	-0.212568	-0.106249	-0.0954196		0.630262	-0.0863055	0.116257
Q8R180	ERO1-like protein alpha OS=Mus musculus OX=10090 GN=Ero1a PE=1 SV=2 - [ERO1A_MOUSE]	56.25	21	829	794.71	476.96	1226.41	1053.38	-0.121863	-0.0588937	-0.0603973	-0.07552	+	1.90017	-0.0791685	0.0294367
P54116	Erythrocyte band 7 integral membrane protein OS=Mus musculus OX=10090 GN=Stom PE=1 SV=3 - [STOM_MOUSE]	23.24	6	28	18.57	12.77	37.99	39.4	0.0962619	0.187768	0.248535	0.107018	+	1.67594	0.159896	0.0718311
Q9EQ06	Estradiol 17-beta-dehydrogenase 11 OS=Mus musculus OX=10090 GN=Hsd17b11 PE=1 SV=1 - [DHB11_MOUSE]	42.95	10	68	64.55	27.91	81.54	101.34	-0.0439433	0.00432164	-0.244685	-0.286304		0.846849	-0.142653	0.144212
P50171	Estradiol 17-beta-dehydrogenase 8 OS=Mus musculus OX=10090 GN=Hsd17b8 PE=1 SV=2 - [DHB8_MOUSE]	25.87	5	7	12.91	14.68			0.243669	0.15056	0.107018	0.267835	+	1.82576	0.192271	0.0760692
A2ABY3	Ethanolamine-phosphate cytidylyltransferase OS=Mus musculus OX=10090 GN=Pcyt2 PE=1 SV=1 - [A2ABY3_MOUSE]	15.8	4	14	14.71		21.26	21.1	-0.00723156	0.115033	0.125651	0.0976109		1.13538	0.0827658	0.0611016
Q9D9V3	Ethylmalonyl-CoA decarboxylase OS=Mus musculus OX=10090 GN=Echdc1 PE=1 SV=2 - [ECHD1_MOUSE]	47.2	10	108	83.8	68.7	178.08	111.94	0.230203	0.164786	0.196607	0.288063	+	2.44291	0.219915	0.0527019
P60843	Eukaryotic initiation factor 4A-I OS=Mus musculus OX=10090 GN=Eif4a1 PE=1 SV=1 - [IF4A1_MOUSE]	71.67	23	923	909.14	480.08	1158.15	1219.34	0.0356239	-0.0394883	0.0635029	0.0662615		0.535447	0.031475	0.0492913
P10630	Eukaryotic initiation factor 4A-II OS=Mus musculus OX=10090 GN=Eif4a2 PE=1 SV=2 - [IF4A2_MOUSE]	57	19	559	582.2	280.96	689.53	611.35	-0.163268	-0.100051	-0.140826	-0.204233	+	2.22135	-0.152095	0.0435078
Q91VC3	Eukaryotic initiation factor 4A-III OS=Mus musculus OX=10090 GN=Eif4a3 PE=1 SV=3 - [IF4A3_MOUSE]	28.22	11	47	48.27	41.57	41.03	48.92	0.180148	0.0949116	0.189034	-0.902389		0.150485	-0.109574	0.530244
Q8R050	Eukaryotic peptide chain release factor GTP-binding subunit ERF3A OS=Mus musculus OX=10090 GN=Gspt1 PE=1 SV=2 - [ERF3A_MOUSE]	27.52	14	71	52.36	38.02	145.7	111.07	-0.0816138	-0.184425	-0.00288824	0		0.659342	-0.0672318	0.0867973
Q8BWY3	Eukaryotic peptide chain release factor subunit 1 OS=Mus musculus OX=10090 GN=Etf1 PE=1 SV=4 - [ERF1_MOUSE]	48.28	16	182	172.76	119.99	272.53	205.08	-0.131313	-0.0800879	-0.0262051	0.0214797		0.697125	-0.0540316	0.0661504
Q9D1M4	Eukaryotic translation elongation factor 1 epsilon-1 OS=Mus musculus OX=10090 GN=Eef1e1 PE=1 SV=1 - [MCA3_MOUSE]	21.84	4	13		5.53	19.55	23.6	-0.0380064	0.166073	-0.0101344	0.0745054		0.428637	0.0481094	0.0920515
P48024	Eukaryotic translation initiation factor 1 OS=Mus musculus OX=10090 GN=Eif1 PE=1 SV=2 - [EIF1_MOUSE]	59.29	4	32	25.14	18.96	64.57	42.9	-0.0306193	-0.0499049	0.0186342	0.0271541		0.171007	-0.00868398	0.0374654
Q60872	Eukaryotic translation initiation factor 1A OS=Mus musculus OX=10090 GN=Eif1a PE=2 SV=3 - [IF1A_MOUSE]	45.14	4	41				40.87	0.0496307	-0.0454315	-0.309177	0.120352		0.182332	-0.0461564	0.188043
Q8BMJ3	Eukaryotic translation initiation factor 1A, X-chromosomal OS=Mus musculus OX=10090 GN=Eif1ax PE=2 SV=3 - [IF1AX_MOUSE]	45.14	4	58	79.54	47.49	53.92		0.313826	-0.246395	0.117695	0.0384361		0.178205	0.0558905	0.232402
Q6ZWX6	Eukaryotic translation initiation factor 2 subunit 1 OS=Mus musculus OX=10090 GN=Eif2s1 PE=1 SV=3 - [IF2A_MOUSE]	34.92	11	78	94.66	41.57	119.62	35.2	-0.0365258	-0.0664274	-0.013043	-0.0424568	+	1.43856	-0.0396133	0.0219286
Q99L45	Eukaryotic translation initiation factor 2 subunit 2 OS=Mus musculus OX=10090 GN=Eif2s2 PE=1 SV=1 - [IF2B_MOUSE]	17.82	6	53	63.21	42.87	72.37	40.52	-0.0203404	0.0243196	0.0370308	0.0731348		0.627616	0.0285362	0.0385914
Q9Z0N1	Eukaryotic translation initiation factor 2 subunit 3, X-linked OS=Mus musculus OX=10090 GN=Eif2s3x PE=1 SV=2 - [IF2G_MOUSE]	31.99	9	44	67.86	28.56	46.02	63	-0.129734	-0.150401	-0.0513992	-0.0350469	+	1.3132	-0.0916453	0.0569389
Q8BJW6	Eukaryotic translation initiation factor 2A OS=Mus musculus OX=10090 GN=Eif2a PE=1 SV=2 - [EIF2A_MOUSE]	19.97	9	28	26.38	20.27	45.14	22.04	-0.121863	0.0143553	0.0299829	0.0186342		0.149355	-0.0147226	0.0717306
P23116	Eukaryotic translation initiation factor 3 subunit A OS=Mus musculus OX=10090 GN=Eif3a PE=1 SV=5 - [EIF3A_MOUSE]	31.77	37	378	423.14	205.45	431.01	434.33	0.0186342	0.0703893	0.0257376	0.0285691		1.25997	0.0358326	0.0234138
Q8JZQ9	Eukaryotic translation initiation factor 3 subunit B OS=Mus musculus OX=10090 GN=Eif3b PE=1 SV=1 - [EIF3B_MOUSE]	34.74	20	316	234.07	113.21	528.09	415.3	0.0426443	0.0426443	0.0813396	0.0621218	+	2.06713	0.0571875	0.0185354
Q8R1B4	Eukaryotic translation initiation factor 3 subunit C OS=Mus musculus OX=10090 GN=Eif3c PE=1 SV=1 - [EIF3C_MOUSE]	24.59	19	189	133.85	75.62	321.52	212.64	0.120352	0.192825	0.111031	0.109695	+	2.16836	0.133476	0.0398491
O70194	Eukaryotic translation initiation factor 3 subunit D OS=Mus musculus OX=10090 GN=Eif3d PE=1 SV=2 - [EIF3D_MOUSE]	31.2	12	133	141.04	90.79	130.04	163.69	0.172487	0.173767	0.0186342	-0.194295		0.182106	0.0426483	0.173943
P60229	Eukaryotic translation initiation factor 3 subunit E OS=Mus musculus OX=10090 GN=Eif3e PE=1 SV=1 - [EIF3E_MOUSE]	40.45	14	101	114.39	99.8	93.5	106.5	0.0593554	0.0922074	0.140124	-0.0862011		0.432416	0.0513714	0.097527
Q9DCH4	Eukaryotic translation initiation factor 3 subunit F OS=Mus musculus OX=10090 GN=Eif3f PE=1 SV=2 - [EIF3F_MOUSE]	36.01	10	199	182.07	94.2	334.7	245.61	-0.0454315	-0.145605	0.0676387	0.108357		0.0214167	-0.0037602	0.114782
Q9Z1D1	Eukaryotic translation initiation factor 3 subunit G OS=Mus musculus OX=10090 GN=Eif3g PE=1 SV=2 - [EIF3G_MOUSE]	33.75	7	128	35.98	36.14	203.69	165.75	-0.0335695	-0.0923401	0.0114957	0.0313951		0.29698	-0.0207547	0.0549193
Q91WK2	Eukaryotic translation initiation factor 3 subunit H OS=Mus musculus OX=10090 GN=Eif3h PE=1 SV=1 - [EIF3H_MOUSE]	41.48	12	126	78.37	57.62	191.88	191.28	-0.0484122	-0.0573916	0.0100636	0.0426443		0.209501	-0.013274	0.0477932
Q9QZD9	Eukaryotic translation initiation factor 3 subunit I OS=Mus musculus OX=10090 GN=Eif3i PE=1 SV=1 - [EIF3I_MOUSE]	41.23	10	94	71.43	45.28	129.44	100.11	0.111031	-0.018878	0.0229004	0.0579701		0.669633	0.0432559	0.0550301
Q3UGC7	Eukaryotic translation initiation factor 3 subunit J-A OS=Mus musculus OX=10090 GN=Eif3j1 PE=2 SV=1 - [EI3JA_MOUSE]	27.97	6	36	47.28	33	29.92	16.05	-0.00868222	-0.0588937	-0.125006	-0.0892673		1.19025	-0.0704623	0.0492587
Q9DBZ5	Eukaryotic translation initiation factor 3 subunit K OS=Mus musculus OX=10090 GN=Eif3k PE=1 SV=1 - [EIF3K_MOUSE]	48.62	7	81	82.63	40.11	113.36	78.62	0.0935602	0.388465	0.0285691	0.0524158		0.718845	0.140753	0.167309
Q8QZY1	Eukaryotic translation initiation factor 3 subunit L OS=Mus musculus OX=10090 GN=Eif3l PE=1 SV=1 - [EIF3L_MOUSE]	40.25	18	153	192.96	93.52	183.8	162.32	0.141433	0.0935602	0.0285691	0.0496307		1.28313	0.0782982	0.0500458
Q99JX4	Eukaryotic translation initiation factor 3 subunit M OS=Mus musculus OX=10090 GN=Eif3m PE=1 SV=1 - [EIF3M_MOUSE]	44.39	11	153	142.94	62.96	263.17	283.84	0.104337	0.0662615	0.0579701	0.0398403	+	1.79844	0.0671022	0.0271646
E9PVC6	Eukaryotic translation initiation factor 4 gamma 1 OS=Mus musculus OX=10090 GN=Eif4g1 PE=1 SV=1 - [E9PVC6_MOUSE]	23.89	29	243	242.46	138.21	375.89	258.27	0.0538064	0.201634	0.0285691	0.0200577		0.765768	0.0760168	0.0849621
F7CBP1	Eukaryotic translation initiation factor 4 gamma 2 OS=Mus musculus OX=10090 GN=Eif4g2 PE=1 SV=1 - [F7CBP1_MOUSE]	19.7	14	100	66.86	48.68	118.54	153.96	0.0635029	-0.0985055	-0.107803	-0.0862011		0.598056	-0.0572517	0.0809878
Z4YKC4	Eukaryotic translation initiation factor 4 gamma 3 OS=Mus musculus OX=10090 GN=Eif4g3 PE=1 SV=1 - [Z4YKC4_MOUSE]	8.93	11	38	17.47	31.69	50.47	39.44	0.204141	0.15056	0.116365	0.0524158	+	1.58578	0.13087	0.0635657
Q8BGD9	Eukaryotic translation initiation factor 4B OS=Mus musculus OX=10090 GN=Eif4b PE=1 SV=1 - [IF4B_MOUSE]	13.42	5	24	79.37	12.07		6.93	0.134878	-0.22095	-0.375501	-0.272297		0.706524	-0.183468	0.221748
A0A0G2JH04	Eukaryotic translation initiation factor 4E OS=Mus musculus OX=10090 GN=Eif4e PE=1 SV=1 - [A0A0G2JH04_MOUSE]	47.03	6	42	30.4	25.39	54.67	63.41	-0.14401	-0.0262051	0.0129261	0.00863037		0.413931	-0.0371647	0.0733537
Q9WUK2	Eukaryotic translation initiation factor 4H OS=Mus musculus OX=10090 GN=Eif4h PE=1 SV=3 - [IF4H_MOUSE]	22.58	3	14	59.62				0.0468402	0.23634	0.107018	-0.641604		0.113207	-0.0628515	0.393852
P59325	Eukaryotic translation initiation factor 5 OS=Mus musculus OX=10090 GN=Eif5 PE=1 SV=1 - [IF5_MOUSE]	25.17	9	82	92.17	36.84	93.98	102.99	-0.263612	-0.207561	0.00288247	-0.0740006		0.948923	-0.135573	0.121843
P63242	Eukaryotic translation initiation factor 5A-1 OS=Mus musculus OX=10090 GN=Eif5a PE=1 SV=2 - [IF5A1_MOUSE]	67.53	9	565	760.36	411.71	1051.54	787.83	0.0468402	0.0703893	0.0607391	0.0440444	+	2.53965	0.0555033	0.0123202
Q05D44	Eukaryotic translation initiation factor 5B OS=Mus musculus OX=10090 GN=Eif5b PE=1 SV=2 - [IF2P_MOUSE]	24.75	21	100	113.48	62.47	126.04	115.01	0.250962	0.235114	0.0676387	0.10165	+	1.41422	0.163841	0.0927227
O55135	Eukaryotic translation initiation factor 6 OS=Mus musculus OX=10090 GN=Eif6 PE=1 SV=2 - [IF6_MOUSE]	40.82	6	109	192.21	101.42	94.5	87.5	-0.131313	-0.169745	-0.0513992	-0.0350469		1.24434	-0.096876	0.0642567
Q5PPR2	Exocyst complex component 1 OS=Mus musculus OX=10090 GN=Exoc1 PE=1 SV=1 - [Q5PPR2_MOUSE]	7.96	6	7	5.79		10.95	7.17	-0.114035	-0.652009	0.0157831	-0.0365258		0.535152	-0.196697	0.308191
Q6KAR6	Exocyst complex component 3 OS=Mus musculus OX=10090 GN=Exoc3 PE=1 SV=2 - [EXOC3_MOUSE]	11.79	7	11	12.89	14.4	11.35		0.126973	0.27858	0.0731348	-0.358363		0.0758101	0.0300813	0.27318
O35382	Exocyst complex component 4 OS=Mus musculus OX=10090 GN=Exoc4 PE=1 SV=2 - [EXOC4_MOUSE]	13.85	10	30	55.9		49.97	19.63	-0.0800879	0.0962619	0.0398403	0.120352		0.401582	0.0440916	0.089398
Q3TPX4	Exocyst complex component 5 OS=Mus musculus OX=10090 GN=Exoc5 PE=1 SV=2 - [EXOC5_MOUSE]	12.15	7	15		8.33	26.86		0.123004	0.227741	-0.14401	0.0299829		0.294579	0.0591795	0.157718
A6H5Z3	Exocyst complex component 6B OS=Mus musculus OX=10090 GN=Exoc6b PE=1 SV=1 - [EXC6B_MOUSE]	7.41	5	13	13.78		28.36	12.22	-0.0439433	-0.0350469	0.0398403	-0.0101344		0.252565	-0.0123211	0.0376033
A2AAN0	Exocyst complex component 7 OS=Mus musculus OX=10090 GN=Exoc7 PE=1 SV=1 - [A2AAN0_MOUSE]	13.01	7	11		6.12	25.66	7.77	0.115033	0.164786	0.0551957	0.0772429	+	1.6342	0.103064	0.0479964
Q6PGF7	Exocyst complex component 8 OS=Mus musculus OX=10090 GN=Exoc8 PE=1 SV=1 - [EXOC8_MOUSE]	11.59	4	8	8.27		17.08	15.1	0.427606	-0.572549	0.0786098	0.0690147		0.0010277	0.000670346	0.416973
Q8BIW1	Exopolyphosphatase PRUNE1 OS=Mus musculus OX=10090 GN=Prune1 PE=1 SV=1 - [PRUN1_MOUSE]	26.21	8	23	23.47	12.53	27.57	29.45	-0.112475	-0.0409718	-0.0218043	-0.0679388		1.2711	-0.0607975	0.0393069
Q921I9	Exosome complex component RRP41 OS=Mus musculus OX=10090 GN=Exosc4 PE=1 SV=3 - [EXOS4_MOUSE]	22.45	4	31	25.15		71.09	33.82	0.111031	-0.0262051	-0.00723156	0.0881415		0.506597	0.041434	0.0682366
Q9CRA8	Exosome complex component RRP46 OS=Mus musculus OX=10090 GN=Exosc5 PE=1 SV=1 - [EXOS5_MOUSE]	16.6	3	5		6.89	11.39		-0.469595	0.446786	-0.0247367	0.0157831		0.0137484	-0.00794066	0.374498
Q9D0M0	Exosome complex exonuclease RRP42 OS=Mus musculus OX=10090 GN=Exosc7 PE=1 SV=2 - [EXOS7_MOUSE]	13.4	3	9			20.19	13.95	-0.53542	-0.158429	0.00144204	0.204141		0.307818	-0.122067	0.312969
Q9CSH3	Exosome complex exonuclease RRP44 OS=Mus musculus OX=10090 GN=Dis3 PE=1 SV=4 - [RRP44_MOUSE]	11.8	8	24	5.68	8.43	36.71	38.25	0.119024	-0.106249	0.177599	0.158337		0.559079	0.0871777	0.131235
F6VYQ6	Exosome component 10 OS=Mus musculus OX=10090 GN=Exosc10 PE=1 SV=1 - [F6VYQ6_MOUSE]	3.56	2	2	6.52				0.0356239	-0.511525	0.0690147	0.0200577		0.271087	-0.0967072	0.277298
Q9CZU3	Exosome RNA helicase MTR4 OS=Mus musculus OX=10090 GN=Mtrex PE=1 SV=1 - [MTREX_MOUSE]	8.56	7	11			30.04	11.69	-0.0365258	-0.51565	0.0922074	0.214125		0.138952	-0.0614607	0.31962
Q6P5F9	Exportin-1 OS=Mus musculus OX=10090 GN=Xpo1 PE=1 SV=1 - [XPO1_MOUSE]	35.48	28	263	283.99	136.41	308.37	328.22	-0.0159575	0.0285691	0.00719549	-0.018878		0.00673117	0.000232272	0.0222019
Q9ERK4	Exportin-2 OS=Mus musculus OX=10090 GN=Cse1l PE=1 SV=1 - [XPO2_MOUSE]	35.02	23	202	187.24	89.12	302.36	322.69	0.109695	0.0342158	0.0440444	0.0551957	+	1.43651	0.0607877	0.0337125
Q924C1	Exportin-5 OS=Mus musculus OX=10090 GN=Xpo5 PE=1 SV=1 - [XPO5_MOUSE]	19.44	17	74	72.69	23.43	89.9	94.95	0.316146	0.258217	0.117695	0.119024	+	1.56497	0.20277	0.100299
Q9EPK7	Exportin-7 OS=Mus musculus OX=10090 GN=Xpo7 PE=1 SV=3 - [XPO7_MOUSE]	12.14	9	23	21.02	5.99	26	33.93	-0.0573916	-0.284546	-0.0365258	-0.281036		1.02491	-0.164875	0.136432
A0A1W2P7Q6	Exportin-T OS=Mus musculus OX=10090 GN=Xpot PE=1 SV=1 - [A0A1W2P7Q6_MOUSE]	11.23	9	33	25.79	13.99	49.03	36.56	-0.0800879	0.0299829	-0.205896	-0.128156		0.833016	-0.0960393	0.0987185
Q3U7R1	Extended synaptotagmin-1 OS=Mus musculus OX=10090 GN=Esyt1 PE=1 SV=2 - [ESYT1_MOUSE]	31.5	24	121	138.36	37.55	153.08	161.35	0.0172092	0.0328061	-0.0816138	-0.0424568		0.270902	-0.0185138	0.0531186
Q3TZZ7	Extended synaptotagmin-2 OS=Mus musculus OX=10090 GN=Esyt2 PE=1 SV=1 - [ESYT2_MOUSE]	31.95	18	141	151.19	80.23	197.63	162.7	-0.168123	-0.052895	-0.0276749	0.0157831		0.629167	-0.0582275	0.0785631
F8WI14	Extracellular matrix protein 1 OS=Mus musculus OX=10090 GN=Ecm1 PE=1 SV=1 - [F8WI14_MOUSE]	10.22	4	12	19.93	14.37	14.82		0.0229004	0.219091	0.0454429	-0.121863		0.225287	0.0413928	0.139747
O09164	Extracellular superoxide dismutase [Cu-Zn] OS=Mus musculus OX=10090 GN=Sod3 PE=1 SV=1 - [SODE_MOUSE]	12.35	2	3			11.02		0.303342	0.183963	0.159629	-0.418983		0.126172	0.0569879	0.323469
P26040	Ezrin OS=Mus musculus OX=10090 GN=Ezr PE=1 SV=3 - [EZRI_MOUSE]	38.74	18	337	250.9	132.47	485.16	491.64	0.0496307	0.0607391	-0.0144996	0.0285691		0.802297	0.0311098	0.0332044
P47753	F-actin-capping protein subunit alpha-1 OS=Mus musculus OX=10090 GN=Capza1 PE=1 SV=4 - [CAZA1_MOUSE]	56.29	9	273	133.15	66.88	595.35	597.9	-0.07552	0.115033	-0.0409718	0		0.00281825	-0.0003647	0.0828935
P47754	F-actin-capping protein subunit alpha-2 OS=Mus musculus OX=10090 GN=Capza2 PE=1 SV=3 - [CAZA2_MOUSE]	66.78	11	366	245.37	153.25	799.98	723.12	-0.132894	-0.0619024	-0.106249	-0.117161	+	2.19849	-0.104552	0.0304638
Q8R123	FAD synthase OS=Mus musculus OX=10090 GN=Flad1 PE=1 SV=1 - [FAD1_MOUSE]	17.07	5	7	11.19		10.62	10.31	0.279768	-0.667641	0.0482362	0.0299829		0.136331	-0.0774135	0.409581
A2AJ72	Far upstream element (FUSE)-binding protein 3 OS=Mus musculus OX=10090 GN=Fubp3 PE=1 SV=1 - [A2AJ72_MOUSE]	29	12	38	44.04	31.5	55.11	17.58	0.0840642	-0.128156	0	0.104337		0.100148	0.0150613	0.105624
Q3TUE1	Far upstream element-binding protein 1 OS=Mus musculus OX=10090 GN=Fubp1 PE=1 SV=1 - [Q3TUE1_MOUSE]	22.43	12	53	51.03	38.88	47.94	34.07	-0.0679388	-0.0144996	0.195348	0.168642		0.441549	0.0703879	0.13116
A0A3B2WCD8	Far upstream element-binding protein 2 OS=Mus musculus OX=10090 GN=Khsrp PE=4 SV=1 - [A0A3B2WCD8_MOUSE]	43.27	21	307	323.78	204.45	465.04	394.12	-0.00433462	0.00144204	0.00719549	0.0172092		0.48659	0.00537803	0.00918527
Q920E5	Farnesyl pyrophosphate synthase OS=Mus musculus OX=10090 GN=Fdps PE=1 SV=1 - [FPPS_MOUSE]	44.19	11	264	191.57	140.18	394.72	358.98	-0.125006	-0.137648	-0.0709665	-0.0394883	+	1.56675	-0.0932772	0.046067
P54731	FAS-associated factor 1 OS=Mus musculus OX=10090 GN=Faf1 PE=1 SV=2 - [FAF1_MOUSE]	16.49	9	32	25.31	23.05	31.28	35.07	0.24245	0.457332	-0.0218043	0.0384361		0.703942	0.179103	0.217237
Q3TDN2	FAS-associated factor 2 OS=Mus musculus OX=10090 GN=Faf2 PE=1 SV=2 - [FAF2_MOUSE]	33.71	9	28	33.04	38.17	13.06	49.07	-0.107803	-0.0558912	-0.0335695	-0.110916	+	1.5554	-0.0770449	0.0384313
Q61553	Fascin OS=Mus musculus OX=10090 GN=Fscn1 PE=1 SV=4 - [FSCN1_MOUSE]	58.62	21	398	387.5	231.58	670.38	638.85	0.0200577	-0.112475	-0.0862011	-0.0634091		0.902168	-0.0605069	0.0573293
F2Z4A3	FAT atypical cadherin 1 OS=Mus musculus OX=10090 GN=Fat1 PE=1 SV=1 - [F2Z4A3_MOUSE]	1.31	4	4	7.06	7.15			-0.352916	-0.0588937	0.249749	0.464668		0.154507	0.0756518	0.357499
P59266	Fat storage-inducing transmembrane protein 2 OS=Mus musculus OX=10090 GN=Fitm2 PE=1 SV=1 - [FITM2_MOUSE]	15.27	4	15	14.4		14.53	24.34	0.594549	0.454176	0.119024	0.22033	+	1.30814	0.34702	0.21663
Q9JJE7	Fatty acid desaturase 3 OS=Mus musculus OX=10090 GN=Fads3 PE=1 SV=2 - [FADS3_MOUSE]	7.8	2	8			19.2	19.81	0.0976109	0.219091	0.120352	0.311503	+	1.4975	0.187139	0.0982567
P19096	Fatty acid synthase OS=Mus musculus OX=10090 GN=Fasn PE=1 SV=2 - [FAS_MOUSE]	55.27	93	1686	1770.42	954.32	2129.45	2083.99	0.243669	0.316146	0.252173	0.246104	+	3.21641	0.264523	0.0346006
Q05816	Fatty acid-binding protein 5 OS=Mus musculus OX=10090 GN=Fabp5 PE=1 SV=3 - [FABP5_MOUSE]	39.26	4	205	134.87	85.95	255.36	292.03	0.319618	0.461529	0.352758	0.285698	+	2.58222	0.354901	0.0761754
P04117	Fatty acid-binding protein, adipocyte OS=Mus musculus OX=10090 GN=Fabp4 PE=1 SV=3 - [FABP4_MOUSE]	63.64	9	3707	3584.75	2451.55	4775.47	4253.37	0.722466	0.818851	0.454176	0.488515	+	2.22035	0.621002	0.177785
P47740	Fatty aldehyde dehydrogenase OS=Mus musculus OX=10090 GN=Aldh3a2 PE=1 SV=2 - [AL3A2_MOUSE]	14.88	6	35	31.03	23.41	42.13	54.49	-0.177882	-0.539519	-0.296899	-0.307573	+	1.65424	-0.330468	0.151257
Q3UQN2	F-BAR domain only protein 2 OS=Mus musculus OX=10090 GN=Fcho2 PE=1 SV=1 - [FCHO2_MOUSE]	9.02	5	31	22.41	8.75	35.66	32.88	0.126973	-0.0969617	-0.0938791	0.316146		0.243713	0.0630695	0.198641
Q80UW2	F-box only protein 2 OS=Mus musculus OX=10090 GN=Fbxo2 PE=1 SV=1 - [FBX2_MOUSE]	24.92	5	20	12.85	5.2	32.84	26	0.237564	0.286881	0.69332	0.411426	+	1.54945	0.407298	0.204235
Q78JE5	F-box only protein 22 OS=Mus musculus OX=10090 GN=Fbxo22 PE=1 SV=2 - [FBX22_MOUSE]	18.41	6	9	7.81	9.8		16.97	0.291604	0.00432164	-0.270929	0.163499		0.140627	0.0471239	0.242421
Q9QZN4	F-box only protein 6 OS=Mus musculus OX=10090 GN=Fbxo6 PE=1 SV=1 - [FBX6_MOUSE]	13.56	3	21	20.3		36.16	26.66	-0.192645	0.209141	-0.246395	-0.21424		0.423844	-0.111035	0.21459
Q9QXE7	F-box-like/WD repeat-containing protein TBL1X OS=Mus musculus OX=10090 GN=Tbl1x PE=1 SV=2 - [TBL1X_MOUSE]	7.78	3	15			19.19	27.66	-0.454441	0.0454429	0.214125	0.0538064		0.0843175	-0.0352667	0.29003
A0A0J9YV90	F-box-like/WD repeat-containing protein TBL1XR1 OS=Mus musculus OX=10090 GN=Tbl1xr1 PE=1 SV=1 - [A0A0J9YV90_MOUSE]	14.14	4	13	8.94	17.82			0.618239	0.0593554	0.27739	0.0799754		0.855007	0.25874	0.259036
F8VPU2	FERM, ARHGEF and pleckstrin domain-containing protein 1 OS=Mus musculus OX=10090 GN=Farp1 PE=1 SV=1 - [FARP1_MOUSE]	6.87	5	11	10.47		14.07	17.86	-0.270556	-0.465122	-0.28279	-0.145605	+	1.66841	-0.291018	0.131585
Q8CIB5	Fermitin family homolog 2 OS=Mus musculus OX=10090 GN=Fermt2 PE=1 SV=1 - [FERM2_MOUSE]	32.35	15	54	51.92	25.4	89.35	69.61	-0.314733	-0.200913	-0.237864	-0.15682	+	2.18788	-0.227582	0.0668818
P29391	Ferritin light chain 1 OS=Mus musculus OX=10090 GN=Ftl1 PE=1 SV=2 - [FRIL1_MOUSE]	25.68	4	7			22.94	11.65	-0.288065	-0.492994	0.0114957	0.225275		0.342309	-0.136072	0.317723
P22315	Ferrochelatase, mitochondrial OS=Mus musculus OX=10090 GN=Fech PE=1 SV=2 - [HEMH_MOUSE]	21.19	7	29	21.56	13.68	49.37	37.93	-0.0603973	0.0243196	-0.0262051	0.0243196		0.168637	-0.0094908	0.0414613
Q6P9Q4	FH1/FH2 domain-containing protein 1 OS=Mus musculus OX=10090 GN=Fhod1 PE=1 SV=3 - [FHOD1_MOUSE]	7.1	6	9	9.13		9.57	11.45	0.144046	-0.50946	0.041243	-0.148801		0.326752	-0.118243	0.287643
A0A087WR50	Fibronectin OS=Mus musculus OX=10090 GN=Fn1 PE=1 SV=1 - [A0A087WR50_MOUSE]	39.15	57	832	760.35	496.67	1407.9	1344.19	-0.129734	-0.161653	-0.106249	-0.128156	+	2.85306	-0.131448	0.0228116
A0A0R4J0H8	Fibronectin type III domain-containing protein 3B OS=Mus musculus OX=10090 GN=Fndc3b PE=1 SV=1 - [A0A0R4J0H8_MOUSE]	6.55	4	6	5.87		16.67		-0.011588	-0.643256	-0.204233	0.0100636		0.592103	-0.212253	0.303051
P37889	Fibulin-2 OS=Mus musculus OX=10090 GN=Fbln2 PE=1 SV=2 - [FBLN2_MOUSE]	44.31	30	418	431.14	258.46	631.88	592.76	-0.586406	-0.516636	-0.432455	-0.442222	+	3.07952	-0.49443	0.0719242
B7FAU9	Filamin, alpha OS=Mus musculus OX=10090 GN=Flna PE=1 SV=1 - [B7FAU9_MOUSE]	53.58	102	2326	2118.53	1314.24	3929.53	3639.94	-0.394032	-0.471929	-0.248108	-0.263612	+	2.11603	-0.34442	0.107278
Q80X90	Filamin-B OS=Mus musculus OX=10090 GN=Flnb PE=1 SV=3 - [FLNB_MOUSE]	49.88	85	1393	1147.29	862.07	2316.53	2226.42	-0.454032	-0.432455	-0.318326	-0.330973	+	2.80416	-0.383947	0.0692274
Q8VHX6	Filamin-C OS=Mus musculus OX=10090 GN=Flnc PE=1 SV=3 - [FLNC_MOUSE]	31.07	65	718	820.71	542.78	880.33	845.51	-0.298673	-0.369595	-0.199255	-0.277534	+	2.4156	-0.286264	0.0701066
Q6P9Q6	FK506-binding protein 15 OS=Mus musculus OX=10090 GN=Fkbp15 PE=1 SV=2 - [FKB15_MOUSE]	4.11	3	7	8.67			28.41	0.151859	1.08406	0.0440444	-0.121863		0.439702	0.289525	0.541522
Q923D2	Flavin reductase (NADPH) OS=Mus musculus OX=10090 GN=Blvrb PE=1 SV=3 - [BLVRB_MOUSE]	68.45	9	121	161.15	95.84	187.58	126.66	0.190299	0.0894982	-0.00288824	-0.0232697		0.544507	0.0634098	0.0977927
Q5SS83	Flotillin 2, isoform CRA_a OS=Mus musculus OX=10090 GN=Flot2 PE=1 SV=1 - [Q5SS83_MOUSE]	37.38	13	141	150.92	86.99	222.4	152.42	0.151859	-0.0335695	-0.129734	-0.0709665		0.120881	-0.0206027	0.121597
O08917	Flotillin-1 OS=Mus musculus OX=10090 GN=Flot1 PE=1 SV=1 - [FLOT1_MOUSE]	48.6	16	98	126.02	55.91	126.52	152.5	0.0676387	-0.00288824	0.0524158	0.00863037		0.794199	0.0314492	0.0339069
P34152	Focal adhesion kinase 1 OS=Mus musculus OX=10090 GN=Ptk2 PE=1 SV=3 - [FAK1_MOUSE]	2.02	2	3	10.25				-0.204233	0.151859	-0.0439433	0.0370308		0.0677021	-0.0148216	0.149662
Q62356	Follistatin-related protein 1 OS=Mus musculus OX=10090 GN=Fstl1 PE=1 SV=2 - [FSTL1_MOUSE]	32.03	8	31	12.83	17.71	67.76	26.16	-0.179515	-0.106249	-0.0424568	-0.0649175	+	1.32744	-0.0982846	0.0602548
P42128	Forkhead box protein K1 OS=Mus musculus OX=10090 GN=Foxk1 PE=1 SV=2 - [FOXK1_MOUSE]	3.76	2	2				6.84	-0.207561	-0.566506	-0.0454315	-0.166503		0.938364	-0.2465	0.224164
E9PXE6	Formin-like protein 2 OS=Mus musculus OX=10090 GN=Fmnl2 PE=1 SV=2 - [E9PXE6_MOUSE]	5.32	5	13	5.53		17.68	26.51	0.0384361	-0.0101344	-0.0306193	0.0229004		0.117015	0.0051457	0.0312842
Q8R0F3	Formylglycine-generating enzyme OS=Mus musculus OX=10090 GN=Sumf1 PE=1 SV=2 - [SUMF1_MOUSE]	8.33	2	2				7.64	0.100305	-0.621219	0.00432164	-0.603841		0.615277	-0.280108	0.385908
O70433	Four and a half LIM domains protein 2 OS=Mus musculus OX=10090 GN=Fhl2 PE=1 SV=1 - [FHL2_MOUSE]	21.51	5	13	19.36	7.49	25.3		-0.666576	-0.988504	-0.625934	-0.588574	+	2.36083	-0.717397	0.183524
Q61584	Fragile X mental retardation syndrome-related protein 1 OS=Mus musculus OX=10090 GN=Fxr1 PE=1 SV=2 - [FXR1_MOUSE]	20.83	10	33	37.89	18.23	45.84	28.7	0.0881415	-0.0262051	-0.12658	-0.128156		0.379926	-0.0481999	0.102647
Q8BZA9	Fructose-2,6-bisphosphatase TIGAR OS=Mus musculus OX=10090 GN=Tigar PE=1 SV=1 - [TIGAR_MOUSE]	21.56	3	5			21.41		0.301002	-0.603939	0.0676387	0.0243196		0.0953517	-0.0527447	0.387033
P05063	Fructose-bisphosphate aldolase C OS=Mus musculus OX=10090 GN=Aldoc PE=1 SV=4 - [ALDOC_MOUSE]	13.77	4	135	74.6	68	136.17		0.227741	0.0468402	0.255803	0.219091	+	1.53704	0.187369	0.0949873
A6ZI44	Fructose-bisphosphate aldolase OS=Mus musculus OX=10090 GN=Aldoa PE=1 SV=1 - [A6ZI44_MOUSE]	49.04	21	2251	2142.78	1141.21	4354.86	4109.96	0.164786	0.166073	0.0772429	0.0867838	+	1.84119	0.123721	0.0483204
P97807	Fumarate hydratase, mitochondrial OS=Mus musculus OX=10090 GN=Fh PE=1 SV=3 - [FUMH_MOUSE]	44.77	15	353	321.56	179.69	567.68	458.66	0.141433	0.137504	0.182692	0.178874	+	3.04336	0.160126	0.0239576
P35505	Fumarylacetoacetase OS=Mus musculus OX=10090 GN=Fah PE=1 SV=2 - [FAAA_MOUSE]	13.6	4	7	16.34			16.92	-0.187707	-0.215915	0.119024	0.375179		0.0546969	0.0226452	0.279719
Q9D6K8	FUN14 domain-containing protein 2 OS=Mus musculus OX=10090 GN=Fundc2 PE=1 SV=1 - [FUND2_MOUSE]	21.19	3	45	52	13.95	47.89	56.76	-0.182786	-0.343732	0.117695	0.0962619		0.271447	-0.0781403	0.223798
Q8CFQ9	Fusion, derived from t(1216) malignant liposarcoma (Human) OS=Mus musculus OX=10090 GN=Fus PE=1 SV=1 - [Q8CFQ9_MOUSE]	14.51	7	101	78.45	82.37	92.7	101.07	-0.103147	0.051024	0.0356239	0.0607391		0.101177	0.01106	0.076837
Q8VDC1	FYVE and coiled-coil domain-containing protein 1 OS=Mus musculus OX=10090 GN=Fyco1 PE=1 SV=1 - [FYCO1_MOUSE]	8.35	9	19	10.13	12.14	23.18	27.06	0.113701	0.0881415	0.0299829	0.0482362	+	1.4628	0.0700154	0.0379206
Q9R0N0	Galactokinase OS=Mus musculus OX=10090 GN=Galk1 PE=1 SV=2 - [GALK1_MOUSE]	32.14	9	85	125.23	66.94	96.64	68.46	0	0.126973	-0.0218043	0.0214797		0.389544	0.0316621	0.065952
B1AQR8	Galectin OS=Mus musculus OX=10090 GN=Lgals9 PE=1 SV=1 - [B1AQR8_MOUSE]	17.9	4	16	7.57	6.5	32.91	24.12	-0.0306193	-0.0877334	-0.109359	-0.110916	+	1.69089	-0.0846569	0.0375467
P16045	Galectin-1 OS=Mus musculus OX=10090 GN=Lgals1 PE=1 SV=3 - [LEG1_MOUSE]	77.78	8	2716	2321.92	1591.42	3516.13	3337.92	-0.469929	-0.450084	-0.270556	-0.237864	+	2.02459	-0.357108	0.119838
P16110	Galectin-3 OS=Mus musculus OX=10090 GN=Lgals3 PE=1 SV=3 - [LEG3_MOUSE]	24.62	6	131	144.9	89.76	193.63	161.02	-0.373327	-0.430509	-0.176251	-0.1976	+	1.72714	-0.294422	0.126602
Q07797	Galectin-3-binding protein OS=Mus musculus OX=10090 GN=Lgals3bp PE=1 SV=1 - [LG3BP_MOUSE]	33.97	13	274	297.74	213.09	510.7	291.73	-0.0394883	-0.16004	-0.0499049	-0.0679388		1.19763	-0.079343	0.0550668
Q8VED9	Galectin-related protein OS=Mus musculus OX=10090 GN=Lgalsl PE=1 SV=1 - [LEGL_MOUSE]	25.58	3	13	7.88		23.6	24.47	0.00719549	-0.612415	0.0538064	-0.0454315		0.388632	-0.149211	0.311452
Q9QYB5	Gamma-adducin OS=Mus musculus OX=10090 GN=Add3 PE=1 SV=2 - [ADDG_MOUSE]	18.27	9	43	51.23	28.55	64.75	38.04	0.149259	0.226508	0.210389	0.0908535	+	1.91897	0.169252	0.0619584
P17183	Gamma-enolase OS=Mus musculus OX=10090 GN=Eno2 PE=1 SV=2 - [ENOG_MOUSE]	38.71	10	700	586.73		1023.49		0.0648829	-0.680414	0.0676387	-0.110916		0.376214	-0.164702	0.353809
Q9Z0L8	Gamma-glutamyl hydrolase OS=Mus musculus OX=10090 GN=Ggh PE=1 SV=2 - [GGH_MOUSE]	10.73	3	4	6.55	5.19			0.271426	-0.232769	-0.00578236	-0.387236		0.236411	-0.0885903	0.286616
Q9ESY9	Gamma-interferon-inducible lysosomal thiol reductase OS=Mus musculus OX=10090 GN=Ifi30 PE=1 SV=3 - [GILT_MOUSE]	19.35	3	41	33.64		68.9	100.11	-0.320126	-0.584241	-0.327348	-0.248108	+	1.81846	-0.369956	0.147268
Q9CWZ7	Gamma-soluble NSF attachment protein OS=Mus musculus OX=10090 GN=Napg PE=1 SV=1 - [SNAG_MOUSE]	19.55	5	21	18.36	7.86	22.87	27.36	-0.0484122	0.0854246	-0.0634091	0.0717627		0.102156	0.0113415	0.0780965
Q60648	Ganglioside GM2 activator OS=Mus musculus OX=10090 GN=Gm2a PE=1 SV=2 - [SAP3_MOUSE]	25.91	4	50	34.39	20.62	102.56	56.16	-0.298673	-0.24127	-0.254978	-0.272297	+	3.66084	-0.266805	0.0247497
Q9DBL2	Ganglioside-induced differentiation-associated protein 2 OS=Mus musculus OX=10090 GN=Gdap2 PE=1 SV=1 - [GDAP2_MOUSE]	5.02	2	2			7.03		-0.408274	-0.0159575	0.0426443	-0.0543923		0.440651	-0.108995	0.20347
Q9D8T2	Gasdermin-D OS=Mus musculus OX=10090 GN=Gsdmdc1 PE=1 SV=1 - [GSDMD_MOUSE]	5.54	2	3			12.72		0.536053	-0.65453	0.0482362	-0.0409718		0.0378167	-0.0278032	0.488766
Q8CFX1	GDH/6PGL endoplasmic bifunctional protein OS=Mus musculus OX=10090 GN=H6pd PE=1 SV=2 - [G6PE_MOUSE]	18.63	11	133	171.42	86.04	45.48	227.02	0.153157	0.437228	0.196607	-0.621488		0.0612387	0.041376	0.459231
Q3UXG7	GDP-fucose protein O-fucosyltransferase 1 OS=Mus musculus OX=10090 GN=Pofut1 PE=1 SV=1 - [Q3UXG7_MOUSE]	28.33	6	49	47.77	29.21	101.58	79.51	0.0648829	0.178874	0.0565835	0.0468402		1.17119	0.0867951	0.0618272
Q8VHI3	GDP-fucose protein O-fucosyltransferase 2 OS=Mus musculus OX=10090 GN=Pofut2 PE=1 SV=1 - [OFUT2_MOUSE]	33.8	12	142	125.94	60.23	182.91	170.27	0.0313951	-0.0877334	0.0172092	0.0313951		0.0219616	-0.0019335	0.0575895
P23591	GDP-L-fucose synthase OS=Mus musculus OX=10090 GN=Tsta3 PE=1 SV=3 - [FCL_MOUSE]	38.63	8	56	66.24	52.92	102.44	57.19	-0.0679388	-0.0306193	-0.0619024	-0.101598	+	1.68957	-0.0655146	0.0290896
Q3TZM9	GDP-Man:Man(3)GlcNAc(2)-PP-Dol alpha-1,2-mannosyltransferase OS=Mus musculus OX=10090 GN=Alg11 PE=2 SV=1 - [ALG11_MOUSE]	11.99	4	10		13.24	22.9	10.13	-0.364195	0.0731348	0.00863037	-0.0424568		0.332663	-0.0812217	0.194487
Q8K0C9	GDP-mannose 4,6 dehydratase OS=Mus musculus OX=10090 GN=Gmds PE=1 SV=1 - [GMDS_MOUSE]	31.18	10	56	24.92	15.18	129.49	46.6	0.177599	0.158337	-0.0144996	-0.0831412		0.374469	0.0595738	0.128502
P13020	Gelsolin OS=Mus musculus OX=10090 GN=Gsn PE=1 SV=3 - [GELS_MOUSE]	53.85	23	1383	1147.96	709.56	2743.07	2431.99	0.0579701	0.0496307	0.130931	0.149259	+	1.5065	0.0969477	0.0504958
G3UYD0	General transcription factor II-I OS=Mus musculus OX=10090 GN=Gtf2i PE=1 SV=1 - [G3UYD0_MOUSE]	16.32	12	53	32.3	46.49	60.58	54.35	0.0908535	0.0745054	0.00432164	0.105678		1.26287	0.0688396	0.0448566
Q9Z1Z0	General vesicular transport factor p115 OS=Mus musculus OX=10090 GN=Uso1 PE=1 SV=2 - [USO1_MOUSE]	37.33	26	247	252.35	173	396.43	232.94	0.0100636	-0.0350469	-0.00433462	0.0143553		0.11927	-0.00374066	0.0223492
Q8BUV3	Gephyrin OS=Mus musculus OX=10090 GN=Gphn PE=1 SV=2 - [GEPH_MOUSE]	13.13	7	12	11.71	9.81	10.73	6.72	-0.00723156	0.295135	0.116365	0.186501		0.990648	0.147692	0.126792
Q5SNZ0	Girdin OS=Mus musculus OX=10090 GN=Ccdc88a PE=1 SV=2 - [GRDN_MOUSE]	2.14	4	7	11.57		12.37		-0.0159575	-0.456928	0.0426443	0.051024		0.307564	-0.0948044	0.243248
Q9CQI3	Glia maturation factor beta OS=Mus musculus OX=10090 GN=Gmfb PE=1 SV=3 - [GMFB_MOUSE]	42.25	6	107	80.5	52.51	234.35	214.67	0.0772429	0.132248	-0.0908029	-0.132894		0.018045	-0.0035515	0.128208
Q9JK38	Glucosamine 6-phosphate N-acetyltransferase OS=Mus musculus OX=10090 GN=Gnpnat1 PE=1 SV=1 - [GNA1_MOUSE]	15.76	2	3	12.33				0.132248	-0.484986	0.0257376	0.163499		0.0946844	-0.0408753	0.30189
O88958	Glucosamine-6-phosphate isomerase 1 OS=Mus musculus OX=10090 GN=Gnpda1 PE=1 SV=3 - [GNPI1_MOUSE]	50.87	11	120	90.9	68.95	176.05	150.9	0.0157831	-0.115597	-0.0291463	-0.0862011		0.785284	-0.0537903	0.0586467
Q9CRC9	Glucosamine-6-phosphate isomerase 2 OS=Mus musculus OX=10090 GN=Gnpda2 PE=1 SV=1 - [GNPI2_MOUSE]	34.06	6	52			89.14	96.45	-0.07552	-0.336428	-0.184425	-0.163268	+	1.40419	-0.18991	0.108463
Q00612	Glucose-6-phosphate 1-dehydrogenase X OS=Mus musculus OX=10090 GN=G6pdx PE=1 SV=3 - [G6PD1_MOUSE]	50.87	21	243	212.91	115.74	303.17	283.7	-0.0203404	0.0949116	0.0384361	-0.0159575		0.360232	0.0242624	0.054158
P06745	Glucose-6-phosphate isomerase OS=Mus musculus OX=10090 GN=Gpi PE=1 SV=4 - [G6PI_MOUSE]	51.25	21	572	487.68	299.17	569.82	659.85	-0.077041	-0.152003	-0.0543923	-0.0144996		1.08658	-0.074484	0.0577856
Q9D7M1	Glucose-induced degradation protein 8 homolog OS=Mus musculus OX=10090 GN=Gid8 PE=1 SV=1 - [GID8_MOUSE]	23.68	4	7	9.45		19.94		-0.0740006	0.0524158	0.00432164	-0.0409718		0.198486	-0.0145587	0.0549941
O08795	Glucosidase 2 subunit beta OS=Mus musculus OX=10090 GN=Prkcsh PE=1 SV=1 - [GLU2B_MOUSE]	31.67	13	459	629.51	440.77	201.81	565.8	0.0524158	0.164786	-0.0484122	-0.465938		0.202852	-0.0742871	0.275239
P17439	Glucosylceramidase OS=Mus musculus OX=10090 GN=Gba PE=1 SV=1 - [GLCM_MOUSE]	33.01	10	187	191.62	86	290.64	319.87	-0.212568	-0.302226	-0.115597	-0.103147	+	1.53531	-0.183385	0.0931096
P26443	Glutamate dehydrogenase 1, mitochondrial OS=Mus musculus OX=10090 GN=Glud1 PE=1 SV=1 - [DHE3_MOUSE]	52.51	22	746	703.03	432.06	1069.38	1010.94	0.403813	0.39835	0.263034	0.212881	+	2.15529	0.319519	0.0964054
P97494	Glutamate--cysteine ligase catalytic subunit OS=Mus musculus OX=10090 GN=Gclc PE=1 SV=4 - [GSH1_MOUSE]	13.19	7	16	13	11.8	14.42	14.33	0.288063	0.611645	0.189034	0.137504		1.19761	0.306561	0.212768
D3Z7P3	Glutaminase kidney isoform, mitochondrial OS=Mus musculus OX=10090 GN=Gls PE=1 SV=1 - [GLSK_MOUSE]	32.94	14	61	68.83	22.83	95.05	67.14	-0.28279	-0.253257	-0.104697	-0.199255	+	1.89745	-0.21	0.0782597
Q8BFQ8	Glutamine amidotransferase-like class 1 domain-containing protein 1 OS=Mus musculus OX=10090 GN=Gatd1 PE=1 SV=1 - [GALD1_MOUSE]	10.45	2	10	24.36	8.69			0.158337	0.16221	-0.161653	-0.0908029		0.0694019	0.0170228	0.167929
Q9D172	Glutamine amidotransferase-like class 1 domain-containing protein 3A, mitochondrial OS=Mus musculus OX=10090 GN=Gatd3a PE=1 SV=1 - [GAL3A_MOUSE]	36.47	7	42	29.83	39.75	80.36	50.23	0.109695	-0.0218043	0.0717627	0.0962619		0.921373	0.0639788	0.0593057
P15105	Glutamine synthetase OS=Mus musculus OX=10090 GN=Glul PE=1 SV=6 - [GLNA_MOUSE]	31.37	8	27	10.26	16.44	53.14	21.29	0.27023	0.185232	0.153157	0.185232	+	2.37557	0.198463	0.0501772
P47856	Glutamine--fructose-6-phosphate aminotransferase [isomerizing] 1 OS=Mus musculus OX=10090 GN=Gfpt1 PE=1 SV=3 - [GFPT1_MOUSE]	53.08	27	311	281.56	149.82	375.21	506.96	0.0454429	-0.115597	-0.0664274	-0.148801		0.718076	-0.0713456	0.0848946
Q8BML9	Glutamine--tRNA ligase OS=Mus musculus OX=10090 GN=Qars PE=1 SV=1 - [SYQ_MOUSE]	29.16	18	130	171.18	63.44	163.87	92.56	0.119024	0.0854246	0.107018	0.0229004	+	1.52627	0.0835918	0.0427825
Q9QUH0	Glutaredoxin-1 OS=Mus musculus OX=10090 GN=Glrx PE=1 SV=3 - [GLRX1_MOUSE]	57.94	4	50	59.04	33.13	80.53	64.68	-0.00578236	-0.0816138	0.190299	0.205393		0.443748	0.077074	0.142983
Q9CQM9	Glutaredoxin-3 OS=Mus musculus OX=10090 GN=Glrx3 PE=1 SV=1 - [GLRX3_MOUSE]	29.08	8	162	153.57	91.27	178.04	212.56	-0.192645	-0.132894	-0.0203404	-0.0203404		0.912034	-0.0915549	0.0857732
A0A1Y7VN70	Glutaredoxin-related protein 5, mitochondrial OS=Mus musculus OX=10090 GN=Glrx5 PE=1 SV=1 - [A0A1Y7VN70_MOUSE]	52.54	3	13	26.9			31.91	0.0976109	0.0690147	-0.0709665	-0.00868222		0.215354	0.0217442	0.0764009
Q60759	Glutaryl-CoA dehydrogenase, mitochondrial OS=Mus musculus OX=10090 GN=Gcdh PE=1 SV=2 - [GCDH_MOUSE]	13.01	4	12	20.98	8.02	11.15	12.33	0.0840642	0.16092	0.108357	0.116365	+	2.2785	0.117427	0.0320838
Q99LJ6	Glutathione peroxidase 7 OS=Mus musculus OX=10090 GN=Gpx7 PE=1 SV=1 - [GPX7_MOUSE]	23.66	4	33	14.97	11.92	46.02	63.14	-0.0454315	-0.32916	-0.26708	-0.242977	+	1.43656	-0.221162	0.12265
E9PVM7	Glutathione S-transferase (Fragment) OS=Mus musculus OX=10090 GN=Gstm5 PE=1 SV=1 - [E9PVM7_MOUSE]	40	8	56	33.06	9.21	96.86	76.17	0.0243196	-0.236164	-0.166503	-0.158429		1.02284	-0.134194	0.111289
P24472	Glutathione S-transferase A4 OS=Mus musculus OX=10090 GN=Gsta4 PE=1 SV=3 - [GSTA4_MOUSE]	40.54	7	93	47.79	35.46	112.29	128.75	-0.155213	-0.486004	-0.28279	-0.244685	+	1.60259	-0.292173	0.139847
Q9DCM2	Glutathione S-transferase kappa 1 OS=Mus musculus OX=10090 GN=Gstk1 PE=1 SV=3 - [GSTK1_MOUSE]	16.81	3	4	6.46			5.87	0.488515	-0.475203	0.292782	-0.254978		0.0183992	0.0127789	0.452602
P10649	Glutathione S-transferase Mu 1 OS=Mus musculus OX=10090 GN=Gstm1 PE=1 SV=2 - [GSTM1_MOUSE]	42.66	8	262	330.24	165.1	245.68	329.48	-0.608232	-0.650635	-0.666576	-0.694321	+	4.34076	-0.654941	0.0359927
P15626	Glutathione S-transferase Mu 2 OS=Mus musculus OX=10090 GN=Gstm2 PE=1 SV=2 - [GSTM2_MOUSE]	53.67	13	209	246.18	139.3	175.51	291.2	-0.270556	-0.424688	-0.413115	-0.438307	+	2.65958	-0.386666	0.0780887
O09131	Glutathione S-transferase omega-1 OS=Mus musculus OX=10090 GN=Gsto1 PE=1 SV=2 - [GSTO1_MOUSE]	53.75	13	247	229.93	130.63	225.6	284.21	-0.343732	-0.305788	-0.318326	-0.281036	+	3.79566	-0.31222	0.026103
P19157	Glutathione S-transferase P 1 OS=Mus musculus OX=10090 GN=Gstp1 PE=1 SV=2 - [GSTP1_MOUSE]	71.43	8	760	949.4	640.36	538.75	737.59	0.0690147	0.0867838	-0.103147	-0.164884		0.1648	-0.0280581	0.125129
P51855	Glutathione synthetase OS=Mus musculus OX=10090 GN=Gss PE=1 SV=1 - [GSHB_MOUSE]	32.07	9	29	36.39	11.42	53.43	38.34	0.253384	-0.222633	-0.00578236	0.0468402		0.0624704	0.0179522	0.19554
A0A1Y7VJZ2	Glutathione transferase zeta 1 (Maleylacetoacetate isomerase), isoform CRA_c OS=Mus musculus OX=10090 GN=Gstz1 PE=1 SV=1 - [A0A1Y7VJZ2_MOUSE]	45.58	6	63	90.5	40.51	69.63	61.49	0.0786098	-0.0424568	0.116365	0.140124		0.771877	0.0731605	0.0811332
P16858	Glyceraldehyde-3-phosphate dehydrogenase OS=Mus musculus OX=10090 GN=Gapdh PE=1 SV=2 - [G3P_MOUSE]	55.86	15	6840	5996.61	3438.47	11637.3	12559.5	-0.1976	-0.289827	-0.0816138	-0.0816138	+	1.31514	-0.162664	0.100878
Q8C0N2	Glycerol-3-phosphate acyltransferase 3 OS=Mus musculus OX=10090 GN=Gpat3 PE=1 SV=1 - [GPAT3_MOUSE]	24.43	8	77	49.87	26.82	97.32	125.04	0.306845	0.351628	0.440421	-0.510457		0.257167	0.147109	0.441878
E0CXN5	Glycerol-3-phosphate dehydrogenase [NAD(+)] OS=Mus musculus OX=10090 GN=Gpd1 PE=1 SV=1 - [E0CXN5_MOUSE]	55.83	16	214	187.28	59.11	297.62	288.49	0.762987	0.709291	0.498761	0.526069	+	2.60617	0.624277	0.131488
Q64521	Glycerol-3-phosphate dehydrogenase, mitochondrial OS=Mus musculus OX=10090 GN=Gpd2 PE=1 SV=2 - [GPDM_MOUSE]	41.68	21	127	116.83	71.16	228.85	183.02	-0.172994	-0.142417	-0.0892673	-0.0846703	+	1.97538	-0.122337	0.0427462
Q8CHP8	Glycerol-3-phosphate phosphatase OS=Mus musculus OX=10090 GN=Pgp PE=1 SV=1 - [PGP_MOUSE]	33.64	8	39	57.37	23.09	36.02	39.8	0.177599	0.434028	0.0129261	-0.234465		0.269504	0.097522	0.281082
Q8C0L9	Glycerophosphocholine phosphodiesterase GPCPD1 OS=Mus musculus OX=10090 GN=Gpcpd1 PE=1 SV=1 - [GPCP1_MOUSE]	18.37	10	19	12.54		43.29	18.49	0.0243196	-0.0262051	0.14274	0.225275		0.685654	0.0915324	0.113855
Q9CZD3	Glycine--tRNA ligase OS=Mus musculus OX=10090 GN=Gars PE=1 SV=1 - [GARS_MOUSE]	48.29	27	416	385	202.73	676.38	576.42	-0.343732	-0.314733	-0.177882	-0.237864	+	2.24853	-0.268553	0.075161
Q9Z1E4	Glycogen [starch] synthase, muscle OS=Mus musculus OX=10090 GN=Gys1 PE=1 SV=2 - [GYS1_MOUSE]	31.84	15	125	95.85	51.64	198.78	135.55	0.130931	0.39835	0.0565835	0.0894982		0.924244	0.168841	0.156001
Q8CI94	Glycogen phosphorylase, brain form OS=Mus musculus OX=10090 GN=Pygb PE=1 SV=3 - [PYGB_MOUSE]	39.62	27	307	297.05	203.39	432.03	354.27	-0.107803	-0.0785636	-0.0634091	-0.0816138	+	2.53596	-0.0828474	0.0184436
Q9WV60	Glycogen synthase kinase-3 beta OS=Mus musculus OX=10090 GN=Gsk3b PE=1 SV=2 - [GSK3B_MOUSE]	32.62	9	26	30.16	30.14	30.68	23.7	-0.0203404	-0.00288824	-0.107803	-0.129734		0.886235	-0.0651914	0.0629147
Q9R062	Glycogenin-1 OS=Mus musculus OX=10090 GN=Gyg1 PE=1 SV=3 - [GLYG_MOUSE]	13.51	4	19	21.23		28.16	29.34	0.0496307	-0.0409718	0.116365	0.212881		0.671612	0.0844762	0.10717
H9H9R4	Glycosylated lysosomal membrane protein OS=Mus musculus OX=10090 GN=Glmp PE=1 SV=1 - [H9H9R4_MOUSE]	11.83	2	51	33.55	26.83	110.56	146.17	0.284514	0.400538	0.178874	0.0271541		1.17078	0.22277	0.158752
O70310	Glycylpeptide N-tetradecanoyltransferase 1 OS=Mus musculus OX=10090 GN=Nmt1 PE=1 SV=1 - [NMT1_MOUSE]	27.22	9	88	40.43	28.75	210.04	142.93	-0.152003	-0.41889	-0.101598	-0.0862011		1.03444	-0.189673	0.155374
F7APP3	Glycylpeptide N-tetradecanoyltransferase OS=Mus musculus OX=10090 GN=Nmt2 PE=1 SV=1 - [F7APP3_MOUSE]	20	7	56		22.19	149.9	83.37	-0.0499049	-0.153607	-0.163268	-0.161653	+	1.76599	-0.132108	0.0549649
Q9CPV4	Glyoxalase domain-containing protein 4 OS=Mus musculus OX=10090 GN=Glod4 PE=1 SV=1 - [GLOD4_MOUSE]	71.48	15	199	144.97	114.43	391.26	325.83	-0.0558912	-0.0320937	0	-0.0144996		0.909544	-0.0256211	0.0240714
Q91Z53	Glyoxylate reductase/hydroxypyruvate reductase OS=Mus musculus OX=10090 GN=Grhpr PE=1 SV=1 - [GRHPR_MOUSE]	50	10	90	125.08	87.04	126.72	100.54	0.0648829	0.181421	0.0908535	0.116365	+	1.69772	0.113381	0.049993
P51655	Glypican-4 OS=Mus musculus OX=10090 GN=Gpc4 PE=1 SV=2 - [GPC4_MOUSE]	21.54	8	51	47.18	34.82	81.52	71.76	-0.461959	-0.652901	-0.277534	-0.37146	+	1.9289	-0.440963	0.160102
Q9R087	Glypican-6 OS=Mus musculus OX=10090 GN=Gpc6 PE=1 SV=1 - [GPC6_MOUSE]	9.01	3	29			66.9		-0.489972	0.187768	-0.365871	-0.274041		0.67891	-0.235529	0.295744
Q3THK7	GMP synthase [glutamine-hydrolyzing] OS=Mus musculus OX=10090 GN=Gmps PE=1 SV=2 - [GUAA_MOUSE]	50.22	22	210	254.2	101.47	230.45	247.45	0.147958	0.226508	0.0894982	0.121679	+	1.81389	0.146411	0.0585054
F8WHM5	Golgi apparatus protein 1 (Fragment) OS=Mus musculus OX=10090 GN=Glg1 PE=1 SV=1 - [F8WHM5_MOUSE]	23.73	19	103	70.73	50.1	284.39	127.86	-0.018878	0.0976109	0.0786098	0.0342158		0.791057	0.0478896	0.0518357
E9QAH1	Golgi autoantigen, golgin subfamily b, macrogolgin 1 OS=Mus musculus OX=10090 GN=Golgb1 PE=1 SV=1 - [E9QAH1_MOUSE]	20.36	46	102	137.42	80.57	137.68	75.21	0.0468402	0.246104	0.0342158	0.0635029		0.838873	0.0976657	0.0996831
Q8BXA1	Golgi integral membrane protein 4 OS=Mus musculus OX=10090 GN=Golim4 PE=1 SV=1 - [GOLI4_MOUSE]	11.15	5	16	12.23	29.49	27.46		-0.0014434	0.0468402	0.237564	0.0257376		0.600622	0.0771746	0.108737
Q05BZ0	Golgi phosphoprotein 3 OS=Mus musculus OX=10090 GN=Golph3 PE=1 SV=1 - [Q05BZ0_MOUSE]	27.16	3	28	38.34	20.25	29.29	20.74	0.0229004	-0.112475	0.00432164	-0.0877334		0.543071	-0.0432466	0.0668576
A2ATI9	Golgi reassembly stacking protein 2, isoform CRA_d OS=Mus musculus OX=10090 GN=Gorasp2 PE=1 SV=1 - [A2ATI9_MOUSE]	23.9	6	71	74.91	61.13	107.27	85.2	-0.224317	-0.260152	-0.0558912	-0.0634091		1.18114	-0.150942	0.10647
Q9D1H7	Golgi to ER traffic protein 4 homolog OS=Mus musculus OX=10090 GN=Get4 PE=1 SV=2 - [GET4_MOUSE]	7.95	2	6	22.87				-0.0603973	0.0949116	-0.100051	0.00144204		0.136055	-0.0160237	0.0849339
K3W4Q9	Golgi-associated PDZ and coiled-coil motif-containing protein OS=Mus musculus OX=10090 GN=Gopc PE=1 SV=1 - [K3W4Q9_MOUSE]	15.33	6	10		8.76	17.94	10.45	0.280956	0.286881	-0.21927	0.0157831		0.294971	0.0910875	0.242472
Q9CYL5	Golgi-associated plant pathogenesis-related protein 1 OS=Mus musculus OX=10090 GN=Glipr2 PE=1 SV=3 - [GAPR1_MOUSE]	41.56	4	26	41.85	22.58	49.95	16.78	-0.332789	-0.516636	-0.392137	-0.403542	+	2.75968	-0.411276	0.0767834
Z4YJU8	Golgin subfamily A member 2 (Fragment) OS=Mus musculus OX=10090 GN=Golga2 PE=1 SV=2 - [Z4YJU8_MOUSE]	18.51	12	42	63.63	25.15	42.44	51.29	-0.0679388	0.107018	0.107018	0.112366		0.619869	0.0646158	0.0884057
P55937	Golgin subfamily A member 3 OS=Mus musculus OX=10090 GN=Golga3 PE=1 SV=3 - [GOGA3_MOUSE]	13.58	13	34	38.17	24.87	46.57	18.95	0.100305	0.0454429	-0.0276749	0.0100636		0.489365	0.0320341	0.0544322
Q9QYE6	Golgin subfamily A member 5 OS=Mus musculus OX=10090 GN=Golga5 PE=1 SV=2 - [GOGA5_MOUSE]	14.81	8	12	16.01	28.57			0.0989585	0.125651	-0.00433462	-0.381961		0.123188	-0.0404215	0.234491
Q6A099	Golgi-specific brefeldin A-resistance factor 1 (Fragment) OS=Mus musculus OX=10090 GN=Gbf1 PE=1 SV=1 - [Q6A099_MOUSE]	14.53	21	68	44.48	19.69	111.73	91.96	0.125651	-0.0469211	0.0593554	0.0100636		0.412554	0.0370372	0.0733191
Q6PD26	GPI transamidase component PIG-S OS=Mus musculus OX=10090 GN=Pigs PE=1 SV=3 - [PIGS_MOUSE]	12.97	5	15	12.42	5.2	18.87	19.68	-0.244685	0.495695	0.159629	0.141433		0.367497	0.138018	0.302695
B7ZC19	GPI transamidase component PIG-T OS=Mus musculus OX=10090 GN=Pigt PE=1 SV=1 - [B7ZC19_MOUSE]	18.16	6	24	31.55	7.64	34.14	19.42	-0.0573916	-0.148801	-0.0218043	-0.0709665		1.16537	-0.0747408	0.0535488
E9Q421	GPI-anchor transamidase OS=Mus musculus OX=10090 GN=Pigk PE=1 SV=1 - [E9Q421_MOUSE]	9.12	3	4			13.32		-0.109359	-0.634116	0.125651	0.0299829		0.347292	-0.14696	0.338802
Q8CB44	GRAM domain-containing protein 4 OS=Mus musculus OX=10090 GN=Gramd4 PE=1 SV=1 - [GRAM4_MOUSE]	13.11	6	11			30.78	10.5	-0.487893	-0.343732	-0.0159575	0.0328061		0.687588	-0.203694	0.25269
P28798	Granulins OS=Mus musculus OX=10090 GN=Grn PE=1 SV=2 - [GRN_MOUSE]	24.11	10	218	455.89	170.3	262.02	119.02	-0.00288824	-0.0816138	0	0.0243196		0.251897	-0.0150456	0.0460258
E9Q179	G-rich sequence factor 1 OS=Mus musculus OX=10090 GN=Grsf1 PE=1 SV=1 - [E9Q179_MOUSE]	14.92	4	21			30.72	49.69	-0.0159575	-0.460409	0.130931	0.221568		0.0701167	-0.0309668	0.302562
Q8VEB4	Group XV phospholipase A2 OS=Mus musculus OX=10090 GN=Pla2g15 PE=1 SV=1 - [PAG15_MOUSE]	25	8	90	76.32	36.89	135.19	131.79	0.0607391	0.107018	0.115033	0.0482362	+	1.80918	0.0827566	0.0332005
Q01721	Growth arrest-specific protein 1 OS=Mus musculus OX=10090 GN=Gas1 PE=2 SV=2 - [GAS1_MOUSE]	29.74	5	42	64.12	40.51	44.6	34.56	-0.207561	-0.270556	-0.309359	-0.312939	+	2.82115	-0.275104	0.0489477
P11862	Growth arrest-specific protein 2 OS=Mus musculus OX=10090 GN=Gas2 PE=1 SV=1 - [GAS2_MOUSE]	27.07	6	18	17.39	16.6	29.16	11.92	-1.12343	-1.00868	-0.888969	-0.646112	+	2.53487	-0.916798	0.204275
Q60631	Growth factor receptor-bound protein 2 OS=Mus musculus OX=10090 GN=Grb2 PE=1 SV=1 - [GRB2_MOUSE]	46.08	7	25	8.64	12.35	46.9	31.5	-0.37707	-0.0469211	-0.0634091	-0.0350469		0.675826	-0.130612	0.164717
Q99LP6	GrpE protein homolog 1, mitochondrial OS=Mus musculus OX=10090 GN=Grpel1 PE=1 SV=1 - [GRPE1_MOUSE]	45.16	8	219	168.63	101.93	363.27	284.24	0.221568	0.362891	0.368489	0.414677	+	2.4189	0.341906	0.0835142
Q9WTP7	GTP:AMP phosphotransferase AK3, mitochondrial OS=Mus musculus OX=10090 GN=Ak3 PE=1 SV=3 - [KAD3_MOUSE]	59.03	11	166	205.73	124	173.75	187.12	0.153157	0.185232	0.0935602	0.0894982	+	1.94404	0.130362	0.0467424
Q61411	GTPase HRas OS=Mus musculus OX=10090 GN=Hras PE=1 SV=2 - [RASH_MOUSE]	48.15	6	44		20.96			0.365133	-0.0306193	-0.0409718	-0.0014434		0.293141	0.0730246	0.195457
P32883	GTPase KRas OS=Mus musculus OX=10090 GN=Kras PE=1 SV=1 - [RASK_MOUSE]	38.1	5	47			75.48	107.21	-0.169745	-0.0439433	-0.202572	-0.0335695		1.0977	-0.112457	0.0862554
P62827	GTP-binding nuclear protein Ran OS=Mus musculus OX=10090 GN=Ran PE=1 SV=3 - [RAN_MOUSE]	39.35	7	348	234.42	132.87	569.26	539.72	-0.0664274	-0.0365258	0.0454429	0.0867838		0.0706325	0.00731837	0.071014
Q61635	GTP-binding protein OS=Mus musculus OX=10090 GN=Ifi47 PE=1 SV=1 - [Q61635_MOUSE]	4.52	2	2	6.64				-0.698998	-0.562772	-1.3474	-1.39214	+	1.72591	-1.00033	0.430593
Q921J2	GTP-binding protein Rheb OS=Mus musculus OX=10090 GN=Rheb PE=1 SV=1 - [RHEB_MOUSE]	27.72	5	52	47.13	24.12	66.23	77.12	0.105678	0.205393	0.164786	0.117695	+	2.12806	0.148388	0.04577
Q99JZ4	GTP-binding protein SAR1a OS=Mus musculus OX=10090 GN=Sar1a PE=1 SV=1 - [Q99JZ4_MOUSE]	54.55	6	212	230.15	81.51	328.77	257.94	-0.07552	0.0731348	-0.0174171	-0.0159575		0.102542	-0.00893995	0.0613468
Q9CQC9	GTP-binding protein SAR1b OS=Mus musculus OX=10090 GN=Sar1b PE=1 SV=1 - [SAR1B_MOUSE]	42.93	6	125	94.73		181.96	175.18	0.0243196	0.325386	0.0621218	-0.00868222		0.555959	0.100786	0.152502
O35969	Guanidinoacetate N-methyltransferase OS=Mus musculus OX=10090 GN=Gamt PE=1 SV=1 - [GAMT_MOUSE]	25.42	3	8	7.32			31.12	0.00432164	-0.106249	0.159629	0.10165		0.264894	0.0398379	0.116581
Q9R111	Guanine deaminase OS=Mus musculus OX=10090 GN=Gda PE=1 SV=1 - [GUAD_MOUSE]	29.74	11	102	100.31	61.48	138.21	123.82	0.321928	0.465713	0.296311	0.333424	+	2.58567	0.354344	0.0758493
P08752	Guanine nucleotide-binding protein G(i) subunit alpha-2 OS=Mus musculus OX=10090 GN=Gnai2 PE=1 SV=5 - [GNAI2_MOUSE]	60.28	16	548	603.99	319.43	741.12	863.63	-0.289827	-0.189351	-0.204233	-0.26708	+	2.64779	-0.237623	0.0484357
P62874	Guanine nucleotide-binding protein G(I)/G(S)/G(T) subunit beta-1 OS=Mus musculus OX=10090 GN=Gnb1 PE=1 SV=3 - [GBB1_MOUSE]	34.41	8	142	110.18	47.99	239.3	221.26	-0.155213	0.361768	0.0440444	-0.77596		0.206206	-0.13134	0.47959
P62880	Guanine nucleotide-binding protein G(I)/G(S)/G(T) subunit beta-2 OS=Mus musculus OX=10090 GN=Gnb2 PE=1 SV=3 - [GBB2_MOUSE]	34.41	8	176	138.26	101.91	267.95	266.79	0.0172092	-0.152003	0.0867838	-1.38082		0.424269	-0.357208	0.689736
Q9DC51	Guanine nucleotide-binding protein G(k) subunit alpha OS=Mus musculus OX=10090 GN=Gnai3 PE=1 SV=3 - [GNAI3_MOUSE]	37.01	9	244	206.49	120.91	317.41	337.85	0.0157831	0.0426443	0.0524158	-0.72738		0.319463	-0.154134	0.382478
P18872	Guanine nucleotide-binding protein G(o) subunit alpha OS=Mus musculus OX=10090 GN=Gnao1 PE=1 SV=3 - [GNAO_MOUSE]	32.2	10	162	127.88	109.03	190.77	202.63	0.0703893	0.0745054	0.120352	-1.1047		0.273551	-0.209863	0.596987
P63094	Guanine nucleotide-binding protein G(s) subunit alpha isoforms short OS=Mus musculus OX=10090 GN=Gnas PE=1 SV=1 - [GNAS2_MOUSE]	39.59	12	249	190.71	118.19	320.71	347.84	-0.473931	-0.492078	-0.261881	-0.190997	+	1.73815	-0.354722	0.15111
P21278	Guanine nucleotide-binding protein subunit alpha-11 OS=Mus musculus OX=10090 GN=Gna11 PE=1 SV=1 - [GNA11_MOUSE]	35.1	10	90	78.66	42.24	96.5	117.97	-0.0923401	0.366252	-0.0664274	-0.0969617		0.0847527	0.0276307	0.226147
P27601	Guanine nucleotide-binding protein subunit alpha-13 OS=Mus musculus OX=10090 GN=Gna13 PE=1 SV=1 - [GNA13_MOUSE]	19.1	6	92	68.28		133.05	158.68	0.0200577	-0.55062	-0.0484122	0.0894982		0.335281	-0.122369	0.290999
A0A0N4SVT3	Guanine nucleotide-binding protein subunit gamma (Fragment) OS=Mus musculus OX=10090 GN=Gng12 PE=1 SV=1 - [A0A0N4SVT3_MOUSE]	63.08	3	115	98.38	46.44	190.55	181.91	-0.161653	-0.176251	-0.100051	-0.0785636	+	1.92103	-0.12913	0.04719
P36916	Guanine nucleotide-binding protein-like 1 OS=Mus musculus OX=10090 GN=Gnl1 PE=1 SV=4 - [GNL1_MOUSE]	25.54	10	34	42.21	26.26	42.43	41.92	0.27023	0.27858	0.00719549	-0.0740006		0.561063	0.120501	0.18081
Q8CI11	Guanine nucleotide-binding protein-like 3 OS=Mus musculus OX=10090 GN=Gnl3 PE=1 SV=2 - [GNL3_MOUSE]	13.01	5	15	15.43	11.41	24.94	13.86	0.0299829	-0.0664274	-0.0619024	0.0328061		0.225767	-0.0163852	0.0552142
Q9Z0E6	Guanylate-binding protein 2 OS=Mus musculus OX=10090 GN=Gbp2 PE=1 SV=1 - [GBP2_MOUSE]	9.51	4	8			26.94	7.9	-0.205896	-0.356605	-0.514573	-0.354759	+	1.96598	-0.357958	0.126047
D3YZ09	H/ACA ribonucleoprotein complex subunit (Fragment) OS=Mus musculus OX=10090 GN=Gar1 PE=1 SV=1 - [D3YZ09_MOUSE]	11.11	2	2	5.58				0.311503	-0.558473	0.0648829	-0.121863		0.15064	-0.0759876	0.367374
B7ZCL7	H/ACA ribonucleoprotein complex subunit DKC1 (Fragment) OS=Mus musculus OX=10090 GN=Dkc1 PE=1 SV=1 - [B7ZCL7_MOUSE]	18.08	3	9	11.97		28.53		0.178874	0.524064	-0.0365258	-0.0469211		0.481101	0.154873	0.267228
P01899	H-2 class I histocompatibility antigen, D-B alpha chain OS=Mus musculus OX=10090 GN=H2-D1 PE=1 SV=2 - [HA11_MOUSE]	25.14	7	49	29.01	29.61	53.15	72.4	0.0243196	-0.274041	-0.077041	-0.00723156		0.521671	-0.0834985	0.133902
P03991	H-2 class I histocompatibility antigen, K-W28 alpha chain OS=Mus musculus OX=10090 GN=H2-K1 PE=1 SV=2 - [HA1W_MOUSE]	24.46	6	27	24.77	8.14	29.34	36.79	-0.0877334	-0.32916	0.0214797	0.0482362		0.412204	-0.0867944	0.171948
Q91WM2	Haloacid dehalogenase-like hydrolase domain-containing 5 OS=Mus musculus OX=10090 GN=Hdhd5 PE=1 SV=1 - [HDHD5_MOUSE]	7.4	2	5	19.85				0.192825	-1.12029	-0.346721	0.138814		0.377348	-0.283843	0.608125
Q3UGR5	Haloacid dehalogenase-like hydrolase domain-containing protein 2 OS=Mus musculus OX=10090 GN=Hdhd2 PE=1 SV=2 - [HDHD2_MOUSE]	40.54	5	23	36.08		74.16	31.63	-0.0014434	-0.0846703	0.0299829	0.0922074		0.0850343	0.00901915	0.0735911
Q9CYW4	Haloacid dehalogenase-like hydrolase domain-containing protein 3 OS=Mus musculus OX=10090 GN=Hdhd3 PE=1 SV=1 - [HDHD3_MOUSE]	28.69	6	46	24.16	22.68	67.07	74.17	0.201634	0.487486	0.0703893	0.115033		0.992434	0.218636	0.187332
Q61646	Haptoglobin OS=Mus musculus OX=10090 GN=Hp PE=1 SV=1 - [HPT_MOUSE]	26.51	8	60	60.7	21.24	82.71	55.54	0.0935602	-0.139236	0.0745054	0.0881415		0.194243	0.0292428	0.112605
Q3TC93	HCLS1-binding protein 3 OS=Mus musculus OX=10090 GN=Hs1bp3 PE=1 SV=2 - [H1BP3_MOUSE]	47.34	10	101	167.57	69.37	143.34	107.08	0.00719549	-0.249822	-0.0513992	-0.0740006		0.710302	-0.0920066	0.110634
Q3SXD3	HD domain-containing protein 2 OS=Mus musculus OX=10090 GN=Hddc2 PE=1 SV=1 - [HDDC2_MOUSE]	23.12	3	10	22.94			25.94	0.0703893	-0.07552	0.0398403	0.172487		0.41463	0.0517992	0.102085
E9PWH6	HEAT repeat-containing protein 3 OS=Mus musculus OX=10090 GN=Heatr3 PE=1 SV=1 - [E9PWH6_MOUSE]	22.95	8	24	13.13	7.17	37.05	28.34	0.113701	0.344828	0.146655	0.132248	+	1.37822	0.184358	0.107827
Q5PRF0	HEAT repeat-containing protein 5A OS=Mus musculus OX=10090 GN=Heatr5a PE=1 SV=2 - [HTR5A_MOUSE]	7.11	9	22	14.44	5.87	44.33	40.21	0.24245	0.38405	0.0143553	0.129613		1.03325	0.192617	0.157984
Q8BM72	Heat shock 70 kDa protein 13 OS=Mus musculus OX=10090 GN=Hspa13 PE=1 SV=1 - [HSP13_MOUSE]	12.31	5	26	18.53	9.27	23.74	46.61	-0.077041	-0.483985	-0.0276749	-0.0499049		0.623742	-0.159651	0.217163
Q99M31	Heat shock 70 kDa protein 14 OS=Mus musculus OX=10090 GN=Hspa14 PE=1 SV=2 - [HSP7E_MOUSE]	14.15	6	19	14.26	5.65	16.29	23.72	0.0214797	-0.275786	0.0635029	0.0214797		0.202774	-0.0423309	0.156892
Q61696	Heat shock 70 kDa protein 1A OS=Mus musculus OX=10090 GN=Hspa1a PE=1 SV=2 - [HS71A_MOUSE]	53.2	23	520	522.74	323.58	820.72	672.14	-0.0558912	0.145351	0.0172092	0.0271541		0.318323	0.0334558	0.0832808
P16627	Heat shock 70 kDa protein 1-like OS=Mus musculus OX=10090 GN=Hspa1l PE=1 SV=4 - [HS71L_MOUSE]	26.52	17	409	396.61	205.25	515.82	582.66	0.233888	0.352758	0.0243196	0.178874		1.20288	0.19746	0.136342
Q3U2G2	Heat shock 70 kDa protein 4 OS=Mus musculus OX=10090 GN=Hspa4 PE=1 SV=1 - [Q3U2G2_MOUSE]	59.98	35	930	910.87	565.99	1438.07	1194.74	0.0593554	0.0440444	0.0468402	0.0579701	+	3.05156	0.0520525	0.00773839
P63017	Heat shock cognate 71 kDa protein OS=Mus musculus OX=10090 GN=Hspa8 PE=1 SV=1 - [HSP7C_MOUSE]	79.1	45	3483	2562.19	1674.82	6248.03	6138.4	0.0496307	0.0607391	0.175045	0.167358	+	1.36189	0.113193	0.0672089
Q9CQZ1	Heat shock factor-binding protein 1 OS=Mus musculus OX=10090 GN=Hsbp1 PE=1 SV=1 - [HSBP1_MOUSE]	64.47	3	31	15.29		92.87	61	-0.286304	-0.586406	-0.0469211	-0.0877334		0.874704	-0.251841	0.246336
Q61699	Heat shock protein 105 kDa OS=Mus musculus OX=10090 GN=Hsph1 PE=1 SV=2 - [HS105_MOUSE]	39.63	26	189	194.15	92.49	263.17	230.19	0.159629	0.0648829	0.137504	0.0935602	+	1.89079	0.113894	0.0426797
Q9CQN1	Heat shock protein 75 kDa, mitochondrial OS=Mus musculus OX=10090 GN=Trap1 PE=1 SV=1 - [TRAP1_MOUSE]	46.03	22	351	424.93	246.53	426.39	417.5	0.202888	0.200379	0.133564	0.191563	+	2.80862	0.182098	0.0327188
P07901	Heat shock protein HSP 90-alpha OS=Mus musculus OX=10090 GN=Hsp90aa1 PE=1 SV=4 - [HS90A_MOUSE]	53.48	31	1848	1704.37	986.31	2974.09	2719.69	-0.177882	-0.117161	-0.0439433	-0.0664274	+	1.37411	-0.101353	0.0595042
P11499	Heat shock protein HSP 90-beta OS=Mus musculus OX=10090 GN=Hsp90ab1 PE=1 SV=3 - [HS90B_MOUSE]	62.85	35	2608	2500.87	1503.08	3981.5	3816.66	-0.0543923	-0.0174171	0.0271541	0.0200577		0.116153	-0.0061494	0.0376398
P17156	Heat shock-related 70 kDa protein 2 OS=Mus musculus OX=10090 GN=Hspa2 PE=1 SV=2 - [HSP72_MOUSE]	38.55	23	757	642.03	371.99	956.29	998.72	-0.0892673	0.00144204	-0.251539	-0.168123		0.996749	-0.126872	0.108201
P14901	Heme oxygenase 1 OS=Mus musculus OX=10090 GN=Hmox1 PE=1 SV=1 - [HMOX1_MOUSE]	31.14	6	130	110.29	62.34	234.71	190.62	0.0100636	0.0440444	0.0057592	0.0579701		0.980067	0.0294593	0.0255831
O70252	Heme oxygenase 2 OS=Mus musculus OX=10090 GN=Hmox2 PE=1 SV=1 - [HMOX2_MOUSE]	48.25	11	59	33.68	21.8	110.67	78.83	0.0949116	-0.229382	-0.00433462	0.0482362		0.111676	-0.0226422	0.143665
A0A140T8J4	Heme-binding protein 1 OS=Mus musculus OX=10090 GN=Hebp1 PE=1 SV=1 - [A0A140T8J4_MOUSE]	52.63	6	73	69.17	64.35	88.8	117.38	-0.351074	-0.155213	-0.0938791	-0.0892673		1.17037	-0.172358	0.122877
B1ATZ0	Hepatocyte growth factor-regulated tyrosine kinase substrate OS=Mus musculus OX=10090 GN=Hgs PE=1 SV=1 - [B1ATZ0_MOUSE]	10.44	7	29	19.33	23.29	39.66	20.28	-0.0619024	-0.0218043	0.111031	-0.106249		0.153577	-0.0197312	0.0937493
P51859	Hepatoma-derived growth factor OS=Mus musculus OX=10090 GN=Hdgf PE=1 SV=2 - [HDGF_MOUSE]	32.07	7	59	56.72	64.24	63.13	49.94	-0.465938	-0.648372	-0.272297	-0.295128	+	1.76679	-0.420434	0.174807
Q9JMG7	Hepatoma-derived growth factor-related protein 3 OS=Mus musculus OX=10090 GN=Hdgfl3 PE=1 SV=2 - [HDGR3_MOUSE]	19.31	3	5			19.63		-0.179515	0.0143553	-0.204233	-0.0800879		0.957074	-0.11237	0.100081
Q3TEA8	Heterochromatin protein 1-binding protein 3 OS=Mus musculus OX=10090 GN=Hp1bp3 PE=1 SV=1 - [HP1B3_MOUSE]	9.93	5	19	22.57	12.41	32.05	30.21	-0.242977	-0.621488	-0.15682	-0.190997		1.17435	-0.30307	0.215214
Q99020	Heterogeneous nuclear ribonucleoprotein A/B OS=Mus musculus OX=10090 GN=Hnrnpab PE=1 SV=1 - [ROAA_MOUSE]	24.91	6	262	237.74	126.73	394.7	393.16	-0.077041	-0.0439433	0.0908535	0.132248		0.187063	0.0255293	0.101658
Q9CX86	Heterogeneous nuclear ribonucleoprotein A0 OS=Mus musculus OX=10090 GN=Hnrnpa0 PE=1 SV=1 - [ROA0_MOUSE]	19.67	5	93	57.27	30.96	169.58	135.86	0.041243	0.255803	0.104337	0.195348		1.28537	0.149183	0.0951512
P49312	Heterogeneous nuclear ribonucleoprotein A1 OS=Mus musculus OX=10090 GN=Hnrnpa1 PE=1 SV=2 - [ROA1_MOUSE]	22.19	8	458	376.88	179.75	661.2	500.36	0.100305	0.177599	0.111031	0.121679	+	2.29495	0.127654	0.0344214
A2AL12	Heterogeneous nuclear ribonucleoprotein A3 OS=Mus musculus OX=10090 GN=Hnrnpa3 PE=1 SV=1 - [A2AL12_MOUSE]	26.42	9	407	383.67	252.96	621.73	477.62	0.104337	0.0468402	0.0676387	0.0271541	+	1.47299	0.0614925	0.0330012
F6ZV59	Heterogeneous nuclear ribonucleoprotein D0 (Fragment) OS=Mus musculus OX=10090 GN=Hnrnpd PE=1 SV=1 - [F6ZV59_MOUSE]	29.17	5	209	142.67	81.34	395.22	303.61	-0.222633	-0.103147	-0.0543923	-0.0664274		1.20624	-0.11165	0.0768398
Q9Z130	Heterogeneous nuclear ribonucleoprotein D-like OS=Mus musculus OX=10090 GN=Hnrnpdl PE=1 SV=1 - [HNRDL_MOUSE]	29.24	7	112	77.14	64.81	183.45	142.16	0.243669	0.252173	0.0731348	0.215368	+	1.73911	0.196086	0.0834639
Q9Z2X1	Heterogeneous nuclear ribonucleoprotein F OS=Mus musculus OX=10090 GN=Hnrnpf PE=1 SV=3 - [HNRPF_MOUSE]	48.92	13	385	307.41	229.84	761.21	627.49	0.0214797	0.0468402	0.0745054	0.0935602	+	1.47804	0.0590964	0.0315723
O35737	Heterogeneous nuclear ribonucleoprotein H OS=Mus musculus OX=10090 GN=Hnrnph1 PE=1 SV=3 - [HNRH1_MOUSE]	37.86	12	345	205.62	170.09	839.93	544.04	0.109695	0.176323	0.123004	0.157044	+	2.57312	0.141516	0.0305937
P70333	Heterogeneous nuclear ribonucleoprotein H2 OS=Mus musculus OX=10090 GN=Hnrnph2 PE=1 SV=1 - [HNRH2_MOUSE]	32.07	11	224	120.23	98.56	545.15	313.06	0.261832	0.266637	0.0426443	0.0440444		1.02278	0.153789	0.127547
P61979	Heterogeneous nuclear ribonucleoprotein K OS=Mus musculus OX=10090 GN=Hnrnpk PE=1 SV=1 - [HNRPK_MOUSE]	48.16	15	605	844.25	420.03	875.94	790.62	-0.0603973	-0.184425	-0.0203404	0.00863037		0.640908	-0.0641331	0.085042
G5E924	Heterogeneous nuclear ribonucleoprotein L (Fragment) OS=Mus musculus OX=10090 GN=Hnrnpl PE=1 SV=1 - [G5E924_MOUSE]	58.37	19	118	83.21	36.92	240.15	190.61	0.140124	-0.0724828	0.0976109	0.0579701		0.506814	0.0558055	0.0918692
Q921F4	Heterogeneous nuclear ribonucleoprotein L-like OS=Mus musculus OX=10090 GN=Hnrnpll PE=1 SV=3 - [HNRLL_MOUSE]	20.47	8	105	92.62	65.52	175.79	161	-0.293359	-0.134477	-0.0469211	-0.0862011		1.09216	-0.14024	0.108178
Q9D0E1	Heterogeneous nuclear ribonucleoprotein M OS=Mus musculus OX=10090 GN=Hnrnpm PE=1 SV=3 - [HNRPM_MOUSE]	24.28	15	269	260.64	118.3	386.65	342.01	-0.217591	-0.279284	-0.104697	-0.0831412	+	1.45796	-0.171178	0.0931151
A0A0R4J259	Heterogeneous nuclear ribonucleoprotein Q OS=Mus musculus OX=10090 GN=Syncrip PE=1 SV=1 - [A0A0R4J259_MOUSE]	40.82	17	313	229.27	141.93	572.46	564.81	-0.134477	-0.137648	-0.00578236	0.0143553		0.690058	-0.065888	0.0814568
Q8VHM5	Heterogeneous nuclear ribonucleoprotein R OS=Mus musculus OX=10090 GN=Hnrnpr PE=1 SV=1 - [Q8VHM5_MOUSE]	31.01	15	102	108.51	43.4	133.77	125.87	-0.0014434	0.0935602	0.0313951	-0.013043		0.47922	0.0276172	0.0478209
Q8VEK3	Heterogeneous nuclear ribonucleoprotein U OS=Mus musculus OX=10090 GN=Hnrnpu PE=1 SV=1 - [HNRPU_MOUSE]	28.63	19	295	237.23	149.64	452.8	449.5	0.0731348	0.0426443	0.0894982	0.0935602	+	2.12358	0.0747094	0.023128
Q8VDM6	Heterogeneous nuclear ribonucleoprotein U-like protein 1 OS=Mus musculus OX=10090 GN=Hnrnpul1 PE=1 SV=1 - [HNRL1_MOUSE]	10.71	7	16	13.95	5.94	22.22	12.76	0.182692	0.159629	0.108357	-0.0380064		0.890175	0.103168	0.0991111
Q00PI9	Heterogeneous nuclear ribonucleoprotein U-like protein 2 OS=Mus musculus OX=10090 GN=Hnrnpul2 PE=1 SV=2 - [HNRL2_MOUSE]	25.1	13	131	154.3	103.71	211.23	215.15	0.189034	0.250962	0.181421	0.178874	+	2.87242	0.200073	0.0341996
O88569	Heterogeneous nuclear ribonucleoproteins A2/B1 OS=Mus musculus OX=10090 GN=Hnrnpa2b1 PE=1 SV=2 - [ROA2_MOUSE]	42.49	14	769	659.72	501.76	974.41	967.75	0.126973	0.0881415	0.115033	0.051024	+	1.96127	0.0952929	0.0336857
Q9Z204	Heterogeneous nuclear ribonucleoproteins C1/C2 OS=Mus musculus OX=10090 GN=Hnrnpc PE=1 SV=1 - [HNRPC_MOUSE]	26.84	9	148	117.66	67.95	184.03	189.97	0.14274	0.210389	0.158337	0.219091	+	2.62919	0.182639	0.0377771
G3UVV4	Hexokinase 1, isoform CRA_f OS=Mus musculus OX=10090 GN=Hk1 PE=1 SV=1 - [G3UVV4_MOUSE]	33.37	27	421	419.94	272.89	573.64	473.44	0.0356239	-0.0424568	0.0186342	0.0976109		0.384768	0.0273531	0.0576021
O08528	Hexokinase-2 OS=Mus musculus OX=10090 GN=Hk2 PE=1 SV=1 - [HXK2_MOUSE]	41.77	30	449	431.46	263.81	608.75	463.34	0.0703893	0.0799754	0.0703893	0.0717627	+	4.16239	0.0731292	0.00460984
A0A0J9YUD8	High mobility group protein B1 OS=Mus musculus OX=10090 GN=Hmgb1 PE=1 SV=1 - [A0A0J9YUD8_MOUSE]	32.75	8	116	46.77	97.4	226.69	152.59	-0.134477	-0.132894	-0.0969617	-0.0831412	+	2.4901	-0.111868	0.0258243
P30681	High mobility group protein B2 OS=Mus musculus OX=10090 GN=Hmgb2 PE=1 SV=3 - [HMGB2_MOUSE]	18.1	4	40	28.26	23.89	54.51	59.38	-0.136062	-0.284546	0.00863037	0.0313951		0.545739	-0.0951456	0.146434
P52927	High mobility group protein HMGI-C OS=Mus musculus OX=10090 GN=Hmga2 PE=1 SV=1 - [HMGA2_MOUSE]	39.81	4	34		6.66	72.19	68.53	-0.205896	0.132248	0.0426443	0.00719549		0.0273202	-0.00595205	0.143308
P62748	Hippocalcin-like protein 1 OS=Mus musculus OX=10090 GN=Hpcal1 PE=1 SV=2 - [HPCL1_MOUSE]	33.68	6	34	31.45	11.6	38.27	50.47	-0.314733	-0.323733	-0.239566	-0.184425	+	2.39772	-0.265614	0.0659814
P70349	Histidine triad nucleotide-binding protein 1 OS=Mus musculus OX=10090 GN=Hint1 PE=1 SV=3 - [HINT1_MOUSE]	35.71	3	89	31.64	19.32	196.06	119.61	-0.274041	-0.189351	-0.195946	-0.0892673	+	1.79868	-0.187151	0.075748
Q9D0S9	Histidine triad nucleotide-binding protein 2, mitochondrial OS=Mus musculus OX=10090 GN=Hint2 PE=1 SV=1 - [HINT2_MOUSE]	21.47	2	26	20.57	7.55	71.02	53.84	0.0454429	-0.107803	-0.013043	-0.0694519		0.445698	-0.0362137	0.0669191
Q61035	Histidine--tRNA ligase, cytoplasmic OS=Mus musculus OX=10090 GN=Hars PE=1 SV=2 - [SYHC_MOUSE]	36.94	13	99	66.34	49.31	159.29	153.26	-0.00868222	-0.0923401	-0.0014434	-0.0232697		0.642145	-0.0314339	0.0416064
Q8BY71	Histone acetyltransferase type B catalytic subunit OS=Mus musculus OX=10090 GN=Hat1 PE=1 SV=1 - [HAT1_MOUSE]	12.5	3	5	8.7			6.93	0.421156	-0.536164	0.492622	0.24732		0.254906	0.156233	0.472953
O09106	Histone deacetylase 1 OS=Mus musculus OX=10090 GN=Hdac1 PE=1 SV=1 - [HDAC1_MOUSE]	19.29	7	27	14.4		60.36	47.62	0	-0.0831412	0.21661	-0.0174171		0.163809	0.0290129	0.130088
Q8BQ10	Histone deacetylase 2 OS=Mus musculus OX=10090 GN=Hdac2 PE=1 SV=1 - [Q8BQ10_MOUSE]	36.18	8	27			66.3	48.4	0.0129261	0.230203	0.0867838	0.051024		0.858944	0.0952342	0.0948985
P10922	Histone H1.0 OS=Mus musculus OX=10090 GN=H1f0 PE=2 SV=4 - [H10_MOUSE]	10.82	2	75	57.43	36.35	140.72	101.27	-0.251539	-0.671163	-0.209228	-0.16004		1.14946	-0.322993	0.235106
P15864	Histone H1.2 OS=Mus musculus OX=10090 GN=Hist1h1c PE=1 SV=2 - [H12_MOUSE]	23.11	6	269			524.19	429.81	-0.496142	-0.454032	-0.298673	-0.320126	+	2.3958	-0.392243	0.097586
P43274	Histone H1.4 OS=Mus musculus OX=10090 GN=Hist1h1e PE=1 SV=2 - [H14_MOUSE]	21.92	5	216	134.37	124.61			-0.321928	-0.352916	-0.100051	-0.118727	+	1.36325	-0.223405	0.132481
P43276	Histone H1.5 OS=Mus musculus OX=10090 GN=Hist1h1b PE=1 SV=2 - [H15_MOUSE]	21.52	5	142	123.43	90.35	162.37	148.33	-0.347399	-0.37146	-0.164884	-0.217591	+	1.92916	-0.275333	0.099945
A0A0N4SV66	Histone H2A OS=Mus musculus OX=10090 GN=H2afj PE=1 SV=1 - [A0A0N4SV66_MOUSE]	50.79	4	129	318.44	160.79			0.164786	-0.416962	0.189034	-0.158429		0.138758	-0.0553927	0.288428
Q64523	Histone H2A type 2-C OS=Mus musculus OX=10090 GN=Hist2h2ac PE=1 SV=3 - [H2A2C_MOUSE]	49.61	4	115			244.18	293.94	-0.052895	0.636915	-0.158429	-0.0101344		0.218152	0.103864	0.360791
P0C0S6	Histone H2A.Z OS=Mus musculus OX=10090 GN=H2afz PE=1 SV=2 - [H2AZ_MOUSE]	42.97	4	20		23.47			0.0922074	0.206643	0.0935602	-0.0694519		0.601618	0.0807397	0.113586
P10853	Histone H2B type 1-F/J/L OS=Mus musculus OX=10090 GN=Hist1h2bf PE=1 SV=2 - [H2B1F_MOUSE]	35.71	5	455	312.72	242.14	456.6	411.01	-0.0649175	-0.100051	-0.0573916	-0.0694519	+	2.35581	-0.072953	0.0187375
P62806	Histone H4 OS=Mus musculus OX=10090 GN=Hist1h4a PE=1 SV=2 - [H4_MOUSE]	51.46	6	302	195.06	138.66	423.71	410.7	0.0854246	0.0717627	0.119024	0.0989585	+	2.58075	0.0937925	0.0201548
Q9WVG6	Histone-arginine methyltransferase CARM1 OS=Mus musculus OX=10090 GN=Carm1 PE=1 SV=2 - [CARM1_MOUSE]	9.38	5	18	9.63	15.21	23.51	12.82	-0.212568	-0.0892673	-0.110916	-0.0424568		1.29723	-0.113802	0.0717754
Q60972	Histone-binding protein RBBP4 OS=Mus musculus OX=10090 GN=Rbbp4 PE=1 SV=5 - [RBBP4_MOUSE]	19.06	7	93	56.5	52.86	136.57	151.47	0.24732	0.222805	0.0114957	0.0758749		1.03573	0.139374	0.114015
Q60973	Histone-binding protein RBBP7 OS=Mus musculus OX=10090 GN=Rbbp7 PE=1 SV=1 - [RBBP7_MOUSE]	24.47	8	77	67.07	46.82	117.3		0.0676387	-0.168123	0.0731348	0.400538		0.316119	0.0932971	0.233668
Q91WC0	Histone-lysine N-methyltransferase setd3 OS=Mus musculus OX=10090 GN=Setd3 PE=1 SV=1 - [SETD3_MOUSE]	6.9	3	12	7.43		26.05	23.16	-0.106249	-0.693863	0.0229004	-0.12658		0.59954	-0.225948	0.31889
Q8BGC0	HIV Tat-specific factor 1 homolog OS=Mus musculus OX=10090 GN=Htatsf1 PE=1 SV=1 - [HTSF1_MOUSE]	9.91	5	7		6.51	25.54		0.176323	0.205393	0.0214797	0.0440444		1.02508	0.11181	0.0925049
P54310	Hormone-sensitive lipase OS=Mus musculus OX=10090 GN=Lipe PE=1 SV=2 - [LIPS_MOUSE]	45.85	21	133	199.83	79.51	188.27	101.92	0.335712	0.435095	0.172487	0.0962619	+	1.36627	0.259889	0.153687
Q61191	Host cell factor 1 OS=Mus musculus OX=10090 GN=Hcfc1 PE=1 SV=2 - [HCFC1_MOUSE]	10.22	13	87	55.73	34.03	147.73	127.23	-0.0588937	-0.195946	0.0243196	0.0129261		0.44187	-0.0543985	0.1013
F8WJK8	Hsc70-interacting protein OS=Mus musculus OX=10090 GN=St13 PE=1 SV=1 - [F8WJK8_MOUSE]	28.18	10	332	282.59	175.8	405.75	446.52	-0.147202	-0.192645	-0.140826	-0.0908029	+	2.19698	-0.142869	0.0416792
Q61081	Hsp90 co-chaperone Cdc37 OS=Mus musculus OX=10090 GN=Cdc37 PE=1 SV=1 - [CDC37_MOUSE]	28.23	8	123	118.05	68.78	177.01	172.96	-0.190997	-0.164884	-0.109359	-0.0908029	+	2.02023	-0.139011	0.046816
Q8VD75	Huntingtin-interacting protein 1 OS=Mus musculus OX=10090 GN=Hip1 PE=1 SV=2 - [HIP1_MOUSE]	11.66	8	28	11.03	21.35	43.8	32.29	0.0949116	0.0299829	-0.0439433	0.041243		0.439393	0.0305485	0.0571732
Q9CR41	Huntingtin-interacting protein K OS=Mus musculus OX=10090 GN=Hypk PE=1 SV=2 - [HYPK_MOUSE]	36.43	3	19	29.46		24.09	31.88	0.199123	0.444667	-0.0439433	-0.641604		0.0145487	-0.0104393	0.465664
A0A087WRE7	Hydroxyacid-oxoacid transhydrogenase, mitochondrial (Fragment) OS=Mus musculus OX=10090 GN=Adhfe1 PE=1 SV=1 - [A0A087WRE7_MOUSE]	16.85	5	29	64.42	13.55	19.53	7.64	0.369606	0.0922074	0.237564	-0.0365258		0.805796	0.165713	0.176105
Q61425	Hydroxyacyl-coenzyme A dehydrogenase, mitochondrial OS=Mus musculus OX=10090 GN=Hadh PE=1 SV=2 - [HCDH_MOUSE]	44.59	7	141	134.22	37.9	286.31	246.52	0.153157	-0.00288824	0.197865	0.192825		1.19362	0.13524	0.0942308
E9PYA3	Hydroxyacylglutathione hydrolase, mitochondrial (Fragment) OS=Mus musculus OX=10090 GN=Hagh PE=1 SV=1 - [E9PYA3_MOUSE]	26.16	5	22		10.15	38.68	40.39	-0.0513992	0.141433	0.195348	0.201634		0.87857	0.121754	0.118555
P38060	Hydroxymethylglutaryl-CoA lyase, mitochondrial OS=Mus musculus OX=10090 GN=Hmgcl PE=1 SV=2 - [HMGCL_MOUSE]	44.31	9	75	106	69.23	93.83	39.17	0.267835	0.0662615	0.166073	-0.0218043		0.818417	0.119591	0.125131
Q8JZK9	Hydroxymethylglutaryl-CoA synthase, cytoplasmic OS=Mus musculus OX=10090 GN=Hmgcs1 PE=1 SV=1 - [HMCS1_MOUSE]	27.69	11	77	70.08	57.94	110.48	57.01	0.22033	0.351628	0.326537	0.311503	+	2.74284	0.3025	0.0572256
Q2TPA8	Hydroxysteroid dehydrogenase-like protein 2 OS=Mus musculus OX=10090 GN=Hsdl2 PE=1 SV=1 - [HSDL2_MOUSE]	20.41	6	13	15.76	7.04	25.92		0.260628	0.0271541	0.312665	0.591679		1.08406	0.298032	0.231816
P00493	Hypoxanthine-guanine phosphoribosyltransferase OS=Mus musculus OX=10090 GN=Hprt1 PE=1 SV=3 - [HPRT_MOUSE]	55.05	9	119	102.92	63.39	161.64	111.73	0.102994	0.155749	0.191563	0.252173	+	1.94975	0.17562	0.0626736
Q9JKR6	Hypoxia up-regulated protein 1 OS=Mus musculus OX=10090 GN=Hyou1 PE=1 SV=1 - [HYOU1_MOUSE]	44.14	31	783	907.66	465.04	1254.34	1011.09	0.0621218	0.16092	0.051024	0.0772429	+	1.40991	0.0878272	0.0498993
Q61559	IgG receptor FcRn large subunit p51 OS=Mus musculus OX=10090 GN=Fcgrt PE=1 SV=1 - [FCGRN_MOUSE]	4.38	2	5	10.38	5.37			-0.390245	-0.205896	-0.0174171	-0.0014434		0.717992	-0.15375	0.182969
A2A6T4	Immature colon carcinoma transcript 1, isoform CRA_c OS=Mus musculus OX=10090 GN=Mrpl58 PE=1 SV=1 - [A2A6T4_MOUSE]	19.89	3	3	11.6				0.206643	-0.481492	0.0690147	0.0114957		0.115047	-0.0485846	0.299994
J7NUP1	Immunity-related GTPase family M protein 1 OS=Mus musculus OX=10090 GN=Irgm1 PE=1 SV=1 - [J7NUP1_MOUSE]	11.7	4	15	25.94	16.75	8.39	11.76	-0.33825	0.134878	-0.798366	-0.0174171		0.516144	-0.254789	0.412564
Q8VIM9	Immunity-related GTPase family Q protein OS=Mus musculus OX=10090 GN=Irgq PE=1 SV=1 - [IRGQ_MOUSE]	17.15	6	8		9.18	24.58		-0.439372	0.227741	0.222805	-0.0174171		0.0031906	-0.00156086	0.313501
Q61249	Immunoglobulin-binding protein 1 OS=Mus musculus OX=10090 GN=Igbp1 PE=1 SV=1 - [IGBP1_MOUSE]	13.82	5	32	27.22		24.48	55.99	0.226508	0.0454429	-0.00868222	-0.951764		0.250355	-0.172124	0.5294
Q4FJZ2	Importin subunit alpha OS=Mus musculus OX=10090 GN=Kpna6 PE=1 SV=1 - [Q4FJZ2_MOUSE]	21.76	7	54	33.25	19.14	128.07	91.15	0.215368	0.425459	0.0894982	0.0989585		1.11471	0.207321	0.156283
P52293	Importin subunit alpha-1 OS=Mus musculus OX=10090 GN=Kpna2 PE=1 SV=2 - [IMA1_MOUSE]	21.36	8	27	37.53	28.31	15.98	24.36	0.291604	0.305679	0.299831	0.0949116	+	1.77704	0.248006	0.102226
O35343	Importin subunit alpha-3 OS=Mus musculus OX=10090 GN=Kpna4 PE=1 SV=1 - [IMA3_MOUSE]	15.93	5	60	64.37	45.12	79.97	70.63	0.0579701	0.0426443	0.0214797	-0.0350469		0.439491	0.0217618	0.0407203
O35344	Importin subunit alpha-4 OS=Mus musculus OX=10090 GN=Kpna3 PE=1 SV=1 - [IMA4_MOUSE]	19	7	42		50.66	61.91	29.45	0.260628	-0.187707	0.0935602	0.0621218		0.236221	0.0571508	0.18503
P70168	Importin subunit beta-1 OS=Mus musculus OX=10090 GN=Kpnb1 PE=1 SV=2 - [IMB1_MOUSE]	46.35	27	832	651.97	395.75	1406.06	1412.61	-0.114035	-0.118727	0.0299829	0.0214797		0.455481	-0.0453249	0.0821443
Q8K2V6	Importin-11 OS=Mus musculus OX=10090 GN=Ipo11 PE=1 SV=1 - [IPO11_MOUSE]	11.49	6	18	21.63		32.68	27.09	0.230203	-0.392111	-0.052895	0.0129261		0.141677	-0.0504693	0.257889
Q8VI75	Importin-4 OS=Mus musculus OX=10090 GN=Ipo4 PE=1 SV=1 - [IPO4_MOUSE]	16.64	13	47	38.64	16.41	84.61	67.48	0.259423	0.367371	0.0635029	0.0114957		0.900091	0.175448	0.166632
Q8BKC5	Importin-5 OS=Mus musculus OX=10090 GN=Ipo5 PE=1 SV=3 - [IPO5_MOUSE]	43.39	34	236	219.36	81.31	461.37	298.33	-0.0409718	-0.0649175	0.0243196	0.102994		0.0477929	0.00535608	0.0752273
Q9EPL8	Importin-7 OS=Mus musculus OX=10090 GN=Ipo7 PE=1 SV=2 - [IPO7_MOUSE]	20.81	15	147	163.73	79.64	189.62	181.15	0.178874	0.182692	-0.0394883	0.0114957		0.618246	0.0833934	0.114376
E9QKZ2	Importin-9 OS=Mus musculus OX=10090 GN=Ipo9 PE=1 SV=1 - [E9QKZ2_MOUSE]	28.75	19	105	125.25	48.07	175.2	146.17	0.0772429	0.129613	0.0342158	0.041243	+	1.31842	0.0705787	0.043636
Q8BPG6	Inactive C-alpha-formylglycine-generating enzyme 2 OS=Mus musculus OX=10090 GN=Sumf2 PE=1 SV=2 - [SUMF2_MOUSE]	12.34	3	19	15.14	18.79	18.87	11.99	0.297485	0.358396	0.144046	-0.274041		0.372389	0.131471	0.284988
Q8BKG3	Inactive tyrosine-protein kinase 7 OS=Mus musculus OX=10090 GN=Ptk7 PE=1 SV=1 - [PTK7_MOUSE]	19.02	15	77	79.06	38.37	108.91	97.8	-0.284546	-0.171368	-0.150401	-0.166503	+	2.0883	-0.193204	0.06155
P97287	Induced myeloid leukemia cell differentiation protein Mcl-1 homolog OS=Mus musculus OX=10090 GN=Mcl1 PE=1 SV=3 - [MCL1_MOUSE]	27.79	5	13	22.66	12.34	14.74	7.95	0.323082	0.335712	0.109695	-0.463947		0.147699	0.0761355	0.37469
E9QMH7	Inhibitor of nuclear factor kappa-B kinase-interacting protein OS=Mus musculus OX=10090 GN=Ikbip PE=1 SV=1 - [E9QMH7_MOUSE]	10.46	3	12			35.25	19.03	-0.0439433	-0.413643	-0.155213	-0.0938791		0.917935	-0.17667	0.164405
E9QP59	Inner nuclear membrane protein Man1 OS=Mus musculus OX=10090 GN=Lemd3 PE=1 SV=1 - [E9QP59_MOUSE]	4.03	2	3			16.73		0.137504	-0.71015	0.712816	0.250962		0.117269	0.0977829	0.593314
Q91VM9	Inorganic pyrophosphatase 2, mitochondrial OS=Mus musculus OX=10090 GN=Ppa2 PE=1 SV=1 - [IPYR2_MOUSE]	42.42	11	59	70.6	52.39	70.19	66.18	-0.0232697	0.0243196	0.0635029	0.0229004		0.514783	0.0218633	0.0354869
Q9D819	Inorganic pyrophosphatase OS=Mus musculus OX=10090 GN=Ppa1 PE=1 SV=1 - [IPYR_MOUSE]	57.44	12	206	182.75	119.16	321.98	265.91	0.0186342	0.10165	0.0440444	0.0454429		1.23667	0.0524429	0.0350424
Q9D892	Inosine triphosphate pyrophosphatase OS=Mus musculus OX=10090 GN=Itpa PE=1 SV=2 - [ITPA_MOUSE]	50	6	76	47.13	30.41	135.47	100.19	0.0285691	0.226508	0.187768	0.121679	+	1.32615	0.141131	0.0866272
P24547	Inosine-5'-monophosphate dehydrogenase 2 OS=Mus musculus OX=10090 GN=Impdh2 PE=1 SV=2 - [IMDH2_MOUSE]	43.19	16	209	240.37	125.02	267.24	286.45	0.0922074	0.292782	0.199123	0.201634	+	1.76184	0.196437	0.0820171
E0CYE2	Inosine-5'-monophosphate dehydrogenase OS=Mus musculus OX=10090 GN=Impdh1 PE=1 SV=1 - [E0CYE2_MOUSE]	15.34	6	102	101.03	34.88	163.42	133.21	0.109695	0.413594	0.0356239	0.194087		0.979481	0.18825	0.163584
P70227	Inositol 1,4,5-trisphosphate receptor type 3 OS=Mus musculus OX=10090 GN=Itpr3 PE=1 SV=3 - [ITPR3_MOUSE]	12.32	24	184	71.04	58.84	289.69	220.17	0.0676387	-0.0954196	-0.14401	-0.21424		0.687062	-0.0965077	0.119809
Q91UZ5	Inositol monophosphatase 2 OS=Mus musculus OX=10090 GN=Impa2 PE=1 SV=1 - [IMPA2_MOUSE]	15.52	4	8	26.57				0.252173	0.0356239	0.109695	0.24245		1.25192	0.159985	0.105347
Q80V26	Inositol monophosphatase 3 OS=Mus musculus OX=10090 GN=Impad1 PE=1 SV=1 - [IMPA3_MOUSE]	24.44	6	46	58.79	22.08	73.44	50.25	0.196607	0.499782	-0.0380064	-0.0409718		0.503154	0.154353	0.255774
P49442	Inositol polyphosphate 1-phosphatase OS=Mus musculus OX=10090 GN=Inpp1 PE=1 SV=2 - [INPP_MOUSE]	18.69	5	44	47.65	13.96	66.15	53.07	0.0271541	0.10165	0.0299829	-0.0892673		0.161303	0.0173799	0.0790136
Q924B0	Inositol-1-monophosphatase OS=Mus musculus OX=10090 GN=Impa1 PE=1 SV=1 - [Q924B0_MOUSE]	47.29	10	74	90.39	75.42	88.94	88.67	-0.16004	-0.212568	-0.148801	-0.118727	+	2.41778	-0.160034	0.0391249
Q9JHU9	Inositol-3-phosphate synthase 1 OS=Mus musculus OX=10090 GN=Isyna1 PE=1 SV=1 - [INO1_MOUSE]	16.7	8	24	22.99	18.49	30.27	21.12	0.0299829	-0.164884	0.235114	0.0827026		0.208759	0.0457289	0.165166
F6RPJ9	Insulin-degrading enzyme (Fragment) OS=Mus musculus OX=10090 GN=Ide PE=1 SV=1 - [F6RPJ9_MOUSE]	31.81	24	92	71.01	39.17	114.77	123.8	0.164786	0.0100636	0.0468402	0.0703893		0.943508	0.0730198	0.0660222
O88477	Insulin-like growth factor 2 mRNA-binding protein 1 OS=Mus musculus OX=10090 GN=Igf2bp1 PE=1 SV=1 - [IF2B1_MOUSE]	19.76	11	42	28.41	26.78	53.27	55.73	-0.0014434	-0.128156	0.0172092	-0.0439433		0.504039	-0.0390834	0.0646611
Q5SF07	Insulin-like growth factor 2 mRNA-binding protein 2 OS=Mus musculus OX=10090 GN=Igf2bp2 PE=1 SV=1 - [IF2B2_MOUSE]	37.16	18	132	108.01	71.85	204.62	172.45	0.0370308	0.0922074	-0.103147	-0.0846703		0.109568	-0.0146448	0.0945586
Q9CPN8	Insulin-like growth factor 2 mRNA-binding protein 3 OS=Mus musculus OX=10090 GN=Igf2bp3 PE=1 SV=1 - [IF2B3_MOUSE]	32.47	15	213	193.16	144.23	314.33	275.82	-0.00578236	-0.0144996	-0.110916	-0.0709665		0.872801	-0.0505411	0.0495468
O89051	Integral membrane protein 2B OS=Mus musculus OX=10090 GN=Itm2b PE=1 SV=1 - [ITM2B_MOUSE]	34.59	7	39	30.33	26.14	58.12	47.05	-0.00578236	0.0440444	-0.110916	-0.0543923		0.388411	-0.0317616	0.0663301
A0A0G2JFJ6	Integrator complex subunit 3 OS=Mus musculus OX=10090 GN=Ints3 PE=1 SV=1 - [A0A0G2JFJ6_MOUSE]	19.42	14	31	37.63	13.34	52.17	24.55	0.31034	-0.12658	0.124328	0.00432164		0.335425	0.0781024	0.185661
Q8CIM8	Integrator complex subunit 4 OS=Mus musculus OX=10090 GN=Ints4 PE=1 SV=1 - [INT4_MOUSE]	4.25	3	16	11.8		35.99	23.51	0.171207	0.478195	0.104337	0.102994		1.01631	0.214183	0.178865
A0A0R4J0E4	Integrator complex subunit 7 OS=Mus musculus OX=10090 GN=Ints7 PE=1 SV=1 - [A0A0R4J0E4_MOUSE]	7.76	5	8	7.22	6.05	16.49		0.0786098	-0.744197	0.109695	-0.39052		0.480771	-0.236603	0.408503
P11688	Integrin alpha-5 OS=Mus musculus OX=10090 GN=Itga5 PE=1 SV=3 - [ITA5_MOUSE]	22.22	18	164	137.77	76.76	262.32	225.04	-0.140826	-0.187707	-0.163268	-0.0923401	+	2.25699	-0.146035	0.0405948
Q61739	Integrin alpha-6 OS=Mus musculus OX=10090 GN=Itga6 PE=1 SV=3 - [ITA6_MOUSE]	10.36	7	31	28.33	16.27	41.71	47.3	0.27262	0.0976109	0.0229004	-0.00288824		0.668909	0.0975608	0.124244
A2AKI5	Integrin alpha-V OS=Mus musculus OX=10090 GN=Itgav PE=1 SV=1 - [A2AKI5_MOUSE]	34.92	27	201	178.65	80.04	311.27	277.93	-0.253257	-0.358454	-0.202572	-0.209228	+	2.24205	-0.255878	0.0719872
P09055	Integrin beta-1 OS=Mus musculus OX=10090 GN=Itgb1 PE=1 SV=1 - [ITB1_MOUSE]	30.33	19	200	171.23	144.48	324.13	233.91	-0.356605	-0.545824	-0.251539	-0.28279	+	1.91437	-0.359189	0.131991
O54890	Integrin beta-3 OS=Mus musculus OX=10090 GN=Itgb3 PE=1 SV=2 - [ITB3_MOUSE]	12.71	6	30	34.26	14	38.28	29.26	-0.137648	-0.132894	0.130931	0.130931		0.00910765	-0.00217	0.153704
O70309	Integrin beta-5 OS=Mus musculus OX=10090 GN=Itgb5 PE=1 SV=2 - [ITB5_MOUSE]	14.41	8	36	19.55	11.68	61.06	47.52	-0.26708	-0.246395	-0.475936	-0.438307	+	2.05316	-0.356929	0.117012
O55222	Integrin-linked protein kinase OS=Mus musculus OX=10090 GN=Ilk PE=1 SV=2 - [ILK_MOUSE]	22.57	9	46	13.28	5.88	105.64	59.59	-0.209228	-0.136062	-0.158429	-0.117161	+	2.35918	-0.15522	0.0397604
A0A2K6EDJ7	Inter alpha-trypsin inhibitor, heavy chain 4 OS=Mus musculus OX=10090 GN=Itih4 PE=1 SV=1 - [A0A2K6EDJ7_MOUSE]	1.77	2	3	9.27				-0.145605	-0.0291463	0.00432164	0.00432164		0.484834	-0.041527	0.0711564
Q61703	Inter-alpha-trypsin inhibitor heavy chain H2 OS=Mus musculus OX=10090 GN=Itih2 PE=1 SV=1 - [ITIH2_MOUSE]	8.67	7	41	63.33	42.9	40.04	16.86	-0.176251	-0.194295	-0.186065	-0.239566	+	3.12252	-0.199044	0.0280033
A0A2I3BRQ3	Inter-alpha-trypsin inhibitor heavy chain H3 OS=Mus musculus OX=10090 GN=Itih3 PE=1 SV=1 - [A0A2I3BRQ3_MOUSE]	6.15	4	37	39.18	17.08	33.19	49.52	-0.314733	-0.426625	-0.125006	-0.236164	+	1.64429	-0.275632	0.127245
E9Q1P8	Interferon regulatory factor 2-binding protein 2 OS=Mus musculus OX=10090 GN=Irf2bp2 PE=1 SV=1 - [I2BP2_MOUSE]	14.04	5	8	17.44		19.83		0.258217	0.0285691	0.111031	0.155749		1.20147	0.138392	0.0956887
E9QKL6	Interferon-activable protein 204 OS=Mus musculus OX=10090 GN=Ifi204 PE=1 SV=1 - [E9QKL6_MOUSE]	17.29	7	14	12.49		23.67	12.95	0.41684	-0.61212	0.0342158	0.0114957		0.0595849	-0.0373921	0.425894
Q99J93	Interferon-induced transmembrane protein 2 OS=Mus musculus OX=10090 GN=Ifitm2 PE=1 SV=1 - [IFM2_MOUSE]	29.17	3	29	54.71	65.68		28.52	-0.0649175	0.0786098	0.0384361	0.0593554		0.348868	0.027871	0.0639974
Q03963	Interferon-induced, double-stranded RNA-activated protein kinase OS=Mus musculus OX=10090 GN=Eif2ak2 PE=1 SV=2 - [E2AK2_MOUSE]	15.34	6	13	9.19	7.62	16.23	18.95	0.0342158	0.144046	-0.101598	-0.0831412		0.00914576	-0.00161935	0.114228
Q9WTX2	Interferon-inducible double-stranded RNA-dependent protein kinase activator A OS=Mus musculus OX=10090 GN=Prkra PE=1 SV=1 - [PRKRA_MOUSE]	22.04	5	17	5.57	8.15	21.42	27.37	-0.246395	-0.210897	-0.112475	-0.120294	+	1.85702	-0.172515	0.0664913
Q9CXY6	Interleukin enhancer-binding factor 2 OS=Mus musculus OX=10090 GN=Ilf2 PE=1 SV=1 - [ILF2_MOUSE]	42.31	12	76	103.27	50.26	55.06	105.95	-0.0877334	0.0157831	-0.0218043	-0.0969617		0.75629	-0.0476791	0.0539447
Q45VK5	Interleukin enhancer-binding factor 3 OS=Mus musculus OX=10090 GN=Ilf3 PE=1 SV=1 - [Q45VK5_MOUSE]	22.19	13	62	70.52	59.71	54.81	47.19	0.141433	-0.0291463	-0.0846703	-0.104697		0.123174	-0.0192701	0.1118
Q61730	Interleukin-1 receptor accessory protein OS=Mus musculus OX=10090 GN=Il1rap PE=1 SV=1 - [IL1AP_MOUSE]	3.68	2	2				8.23	-0.117161	-0.713042	-0.296899	-0.268817		1.14474	-0.34898	0.255225
V9GX00	Interleukin-6 receptor subunit beta OS=Mus musculus OX=10090 GN=Il6st PE=1 SV=1 - [V9GX00_MOUSE]	5.02	3	3		8.88			0.0854246	0.344828	-0.0954196	-0.204233		0.0951846	0.03265	0.239969
E9Q3I4	Intersectin-1 OS=Mus musculus OX=10090 GN=Itsn1 PE=1 SV=1 - [E9Q3I4_MOUSE]	13.35	12	32	22.65	25.86	45.47	39.31	0.233888	-0.0985055	0.155749	0.0935602		0.57134	0.0961729	0.141917
A0A2R8VHI2	Intraflagellar transport protein 27 homolog OS=Mus musculus OX=10090 GN=Ift27 PE=1 SV=1 - [A0A2R8VHI2_MOUSE]	15.34	2	2			8.54		-0.364013	-0.463057	0.0328061	-0.109359		0.848553	-0.225906	0.22791
Q0GNC1	Inverted formin-2 OS=Mus musculus OX=10090 GN=Inf2 PE=1 SV=1 - [INF2_MOUSE]	25.29	20	113	149.39	74.6	156.76	117.57	0.0813396	0.105678	-0.0101344	0.0731348		1.0502	0.0625045	0.0503591
Q8R0S2	IQ motif and SEC7 domain-containing protein 1 OS=Mus musculus OX=10090 GN=Iqsec1 PE=1 SV=2 - [IQEC1_MOUSE]	3.23	2	2				9.91	-0.494235	-0.00723156	-0.0954196	-0.114035		0.702201	-0.17773	0.216084
A0A1Y7VK19	Iron-sulfur cluster assembly 2 homolog, mitochondrial (Fragment) OS=Mus musculus OX=10090 GN=Isca2 PE=1 SV=1 - [A0A1Y7VK19_MOUSE]	32.88	4	11	19.53	15.27			0.276199	0.10165	0.0690147	0.0922074		1.17882	0.134768	0.0952793
D3Z0K9	Iron-sulfur cluster assembly enzyme ISCU, mitochondrial (Fragment) OS=Mus musculus OX=10090 GN=Iscu PE=1 SV=1 - [D3Z0K9_MOUSE]	38.97	4	11	18.28	18.93			-0.0291463	0.0840642	-0.0603973	0.0703893		0.166257	0.0162275	0.0717994
A0A0R4J0T0	Iron-sulfur cluster co-chaperone protein HscB, mitochondrial OS=Mus musculus OX=10090 GN=Hscb PE=1 SV=1 - [A0A0R4J0T0_MOUSE]	11.97	2	4			8.01	6.44	0.240009	-0.643503	0.276199	0.0200577		0.0419664	-0.0268094	0.426425
Q9DB29	Isoamyl acetate-hydrolyzing esterase 1 homolog OS=Mus musculus OX=10090 GN=Iah1 PE=1 SV=1 - [IAH1_MOUSE]	24.5	4	47	18.85		81	100.36	0.355016	0.959028	0.0976109	0.175045		0.870112	0.396675	0.390101
Q91V64	Isochorismatase domain-containing protein 1 OS=Mus musculus OX=10090 GN=Isoc1 PE=1 SV=1 - [ISOC1_MOUSE]	26.26	5	13	14.43	21.36		28.24	-0.0938791	-0.263612	-0.0439433	-0.0218043		0.827921	-0.10581	0.109435
P85094	Isochorismatase domain-containing protein 2A OS=Mus musculus OX=10090 GN=Isoc2a PE=1 SV=1 - [ISC2A_MOUSE]	54.85	6	95	173.26	110.03	140.66	136.77	0.248535	0.328837	0.140124	0.197865	+	1.97422	0.22884	0.080036
Q9D6R2	Isocitrate dehydrogenase [NAD] subunit alpha, mitochondrial OS=Mus musculus OX=10090 GN=Idh3a PE=1 SV=1 - [IDH3A_MOUSE]	46.17	14	306	239.06	128.2	437.51	370.8	0.250962	0.399445	0.285698	0.282143	+	2.58647	0.304562	0.0651516
P70404	Isocitrate dehydrogenase [NAD] subunit gamma 1, mitochondrial OS=Mus musculus OX=10090 GN=Idh3g PE=1 SV=1 - [IDHG1_MOUSE]	34.35	10	117	94.31	64.79	140.47	191.66	0.27739	0.140124	0.104337	0.0840642	+	1.39703	0.151479	0.0870816
Q91VA7	Isocitrate dehydrogenase [NAD] subunit, mitochondrial OS=Mus musculus OX=10090 GN=Idh3b PE=1 SV=1 - [Q91VA7_MOUSE]	41.93	14	251	190.08	93.93	389.78	291.87	0.0989585	0.200379	0.154454	0.167358	+	2.28405	0.155287	0.0422398
O88844	Isocitrate dehydrogenase [NADP] cytoplasmic OS=Mus musculus OX=10090 GN=Idh1 PE=1 SV=2 - [IDHC_MOUSE]	67.87	25	1166	878.74	494.12	1590.86	1539.8	0.130931	0.138814	0.176323	0.175045	+	3.01303	0.155278	0.023787
P54071	Isocitrate dehydrogenase [NADP], mitochondrial OS=Mus musculus OX=10090 GN=Idh2 PE=1 SV=3 - [IDHP_MOUSE]	55.31	25	805	760.86	455.04	960.28	1155.14	0.265437	0.374066	0.361768	0.435095	+	2.70118	0.359092	0.0701881
Q8BU30	Isoleucine--tRNA ligase, cytoplasmic OS=Mus musculus OX=10090 GN=Iars PE=1 SV=2 - [SYIC_MOUSE]	34.63	33	339	259.78	147.59	588.69	441.45	-0.132894	-0.176251	-0.142417	-0.137648	+	3.18867	-0.147302	0.0196867
Q8BIJ6	Isoleucine--tRNA ligase, mitochondrial OS=Mus musculus OX=10090 GN=Iars2 PE=1 SV=1 - [SYIM_MOUSE]	27.96	21	212	238.79	132.15	266.6	197.1	0.177599	0.255803	0.115033	0.124328	+	1.86144	0.168191	0.0645861
P58044	Isopentenyl-diphosphate Delta-isomerase 1 OS=Mus musculus OX=10090 GN=Idi1 PE=1 SV=1 - [IDI1_MOUSE]	38.77	7	161	152.41	77.59	230.65	156.94	0.0496307	0.134878	0.0398403	0.154454	+	1.32147	0.0947007	0.0583828
Q9JHI5	Isovaleryl-CoA dehydrogenase, mitochondrial OS=Mus musculus OX=10090 GN=Ivd PE=1 SV=1 - [IVD_MOUSE]	39.39	15	218	179.18	105.73	292.33	195.29	0.263034	0.124328	0.329985	0.269033	+	1.96445	0.246595	0.0869422
Q9CX00	IST1 homolog OS=Mus musculus OX=10090 GN=Ist1 PE=1 SV=1 - [IST1_MOUSE]	15.19	5	19	39.52	32.99			0.321928	0.00863037	-0.0380064	-0.283976		0.00553591	0.00214402	0.248851
Q6PGH2	Jupiter microtubule associated homolog 2 OS=Mus musculus OX=10090 GN=Jpt2 PE=1 SV=1 - [JUPI2_MOUSE]	21.05	3	16	26.17	21.12		11.7	0.0989585	0.121679	-0.308238	0.204141		0.0883582	0.0291352	0.22941
G5E897	KDEL (Lys-Asp-Glu-Leu) containing 2, isoform CRA_b OS=Mus musculus OX=10090 GN=Kdelc2 PE=1 SV=1 - [G5E897_MOUSE]	25.65	9	38	16.2	18.84	72.93	46.88	0.0579701	0.0731348	-0.0350469	-0.0484122		0.13762	0.0119114	0.0624866
Q9JHP7	KDEL motif-containing protein 1 OS=Mus musculus OX=10090 GN=Kdelc1 PE=1 SV=1 - [KDEL1_MOUSE]	30.28	11	35	20.19	15.2	60.31	45.89	-0.0159575	-0.284546	0.0648829	0.0186342		0.268117	-0.0542466	0.157064
E9Q0F0	Keratin 78 OS=Mus musculus OX=10090 GN=Krt78 PE=1 SV=1 - [E9Q0F0_MOUSE]	2.43	4	31			61.91	47.36	0.768078	0.944109	0.284514	0.321928	+	1.41589	0.579657	0.327547
P04104	Keratin, type II cytoskeletal 1 OS=Mus musculus OX=10090 GN=Krt1 PE=1 SV=4 - [K2C1_MOUSE]	5.97	5	54	27.62	33.02		113.97	0.763836	2.20383	0.178874	0.524064		0.881559	0.917651	0.890434
Q922U2	Keratin, type II cytoskeletal 5 OS=Mus musculus OX=10090 GN=Krt5 PE=1 SV=1 - [K2C5_MOUSE]	6.03	4	44			146.9		2.29101	2.66175	0.856787	0.872632	+	1.41732	1.67054	0.94275
Q6NXH9	Keratin, type II cytoskeletal 73 OS=Mus musculus OX=10090 GN=Krt73 PE=1 SV=1 - [K2C73_MOUSE]	5.57	3	75			124.47	144.6	1.90497	-0.646118	0.448901	0.455229		0.42319	0.540746	1.0465
Q8VED5	Keratin, type II cytoskeletal 79 OS=Mus musculus OX=10090 GN=Krt79 PE=1 SV=2 - [K2C79_MOUSE]	10.17	6	35			97.68		1.16157	1.61259	0.37629	0.409255		1.22222	0.889926	0.60302
Q8K274	Ketosamine-3-kinase OS=Mus musculus OX=10090 GN=Fn3krp PE=1 SV=2 - [KT3K_MOUSE]	8.09	2	11			26.34	20.04	0.0538064	-0.444592	-0.0365258	-0.0159575		0.399254	-0.110817	0.22585
Q60749	KH domain-containing, RNA-binding, signal transduction-associated protein 1 OS=Mus musculus OX=10090 GN=Khdrbs1 PE=1 SV=2 - [KHDR1_MOUSE]	20.99	5	68	32.41	17.46	98.52	119.62	-0.215915	-0.0831412	0.0635029	0.0745054		0.222574	-0.040262	0.137394
H3BIY2	KIF1-binding protein OS=Mus musculus OX=10090 GN=Kif1bp PE=1 SV=1 - [H3BIY2_MOUSE]	13.28	2	2				8.6	-0.894322	-0.163268	0.313826	-0.153607		0.361618	-0.224343	0.499076
A0A087WQQ5	Kinectin OS=Mus musculus OX=10090 GN=Ktn1 PE=1 SV=1 - [A0A087WQQ5_MOUSE]	28.94	30	137	136.8	102.76	193.17	174.46	0.00288247	-0.0634091	-0.0144996	0.00288247		0.477374	-0.0180359	0.0313389
A0A286YCV9	Kinesin family member 13B OS=Mus musculus OX=10090 GN=Kif13b PE=1 SV=1 - [A0A286YCV9_MOUSE]	4.33	6	24		6.52	42.33	30.47	-0.408085	-0.852042	0.115033	0.0976109		0.4691	-0.261871	0.462228
Q5UE59	Kinesin light chain 1 OS=Mus musculus OX=10090 GN=Klc1 PE=1 SV=1 - [Q5UE59_MOUSE]	28.23	13	49	50.61	25.21	58.39	79.7	0.0257376	-0.120294	-0.14401	-0.0276749		0.716135	-0.0665603	0.0794077
O88448	Kinesin light chain 2 OS=Mus musculus OX=10090 GN=Klc2 PE=1 SV=1 - [KLC2_MOUSE]	12.69	5	23			36.37		-0.153607	-0.514204	-0.0232697	0.107018		0.449974	-0.146016	0.267527
Q61768	Kinesin-1 heavy chain OS=Mus musculus OX=10090 GN=Kif5b PE=1 SV=3 - [KINH_MOUSE]	37.28	28	210	218.47	123.38	310.73	209.95	0.0057592	-0.131313	-0.0409718	-0.0709665		0.884453	-0.059373	0.0574183
O35071	Kinesin-like protein KIF1C OS=Mus musculus OX=10090 GN=Kif1c PE=1 SV=2 - [KIF1C_MOUSE]	3.45	3	19	15.63				0.0758749	-0.608459	-0.018878	0.169925		0.204663	-0.0953843	0.350627
Q3TET1	Kinesin-like protein OS=Mus musculus OX=10090 GN=Kif3a PE=1 SV=1 - [Q3TET1_MOUSE]	8.93	5	11		7.63	15.59	22.99	0.149259	-0.011588	-0.15682	-0.0588937		0.107922	-0.0195107	0.127738
Q8BX02	KN motif and ankyrin repeat domain-containing protein 2 OS=Mus musculus OX=10090 GN=Kank2 PE=1 SV=1 - [KANK2_MOUSE]	17.91	10	34	57.78	17.41	41.55	40	0.145351	0.380729	-0.190997	-0.194295		0.0873551	0.035197	0.280093
P21956	Lactadherin OS=Mus musculus OX=10090 GN=Mfge8 PE=1 SV=3 - [MFGM_MOUSE]	33.48	11	68	43.42	39.43	95.67	101.03	-0.320126	-0.109359	-0.284546	-0.246395	+	1.86123	-0.240106	0.0922179
Q9CPU0	Lactoylglutathione lyase OS=Mus musculus OX=10090 GN=Glo1 PE=1 SV=3 - [LGUL_MOUSE]	38.04	9	95	121.7	65.31	89.65	66.76	-0.101598	-0.104697	0.109695	0.133564		0.0476564	0.009241	0.130147
Q61033	Lamina-associated polypeptide 2, isoforms alpha/zeta OS=Mus musculus OX=10090 GN=Tmpo PE=1 SV=4 - [LAP2A_MOUSE]	14	6	64	71.39		106.18	95.63	1.07245	1.29572	0.421156	-0.338134		0.712634	0.612798	0.734543
Q3U9G9	Lamin-B receptor OS=Mus musculus OX=10090 GN=Lbr PE=1 SV=2 - [LBR_MOUSE]	11.18	5	15	21.61		21.57	13.95	0.232661	-0.0800879	0.141433	0.204141		0.752272	0.124537	0.141639
P97927	Laminin subunit alpha-4 OS=Mus musculus OX=10090 GN=Lama4 PE=1 SV=2 - [LAMA4_MOUSE]	14.54	16	71	99.99	42.05	132.36	77.17	0.289244	0.0551957	0.111031	0.0607391		0.999719	0.129052	0.109708
P02469	Laminin subunit beta-1 OS=Mus musculus OX=10090 GN=Lamb1 PE=1 SV=3 - [LAMB1_MOUSE]	27.04	32	294	344.78	222.84	328.07	305.39	0.181421	0.181421	0.196607	0.0922074	+	2.19304	0.162914	0.0476783
F8VQJ3	Laminin subunit gamma-1 OS=Mus musculus OX=10090 GN=Lamc1 PE=1 SV=1 - [F8VQJ3_MOUSE]	30.55	34	238	320.9	155.12	241.43	238.18	0.195348	0.275007	0.109695	0.0976109	+	1.57931	0.169415	0.0827536
O89112	LanC-like protein 1 OS=Mus musculus OX=10090 GN=Lancl1 PE=1 SV=1 - [LANC1_MOUSE]	24.06	6	21	8.86		61.83	33.69	-0.152003	-0.658126	-0.145605	-0.07552		0.820366	-0.257813	0.269114
F6RJV6	LanC-like protein 2 (Fragment) OS=Mus musculus OX=10090 GN=Lancl2 PE=1 SV=1 - [F6RJV6_MOUSE]	19.95	6	10	6.21	8.68	22.66		0.403813	0.214125	-0.166503	0.0440444		0.41671	0.12387	0.243038
Q8K0C4	Lanosterol 14-alpha demethylase OS=Mus musculus OX=10090 GN=Cyp51a1 PE=1 SV=1 - [CP51A_MOUSE]	23.86	9	52	44.79	15.69	77.97	71.82	0.00288247	0.323082	0.117695	0.108357		0.881506	0.138004	0.133919
Q8BLN5	Lanosterol synthase OS=Mus musculus OX=10090 GN=Lss PE=1 SV=2 - [ERG7_MOUSE]	35.47	17	98	108.06	78.14	95.24	87.29	0.297485	0.243669	0.153157	0.145351	+	1.97318	0.209915	0.0734797
Q6ZQ58	La-related protein 1 OS=Mus musculus OX=10090 GN=Larp1 PE=1 SV=3 - [LARP1_MOUSE]	11.19	8	28	22.17	8.29	50.85	38.21	0.169925	-0.011588	0.24732	0.273814		1.10935	0.169868	0.12875
A0A2R8W6Y5	La-related protein 4 OS=Mus musculus OX=10090 GN=Larp4 PE=1 SV=1 - [A0A2R8W6Y5_MOUSE]	9.67	5	31	36.84	13.76	42.32	17.11	0.304511	-0.0484122	0.418999	0.399445		1.04685	0.268636	0.217199
Q6A0A2	La-related protein 4B OS=Mus musculus OX=10090 GN=Larp4b PE=1 SV=2 - [LAR4B_MOUSE]	3.91	2	5	17.87				0.00863037	-0.363854	-0.182786	-0.155213		0.967646	-0.173306	0.152563
Q05CL8	La-related protein 7 OS=Mus musculus OX=10090 GN=Larp7 PE=1 SV=2 - [LARP7_MOUSE]	9.82	4	8	6.89	8.66	13.78		0.206643	-0.0573916	0.0114957	0.0370308		0.353826	0.0494445	0.11213
Q3UF95	Large proline-rich protein BAG6 OS=Mus musculus OX=10090 GN=Bag6 PE=1 SV=1 - [Q3UF95_MOUSE]	19.54	14	86	75.66	54.57	149.71	91.71	0.144046	0.243669	0.0200577	0.0962619		1.12932	0.126009	0.0935945
P70202	Latexin OS=Mus musculus OX=10090 GN=Lxn PE=1 SV=2 - [LXN_MOUSE]	25.23	4	86	53.76	50.75	102.51	116.91	0.0200577	0.112366	0.132248	0.166073	+	1.38688	0.107686	0.0624845
O89017	Legumain OS=Mus musculus OX=10090 GN=Lgmn PE=1 SV=1 - [LGMN_MOUSE]	25.75	8	184	169.02	114.03	184.84	390.31	0.320773	0.329985	0.00288247	-0.500218		0.0672167	0.0383556	0.389926
A0A0R4J0W6	Leucine rich repeat containing 40, isoform CRA_a OS=Mus musculus OX=10090 GN=Lrrc40 PE=1 SV=1 - [A0A0R4J0W6_MOUSE]	12.79	5	7			26.1		-0.148801	-0.59985	0.158337	0.279768		0.143527	-0.0776365	0.392085
F6VG18	Leucine zipper transcription factor-like protein 1 (Fragment) OS=Mus musculus OX=10090 GN=Lztfl1 PE=1 SV=1 - [F6VG18_MOUSE]	27.06	5	22	22.72	12.6	30.86	20.58	-0.186065	-0.309359	-0.018878	-0.0174171		0.802884	-0.13293	0.141776
Q6PB66	Leucine-rich PPR motif-containing protein, mitochondrial OS=Mus musculus OX=10090 GN=Lrpprc PE=1 SV=2 - [LPPRC_MOUSE]	47.27	52	616	541.08	330.33	876.64	754.47	0.130931	0.183963	0.138814	0.140124	+	2.94308	0.148458	0.0240157
Q3UZ39	Leucine-rich repeat flightless-interacting protein 1 OS=Mus musculus OX=10090 GN=Lrrfip1 PE=1 SV=2 - [LRRF1_MOUSE]	12.48	5	30	46.21	11.13	76.81		0.10165	0.130931	-0.0573916	-0.0469211		0.251949	0.0320671	0.0980779
Q505F5	Leucine-rich repeat-containing protein 47 OS=Mus musculus OX=10090 GN=Lrrc47 PE=1 SV=1 - [LRC47_MOUSE]	14.8	7	12	16.57	19.52		5.91	0.200379	0.115033	-0.271344	-0.0159575		0.0223457	0.00702771	0.205807
A2AKH7	Leucine-rich repeat-containing protein 57 (Fragment) OS=Mus musculus OX=10090 GN=Lrrc57 PE=1 SV=8 - [A2AKH7_MOUSE]	25.69	5	22	13.11	6.99	26.33	32.56	-0.341903	0.201634	-0.0218043	-0.109359		0.230192	-0.0678581	0.224774
Q922Q8	Leucine-rich repeat-containing protein 59 OS=Mus musculus OX=10090 GN=Lrrc59 PE=1 SV=1 - [LRC59_MOUSE]	43	10	207	211.94	109.98	287.79	301.18	-0.011588	0.0676387	0.0786098	0.0881415		1.03431	0.0557005	0.0456345
P70193	Leucine-rich repeats and immunoglobulin-like domains protein 1 OS=Mus musculus OX=10090 GN=Lrig1 PE=1 SV=2 - [LRIG1_MOUSE]	3.94	3	8			20.28	11.12	0.77484	1.12565	0.140124	0.189034		0.995357	0.557412	0.476096
Q8BMJ2	Leucine--tRNA ligase, cytoplasmic OS=Mus musculus OX=10090 GN=Lars PE=1 SV=2 - [SYLC_MOUSE]	34.55	30	295	260.45	139.85	523.95	379.37	-0.182786	-0.110916	-0.161653	-0.145605	+	2.66061	-0.15024	0.030317
Q8C129	Leucyl-cystinyl aminopeptidase OS=Mus musculus OX=10090 GN=Lnpep PE=1 SV=1 - [LCAP_MOUSE]	22.54	18	63	84.46	54.04	54.24	57.19	0.341416	0.349365	0.149259	0.134878	+	1.59358	0.243729	0.11758
A0A2R8W6P0	Leukocyte surface antigen CD47 OS=Mus musculus OX=10090 GN=Cd47 PE=1 SV=1 - [A0A2R8W6P0_MOUSE]	17.54	5	46	96.77	65.41	18.83	18.92	-0.209228	-0.37707	-0.168123	-0.416962	+	1.75926	-0.292846	0.122537
P24527	Leukotriene A-4 hydrolase OS=Mus musculus OX=10090 GN=Lta4h PE=1 SV=4 - [LKHA4_MOUSE]	43.04	20	250	160.58	113.04	441.3	330.47	-0.0954196	-0.0424568	-0.106249	-0.0969617	+	2.01077	-0.0852718	0.0289413
Q99JW4	LIM and senescent cell antigen-like-containing domain protein 1 OS=Mus musculus OX=10090 GN=Lims1 PE=1 SV=3 - [LIMS1_MOUSE]	22.46	6	32	20.58	23.11	53.12	36.23	-0.172994	-0.153607	-0.0394883	-0.077041	+	1.40804	-0.110783	0.0630491
Q61792	LIM and SH3 domain protein 1 OS=Mus musculus OX=10090 GN=Lasp1 PE=1 SV=1 - [LASP1_MOUSE]	22.81	5	48	80.26	57.7	18.8	31.56	-0.181149	-0.434403	-0.380822	-0.979942		1.20109	-0.494079	0.341749
Q9ERG0	LIM domain and actin-binding protein 1 OS=Mus musculus OX=10090 GN=Lima1 PE=1 SV=3 - [LIMA1_MOUSE]	16.07	8	56	40.25	36.14	90.56	70.87	-0.440264	-0.41889	-0.229382	-0.189351	+	1.80626	-0.319472	0.128481
Q8C3X8	Lipase maturation factor 2 OS=Mus musculus OX=10090 GN=Lmf2 PE=1 SV=1 - [LMF2_MOUSE]	6.13	3	9				38.76	-0.411195	0.115033	-0.107803	-0.077041		0.456306	-0.120252	0.217584
A0A0F6AIX5	Lipid droplet-associated hydrolase OS=Mus musculus OX=10090 GN=Ldah PE=1 SV=1 - [A0A0F6AIX5_MOUSE]	11.04	3	7			6.93	21.29	-0.525977	-0.258425	0.0200577	0.0635029		0.536476	-0.17521	0.273907
P53395	Lipoamide acyltransferase component of branched-chain alpha-keto acid dehydrogenase complex, mitochondrial OS=Mus musculus OX=10090 GN=Dbt PE=1 SV=2 - [ODB2_MOUSE]	18.88	8	18	17		26	20.83	0.501821	-0.70387	0.257011	0.27262		0.108035	0.0818956	0.535663
Q8BFW7	Lipoma-preferred partner homolog OS=Mus musculus OX=10090 GN=Lpp PE=1 SV=1 - [LPP_MOUSE]	25.61	10	59	36.95	24.42	105.71	74.79	-0.254978	-0.358454	-0.15682	-0.169745	+	1.82398	-0.234999	0.0931134
P11152	Lipoprotein lipase OS=Mus musculus OX=10090 GN=Lpl PE=1 SV=3 - [LIPL_MOUSE]	29.32	10	171	185.35	70.19	266.11	192.02	0.461529	0.757023	0.353888	0.589763	+	2.07867	0.540551	0.17356
Q8C8U0	Liprin-beta-1 OS=Mus musculus OX=10090 GN=Ppfibp1 PE=1 SV=3 - [LIPB1_MOUSE]	25.7	18	145	104.55	58.67	193.83	232.28	-0.0969617	-0.224317	-0.207561	-0.388355	+	1.49974	-0.229299	0.120152
P16125	L-lactate dehydrogenase B chain OS=Mus musculus OX=10090 GN=Ldhb PE=1 SV=2 - [LDHB_MOUSE]	38.92	12	184	213.75	137.4	214.51	205.3	0.0524158	0.168642	0.0772429	0.0813396	+	1.47622	0.0949101	0.0507886
Q564E2	L-lactate dehydrogenase OS=Mus musculus OX=10090 GN=Ldha PE=1 SV=1 - [Q564E2_MOUSE]	71.39	26	939	1136.48	625.53	1167.63	1049.37	-0.00868222	-0.0409718	0.0129261	0.0356239		0.00543802	-0.000276005	0.0326083
Q9DBN5	Lon protease homolog 2, peroxisomal OS=Mus musculus OX=10090 GN=Lonp2 PE=1 SV=1 - [LONP2_MOUSE]	7.86	5	10	7.65		25.96	7.67	0.506907	0.50284	0.176323	0.145351	+	1.35423	0.332855	0.199039
Q8CGK3	Lon protease homolog, mitochondrial OS=Mus musculus OX=10090 GN=Lonp1 PE=1 SV=2 - [LONM_MOUSE]	45.84	30	514	468.93	315.13	896.76	665.96	-0.155213	-0.217591	-0.0800879	-0.0365258		1.25651	-0.122354	0.0802137
Q91VE0	Long-chain fatty acid transport protein 4 OS=Mus musculus OX=10090 GN=Slc27a4 PE=1 SV=1 - [S27A4_MOUSE]	16.02	7	11		15.15	17.01	9.99	-0.453917	0.266637	0.0342158	0.0370308		0.0651983	-0.0290083	0.303486
D3Z041	Long-chain-fatty-acid--CoA ligase 1 OS=Mus musculus OX=10090 GN=Acsl1 PE=1 SV=1 - [D3Z041_MOUSE]	55.79	31	1699	1622.18	863.33	2013.13	2235.74	0.536053	0.764686	0.484396	0.458382	+	2.39479	0.560879	0.139653
E9PUC2	Long-chain-fatty-acid--CoA ligase 3 OS=Mus musculus OX=10090 GN=Acsl3 PE=1 SV=1 - [E9PUC2_MOUSE]	13.2	4	9	6.69	6.82	12.08	8	0.120352	-0.00723156	0.107018	0.0922074		1.12883	0.0780865	0.0580287
Q9QUJ7	Long-chain-fatty-acid--CoA ligase 4 OS=Mus musculus OX=10090 GN=Acsl4 PE=1 SV=2 - [ACSL4_MOUSE]	24.47	12	39	25.24	20.09	72.66	48.17	0.314986	0.0257376	0.244887	0.263034	+	1.34647	0.212161	0.127783
Q8JZR0	Long-chain-fatty-acid--CoA ligase 5 OS=Mus musculus OX=10090 GN=Acsl5 PE=1 SV=1 - [ACSL5_MOUSE]	11.42	6	79		33.41	122.18	56.43	0.0772429	-0.373327	-0.00433462	0.0976109		0.170308	-0.050702	0.219548
A0A0R4J083	Long-chain-specific acyl-CoA dehydrogenase, mitochondrial OS=Mus musculus OX=10090 GN=Acadl PE=1 SV=1 - [A0A0R4J083_MOUSE]	46.98	15	418	355.01	252.19	504.86	630.6	0.366252	0.444667	0.21661	0.129613	+	1.5704	0.289286	0.142413
A0A0R4J0I9	Low density lipoprotein receptor-related protein 1 OS=Mus musculus OX=10090 GN=Lrp1 PE=1 SV=1 - [A0A0R4J0I9_MOUSE]	29.09	89	1043	972.28	619.29	1669.46	1320.03	-0.106249	-0.101598	-0.121863	-0.106249	+	3.83237	-0.10899	0.0088578
Q9D358	Low molecular weight phosphotyrosine protein phosphatase OS=Mus musculus OX=10090 GN=Acp1 PE=1 SV=3 - [PPAC_MOUSE]	31.65	4	41	41.38	33.14			0.0299829	0.461529	0.0313951	0.133564		0.685735	0.164118	0.20412
Q9ERE7	LRP chaperone MESD OS=Mus musculus OX=10090 GN=Mesd PE=1 SV=1 - [MESD_MOUSE]	37.95	7	111	75.62	77.29	221.37	144.01	-0.052895	-0.26708	-0.0454315	-0.0877334		0.928447	-0.113285	0.104174
Q5SUF2	Luc7-like protein 3 OS=Mus musculus OX=10090 GN=Luc7l3 PE=1 SV=1 - [LC7L3_MOUSE]	6.94	2	5	16.71	12.61			-0.0469211	0.292782	-0.342223	-0.21927		0.216627	-0.0789081	0.27581
P32067	Lupus La protein homolog OS=Mus musculus OX=10090 GN=Ssb PE=1 SV=1 - [LA_MOUSE]	29.88	12	206	201.55	90.84	267.54	224.4	-0.0558912	-0.210897	-0.0262051	0.00863037		0.622622	-0.0710907	0.0968624
Q91X52	L-xylulose reductase OS=Mus musculus OX=10090 GN=Dcxr PE=1 SV=2 - [DCXR_MOUSE]	37.7	8	46	52.72	34.7	54.24	44.63	0.27858	0.487486	0.116365	-0.0424568		0.793092	0.209994	0.226718
Q8K215	LYR motif-containing protein 4 OS=Mus musculus OX=10090 GN=Lyrm4 PE=1 SV=1 - [LYRM4_MOUSE]	26.37	2	3				10.91	0.0398403	-0.229382	-0.104697	0.0342158		0.413715	-0.0650057	0.128365
G8JL40	Lysine-specific histone demethylase 1A (Fragment) OS=Mus musculus OX=10090 GN=Kdm1a PE=1 SV=1 - [G8JL40_MOUSE]	15.52	8	20			50.65	37.75	-0.311148	0.109695	0.0257376	-0.139236		0.337255	-0.0787378	0.186276
Q99MN1	Lysine--tRNA ligase OS=Mus musculus OX=10090 GN=Kars PE=1 SV=1 - [SYK_MOUSE]	31.76	17	178	174.94	115.27	200.61	177.57	-0.0247367	-0.011588	0.0313951	0.0370308		0.194989	0.0080253	0.0307977
A0A3B2WDB3	Lysocardiolipin acyltransferase 1 (Fragment) OS=Mus musculus OX=10090 GN=Lclat1 PE=4 SV=1 - [A0A3B2WDB3_MOUSE]	21.97	7	13	12.94	5.68	20.57	8.45	-0.0424568	-0.0908029	-0.0634091	0.173767		0.0311739	-0.00572545	0.121288
Q9CRY7	Lysophospholipase D GDPD1 OS=Mus musculus OX=10090 GN=Gdpd1 PE=1 SV=1 - [GDPD1_MOUSE]	15.92	4	19	25.83	17.03	23.46	23.32	0.0976109	-0.302226	0.0100636	0.0676387		0.123265	-0.0317282	0.183955
Q91V01	Lysophospholipid acyltransferase 5 OS=Mus musculus OX=10090 GN=Lpcat3 PE=1 SV=1 - [MBOA5_MOUSE]	9.24	4	38	38.86		54.53	55.31	-0.177882	-0.330973	0.166073	0.126973		0.165028	-0.0539523	0.240308
Q9Z0M5	Lysosomal acid lipase/cholesteryl ester hydrolase OS=Mus musculus OX=10090 GN=Lipa PE=1 SV=2 - [LICH_MOUSE]	16.37	5	35	23.63	14.57	54.72	41.25	-0.00578236	-0.172994	0.0813396	0.107018		0.0122578	0.00239531	0.1265
P24638	Lysosomal acid phosphatase OS=Mus musculus OX=10090 GN=Acp2 PE=1 SV=2 - [PPAL_MOUSE]	16.08	6	47	43.43	29.87	54.25	65.84	-0.00433462	-0.0877334	-0.136062	-0.0558912		1.08223	-0.0710053	0.0553342
P70699	Lysosomal alpha-glucosidase OS=Mus musculus OX=10090 GN=Gaa PE=1 SV=2 - [LYAG_MOUSE]	27.07	17	445	513.68	295.39	750.06	535.33	0.0384361	-0.120294	-0.139236	-0.0892673		0.830004	-0.0775903	0.0800464
O09159	Lysosomal alpha-mannosidase OS=Mus musculus OX=10090 GN=Man2b1 PE=1 SV=4 - [MA2B1_MOUSE]	22.7	17	210	183.97	104.61	319.01	272.05	0.0745054	0.119024	0.116365	0.128293	+	2.56079	0.109547	0.0239139
P16675	Lysosomal protective protein OS=Mus musculus OX=10090 GN=Ctsa PE=1 SV=1 - [PPGB_MOUSE]	25.32	10	204	156.1	116.67	363.87	322.87	-0.200913	-0.177882	-0.0603973	-0.0985055	+	1.57294	-0.134424	0.066029
A0A140LHY2	Lysosomal Pro-X carboxypeptidase OS=Mus musculus OX=10090 GN=Prcp PE=1 SV=1 - [A0A140LHY2_MOUSE]	18.42	7	35	10.74	10.9	72.08	55.37	-0.0174171	0.126973	0.0271541	-0.0101344		0.385778	0.0316439	0.0664836
O35448	Lysosomal thioesterase PPT2 OS=Mus musculus OX=10090 GN=Ppt2 PE=1 SV=1 - [PPT2_MOUSE]	28.15	5	35	11.46	25.24	49.18	44.93	0.317304	0.204141	0.374066	0.158337	+	1.88139	0.263462	0.0995029
O35114	Lysosome membrane protein 2 OS=Mus musculus OX=10090 GN=Scarb2 PE=1 SV=3 - [SCRB2_MOUSE]	28.87	11	246	262.45	174.82	263.19	286.07	-0.106249	-0.0800879	-0.0969617	-0.0588937	+	2.42414	-0.0855481	0.0208092
P11438	Lysosome-associated membrane glycoprotein 1 OS=Mus musculus OX=10090 GN=Lamp1 PE=1 SV=2 - [LAMP1_MOUSE]	25.62	6	471	566.93	459.8	475.92	474.57	-0.205896	-0.199255	-0.0831412	-0.117161	+	1.80761	-0.151363	0.0608043
P17047	Lysosome-associated membrane glycoprotein 2 OS=Mus musculus OX=10090 GN=Lamp2 PE=1 SV=2 - [LAMP2_MOUSE]	15.18	8	320	245.22	143.56	320.8	357.98	-0.586406	-0.790859	-0.369595	-0.360305	+	1.84723	-0.526791	0.204706
Q9DAR7	m7GpppX diphosphatase OS=Mus musculus OX=10090 GN=Dcps PE=1 SV=1 - [DCPS_MOUSE]	24.56	6	98	56.95	28.86	170.89	179.16	-0.148801	-0.0262051	0.100305	0.137504		0.0836067	0.0157007	0.130142
E0CZ22	Maestro heat-like repeat family member 1 OS=Mus musculus OX=10090 GN=Mroh1 PE=1 SV=1 - [E0CZ22_MOUSE]	10.49	12	39	48.51	13.56	54.08	79.22	0.0271541	-0.110916	-0.179515	-0.0785636		0.850002	-0.0854601	0.0860694
Q9ER67	Maged2 protein OS=Mus musculus OX=10090 GN=Maged2 PE=1 SV=1 - [Q9ER67_MOUSE]	21.27	7	40	25.95	20.74	77.03	43.25	-0.00578236	0.0840642	0.0731348	0.0398403		1.00587	0.0478142	0.0403789
F6TBV1	Magnesium transporter protein 1 (Fragment) OS=Mus musculus OX=10090 GN=Magt1 PE=1 SV=1 - [F6TBV1_MOUSE]	10.9	3	11			22.38	15.85	-0.43745	-0.123434	0.0172092	0.0482362		0.461149	-0.12386	0.222003
Q9JLB0	MAGUK p55 subfamily member 6 OS=Mus musculus OX=10090 GN=Mpp6 PE=1 SV=1 - [MPP6_MOUSE]	13.74	7	12	8.79	6.25	15.36	9.43	0.134878	0.205393	-0.0335695	0.00432164		0.58897	0.0777558	0.111565
D3YWD5	Major facilitator superfamily domain-containing protein 10 (Fragment) OS=Mus musculus OX=10090 GN=Mfsd10 PE=1 SV=8 - [D3YWD5_MOUSE]	21.58	4	10	12.41	9.05	11.38		0.144046	0.0894982	0.0565835	-0.302337		0.00971814	-0.00305234	0.202757
Q9EQK5	Major vault protein OS=Mus musculus OX=10090 GN=Mvp PE=1 SV=4 - [MVP_MOUSE]	55.52	30	388	443.23	272.66	507.51	552.33	0.0468402	0.104337	0.0200577	0.00432164		0.854703	0.0438891	0.0439552
P14152	Malate dehydrogenase, cytoplasmic OS=Mus musculus OX=10090 GN=Mdh1 PE=1 SV=3 - [MDHC_MOUSE]	60.48	15	506	575	280.63	514.99	488.29	0.157044	0.261832	0.147958	0.107018	+	1.83856	0.168463	0.0659396
P08249	Malate dehydrogenase, mitochondrial OS=Mus musculus OX=10090 GN=Mdh2 PE=1 SV=3 - [MDHM_MOUSE]	65.38	18	1885	1575.31	925.93	2484.44	2733.55	0.181421	0.313826	0.237564	0.217851	+	2.4677	0.237665	0.0558465
Q6ZQI3	Malectin OS=Mus musculus OX=10090 GN=Mlec PE=1 SV=2 - [MLEC_MOUSE]	25.09	8	85	75.25	68.7	80.61	92.6	0.00719549	0.0565835	0.0285691	0.0799754		1.13418	0.0430809	0.0318427
Q8R3F5	Malonyl-CoA-acyl carrier protein transacylase, mitochondrial OS=Mus musculus OX=10090 GN=Mcat PE=1 SV=3 - [FABD_MOUSE]	18.64	5	15	15.12	5.19	16.59	23.43	0.136191	0.185232	0.0384361	0.0867838	+	1.41351	0.111661	0.0632328
Q99M71	Mammalian ependymin-related protein 1 OS=Mus musculus OX=10090 GN=Epdr1 PE=1 SV=1 - [EPDR1_MOUSE]	23.66	5	19	9.67		33.12	31.29	0.15056	0.282143	0.340277	0.369606	+	2.00867	0.285646	0.0971156
Q9EPE9	Manganese-transporting ATPase 13A1 OS=Mus musculus OX=10090 GN=Atp13a1 PE=1 SV=2 - [AT131_MOUSE]	16.5	15	98	55.36	46.02	124.44	107.7	-0.077041	0.0854246	0.0299829	0.119024		0.369705	0.0393476	0.0858398
Q922H4	Mannose-1-phosphate guanyltransferase alpha OS=Mus musculus OX=10090 GN=Gmppa PE=1 SV=1 - [GMPPA_MOUSE]	17.62	5	20		30.85	31.88	25.88	0.120352	-0.132894	-0.115597	-0.0846703		0.364915	-0.0532023	0.11741
Q8BTZ7	Mannose-1-phosphate guanyltransferase beta OS=Mus musculus OX=10090 GN=Gmppb PE=1 SV=1 - [GMPPB_MOUSE]	12.78	4	7	12.66		13.51		0.0257376	-0.535332	-0.150401	-0.400147		0.902569	-0.265036	0.251002
Q924M7	Mannose-6-phosphate isomerase OS=Mus musculus OX=10090 GN=Mpi PE=1 SV=1 - [MPI_MOUSE]	43.26	11	74	56.94	44.55	110.38	92.2	0.0468402	0.0482362	0.191563	0.112366		1.20977	0.0997513	0.0684152
E9PVP3	Mannose-P-dolichol utilization defect 1 protein OS=Mus musculus OX=10090 GN=Mpdu1 PE=1 SV=1 - [E9PVP3_MOUSE]	20.83	2	21	13.22	8.08	22.18	32.44	0.21661	0.411426	0.107018	0.0840642		1.14709	0.20478	0.149412
P39098	Mannosyl-oligosaccharide 1,2-alpha-mannosidase IB OS=Mus musculus OX=10090 GN=Man1a2 PE=1 SV=1 - [MA1A2_MOUSE]	5.77	3	7	7.11		7.27	12.74	0.0100636	-0.594379	0.120352	0.171207		0.150609	-0.073189	0.35391
Q80UM7	Mannosyl-oligosaccharide glucosidase OS=Mus musculus OX=10090 GN=Mogs PE=1 SV=1 - [MOGS_MOUSE]	28.06	14	94	85.04	29.93	136.68	136.66	-0.013043	0.177599	0.0200577	0.00863037		0.457101	0.048311	0.0872783
B2RUE8	Map4k4 protein OS=Mus musculus OX=10090 GN=Map4k4 PE=1 SV=1 - [B2RUE8_MOUSE]	4.26	4	5	11.95			7.3	-0.0350469	0.501821	-0.286306	0.041243		0.120187	0.0554277	0.328854
Q9CQC8	Maspardin OS=Mus musculus OX=10090 GN=Spg21 PE=1 SV=1 - [SPG21_MOUSE]	35.71	8	55	68.07	50.78	49.34	41.96	-0.0740006	0.0214797	-0.0892673	-0.0306193		0.741618	-0.0431019	0.0497077
Q8K310	Matrin-3 OS=Mus musculus OX=10090 GN=Matr3 PE=1 SV=1 - [MATR3_MOUSE]	13.95	8	42	38.11	28.51	64.44	41.64	0.16221	0.412511	0.121679	0.121679		1.21197	0.20452	0.139971
P53690	Matrix metalloproteinase-14 OS=Mus musculus OX=10090 GN=Mmp14 PE=2 SV=3 - [MMP14_MOUSE]	24.91	12	58	35.1	24.12	93.14	80.26	-0.244685	-0.272297	-0.100051	-0.104697	+	1.54468	-0.180432	0.0908562
Q9DBV4	Matrix remodeling-associated protein 8 OS=Mus musculus OX=10090 GN=Mxra8 PE=1 SV=1 - [MXRA8_MOUSE]	12.67	4	5		12.94	8.58		-0.394309	0.104337	0.0593554	-0.21927		0.38597	-0.112472	0.236198
Q9CZH7	Matrix-remodeling-associated protein 7 OS=Mus musculus OX=10090 GN=Mxra7 PE=1 SV=2 - [MXRA7_MOUSE]	50.56	4	11	10.82	24.82			-0.14401	-0.0649175	-0.347399	-0.360305		1.27466	-0.229158	0.147655
G3UWE1	MCG11048, isoform CRA_c OS=Mus musculus OX=10090 GN=Tecr PE=1 SV=1 - [G3UWE1_MOUSE]	15.36	5	64	70.21	31.47	66.66	66.95	0.255803	0.158337	0.260628	0.343692	+	2.17169	0.254615	0.0758106
A0A2I3BPG9	MCG113838 OS=Mus musculus OX=10090 GN=Rpl36a-ps1 PE=3 SV=1 - [A0A2I3BPG9_MOUSE]	23.58	3	17	9.99		37.19	10.25	0.352758	0.0551957	-0.0394883	-0.0291463		0.373076	0.0848298	0.183584
G3XA35	MCG116562, isoform CRA_a OS=Mus musculus OX=10090 GN=Vcan PE=1 SV=1 - [G3XA35_MOUSE]	9.69	15	102	91.95	59.23	117.54	132.68	-0.0306193	-0.0424568	0.041243	0.0607391		0.0986555	0.0072265	0.0513857
A0A1Y7VKY1	MCG116671 OS=Mus musculus OX=10090 GN=Gm11361 PE=3 SV=1 - [A0A1Y7VKY1_MOUSE]	39.47	7	92	47.26	34.03	117.72	147.54	0.0551957	0.0200577	-0.07552	-0.0649175		0.189849	-0.016296	0.0640421
A0A1L1SUL4	MCG118890, isoform CRA_b OS=Mus musculus OX=10090 GN=Slfn4 PE=4 SV=1 - [A0A1L1SUL4_MOUSE]	6.22	2	5			15.12		-0.50162	-0.780909	-0.288065	-0.680382	+	1.85919	-0.562744	0.216502
A0A1W2P6N1	MCG12127, isoform CRA_e OS=Mus musculus OX=10090 GN=Lsm7 PE=1 SV=1 - [A0A1W2P6N1_MOUSE]	33.33	2	26	16.38		44.17	38.86	0.171207	-0.37146	0.0214797	-0.0394883		0.176318	-0.0545654	0.22906
A0A0R4J034	MCG129810, isoform CRA_c OS=Mus musculus OX=10090 GN=Pdxdc1 PE=1 SV=1 - [A0A0R4J034_MOUSE]	36.12	19	170	161.43	69.61	300.21	227.53	-0.0543923	-0.0877334	-0.0014434	-0.0174171		0.890438	-0.0402466	0.0386522
B2RV77	MCG130182, isoform CRA_a OS=Mus musculus OX=10090 GN=Gm5483 PE=1 SV=1 - [B2RV77_MOUSE]	54.64	4	21	20.94	23.93	9.64	19.67	-0.131313	0.0867838	0.0214797	0.0551957		0.0562599	0.00803655	0.0966508
Q792Z1	MCG140784 OS=Mus musculus OX=10090 GN=Try10 PE=1 SV=1 - [Q792Z1_MOUSE]	18.7	3	78			153.28	108.86	-0.33825	-0.21424	-0.120294	-0.0709665		1.29378	-0.185938	0.117654
G5E8C4	MCG142017, isoform CRA_a OS=Mus musculus OX=10090 GN=Tmtc3 PE=1 SV=1 - [G5E8C4_MOUSE]	11.41	8	27	33.11	25.66	30.07	20.81	-0.234465	-0.0619024	-0.0679388	0.0607391		0.524031	-0.0758918	0.121206
Q9QUK9	MCG15083 OS=Mus musculus OX=10090 GN=Try5 PE=1 SV=1 - [Q9QUK9_MOUSE]	9.35	2	43			148.47		-0.163268	-0.561088	-0.100051	-0.0954196		0.882417	-0.229957	0.222913
B9EJ54	MCG21756, isoform CRA_b OS=Mus musculus OX=10090 GN=Nup205 PE=1 SV=1 - [B9EJ54_MOUSE]	12.65	20	45	43.62	22.36	62.74	50.32	0.0949116	0.192825	0.0342158	0.0057592		0.847547	0.0819279	0.0827544
G3X9V0	MCG22048, isoform CRA_a OS=Mus musculus OX=10090 GN=Psme2 PE=1 SV=1 - [G3X9V0_MOUSE]	38.96	7	122	162.76	88.12	171.35	183.87	-0.321928	-0.296899	-0.011588	0.0114957		0.738601	-0.15473	0.179153
Q3TMX0	MCG4375, isoform CRA_b OS=Mus musculus OX=10090 GN=Sdcbp PE=1 SV=1 - [Q3TMX0_MOUSE]	17.79	2	3			18.77		0.279768	0.180148	-0.0320937	0.0922074		0.840246	0.130007	0.132474
I3ITR1	MCG50313 OS=Mus musculus OX=10090 GN=AK157302 PE=4 SV=1 - [I3ITR1_MOUSE]	31.78	3	12		15.9	16.81	15.39	-0.385995	-0.0785636	0.0524158	0.113701		0.259226	-0.0746105	0.222541
Q6ZWQ9	MCG5400 OS=Mus musculus OX=10090 GN=Myl12a PE=1 SV=1 - [Q6ZWQ9_MOUSE]	62.21	9	362	522.77	286.11	318.91	407.61	0.0454429	-0.134477	-0.26708	-0.516636		0.789519	-0.218188	0.236622
E9QL13	MCG8382, isoform CRA_c OS=Mus musculus OX=10090 GN=Rbm14 PE=1 SV=2 - [E9QL13_MOUSE]	9.45	5	14	30.73	11.12		12.82	0.217851	0.31034	-0.103147	-0.0335695		0.403326	0.0978686	0.197672
Q99K74	Mediator of RNA polymerase II transcription subunit 24 OS=Mus musculus OX=10090 GN=Med24 PE=1 SV=1 - [MED24_MOUSE]	2.94	2	9		6.84	14.87	10.75	-0.018878	0.116365	0.0745054	0.219091		0.84821	0.0977709	0.0986789
P45952	Medium-chain specific acyl-CoA dehydrogenase, mitochondrial OS=Mus musculus OX=10090 GN=Acadm PE=1 SV=1 - [ACADM_MOUSE]	42.99	14	338	269.63	206.35	551.16	449.16	0.400538	0.428678	0.439357	0.481299	+	3.90979	0.437468	0.0334953
O70423	Membrane primary amine oxidase OS=Mus musculus OX=10090 GN=Aoc3 PE=1 SV=3 - [AOC3_MOUSE]	12.55	6	33	29.34	13.68	63.49	24.87	-0.187707	-0.0203404	0.0440444	-0.0306193		0.402678	-0.0486556	0.0984135
O55022	Membrane-associated progesterone receptor component 1 OS=Mus musculus OX=10090 GN=Pgrmc1 PE=1 SV=4 - [PGRC1_MOUSE]	55.9	9	99	61.5	46.19	141.6	160.61	0.0731348	0.0690147	-0.0276749	0.0342158		0.679721	0.0371726	0.0466231
Q80UU9	Membrane-associated progesterone receptor component 2 OS=Mus musculus OX=10090 GN=Pgrmc2 PE=1 SV=2 - [PGRC2_MOUSE]	64.52	11	125	156.78	91.82	170.37	102.04	0.108357	0.250962	0.0799754	-0.0740006		0.578554	0.0913234	0.133211
A0A0R4J1G9	Metalloreductase STEAP3 OS=Mus musculus OX=10090 GN=Steap3 PE=1 SV=1 - [A0A0R4J1G9_MOUSE]	34.02	14	144	140.92	61.02	169.58	182.72	-0.265345	-0.461959	-0.272297	-0.311148	+	2.24793	-0.327687	0.0917553
F8WHY8	Metastasis-associated protein MTA1 OS=Mus musculus OX=10090 GN=Mta1 PE=1 SV=1 - [F8WHY8_MOUSE]	13.04	7	12	16.15	9.29	15.21		-0.0634091	0.0976109	0.125651	0.255803		0.675418	0.103914	0.131123
Q9R190	Metastasis-associated protein MTA2 OS=Mus musculus OX=10090 GN=Mta2 PE=1 SV=1 - [MTA2_MOUSE]	19.61	11	50	58.41	30.17	80.9	29.57	0.318461	0.0538064	0.0356239	0.0299829		0.667448	0.109469	0.139699
G3UXX9	Metaxin-1 (Fragment) OS=Mus musculus OX=10090 GN=Mtx1 PE=1 SV=1 - [G3UXX9_MOUSE]	16.76	2	2		6.46			-0.448831	0.400538	-0.0454315	-0.205896		0.152708	-0.0749053	0.357722
O88441	Metaxin-2 OS=Mus musculus OX=10090 GN=Mtx2 PE=1 SV=1 - [MTX2_MOUSE]	28.9	5	21	15.41	23.45	13.76	37.31	-0.0159575	0.326537	0.117695	-0.401635		0.0140934	0.00665988	0.306522
Q99LB6	Methionine adenosyltransferase 2 subunit beta OS=Mus musculus OX=10090 GN=Mat2b PE=1 SV=1 - [MAT2B_MOUSE]	27.25	7	43	41.48	18.04	56.96	33.96	-0.0101344	0.295135	0.0186342	0.0962619		0.615691	0.0999742	0.137649
Q8BP48	Methionine aminopeptidase 1 OS=Mus musculus OX=10090 GN=Metap1 PE=1 SV=1 - [MAP11_MOUSE]	16.06	4	10		7.47	26.96	17.12	-0.101598	0.0565835	0.0454429	0.22404		0.336137	0.0561171	0.133149
O08663	Methionine aminopeptidase 2 OS=Mus musculus OX=10090 GN=Metap2 PE=1 SV=1 - [MAP2_MOUSE]	11.3	4	32	24.3		60.58	44.51	0.0813396	-0.242977	0.0593554	0.0607391		0.0447347	-0.0103857	0.155386
Q68FL6	Methionine--tRNA ligase, cytoplasmic OS=Mus musculus OX=10090 GN=Mars PE=1 SV=1 - [SYMC_MOUSE]	28.27	19	111	66.07	44.42	179.08	145.81	-0.0634091	-0.199255	-0.00723156	0.0143553		0.56007	-0.0638851	0.0960146
Q3ULD5	Methylcrotonoyl-CoA carboxylase beta chain, mitochondrial OS=Mus musculus OX=10090 GN=Mccc2 PE=1 SV=1 - [MCCB_MOUSE]	27.18	11	33	36.02	24.26	17.51	42.98	0.362891	0.539035	0.237564	0.0440444		1.18207	0.295884	0.208516
Q99MR8	Methylcrotonoyl-CoA carboxylase subunit alpha, mitochondrial OS=Mus musculus OX=10090 GN=Mccc1 PE=1 SV=2 - [MCCA_MOUSE]	15.9	8	26	28.41	31.67	30	18.86	0.0758749	0.145351	0.0468402	0.159629	+	1.53615	0.106924	0.0542481
A0A0R4J023	Methylglutaconyl-CoA hydratase, mitochondrial OS=Mus musculus OX=10090 GN=Auh PE=1 SV=1 - [A0A0R4J023_MOUSE]	9.55	3	16			33.53	36.84	-0.277534	-0.496158	0.146655	0.237564		0.21128	-0.0973683	0.347956
Q9EQ20	Methylmalonate-semialdehyde dehydrogenase [acylating], mitochondrial OS=Mus musculus OX=10090 GN=Aldh6a1 PE=1 SV=1 - [MMSA_MOUSE]	60.75	24	551	539.59	338.2	800.03	739.77	0.362891	0.374066	0.214125	0.221568	+	2.17379	0.293162	0.08714
Q9D1I5	Methylmalonyl-CoA epimerase, mitochondrial OS=Mus musculus OX=10090 GN=Mcee PE=1 SV=1 - [MCEE_MOUSE]	23.6	2	3			12.74		-0.346572	0.235114	0.113701	0.0426443		0.029423	0.0112217	0.251418
P16332	Methylmalonyl-CoA mutase, mitochondrial OS=Mus musculus OX=10090 GN=Mut PE=1 SV=2 - [MUTA_MOUSE]	32.35	16	117	162.99	112.26	119.72	87.12	0.149259	0.27023	0.133564	0.181421	+	2.03531	0.183618	0.0610803
Q9CRA4	Methylsterol monooxygenase 1 OS=Mus musculus OX=10090 GN=Msmo1 PE=1 SV=1 - [MSMO1_MOUSE]	18.43	4	16		14.18	37.62	16.07	0.151859	-0.052895	0.0935602	0.0840642		0.679886	0.0691471	0.0867065
Q9CQT1	Methylthioribose-1-phosphate isomerase OS=Mus musculus OX=10090 GN=Mri1 PE=1 SV=1 - [MTNA_MOUSE]	31.71	6	18	10.48	5.67	36.5	32.47	0.186501	-0.347399	-0.0543923	0.0662615		0.115648	-0.0372572	0.228958
Q9WVQ5	Methylthioribulose-1-phosphate dehydratase OS=Mus musculus OX=10090 GN=Apip PE=1 SV=1 - [MTNB_MOUSE]	40.25	7	82	49.73	27.69	149.06	125.58	-0.0785636	0.0989585	0.0143553	-0.0380064		0.00683644	-0.00081405	0.0766223
H3BJI7	Methyltransferase hypoxia-inducible domain-containing 1 OS=Mus musculus OX=10090 GN=Methig1 PE=4 SV=1 - [H3BJI7_MOUSE]	16.57	2	8			20.5	20.08	0.0426443	0.0482362	-0.0573916	0.0496307		0.315038	0.0207799	0.0522017
D3YV77	Mevalonate kinase (Fragment) OS=Mus musculus OX=10090 GN=Mvk PE=1 SV=8 - [D3YV77_MOUSE]	16.54	3	10	7.56		18.14	27.16	-0.524915	-0.013043	0.0200577	-0.0247367		0.427474	-0.135659	0.260196
Q8R404	MICOS complex subunit MIC13 OS=Mus musculus OX=10090 GN=Mic13 PE=1 SV=1 - [MIC13_MOUSE]	41.18	3	41	53.77	26.81	45.53	44.17	-0.0335695	0.126973	-0.112475	-0.077041		0.167312	-0.0240281	0.105713
Q9CRB9	MICOS complex subunit Mic19 OS=Mus musculus OX=10090 GN=Chchd3 PE=1 SV=1 - [MIC19_MOUSE]	20.7	4	23	18.81	17.24	27.69	22.58	0.197865	0.0607391	0.0398403	-0.272297		0.0215134	0.00653685	0.198664
Q9DCZ4	MICOS complex subunit Mic26 OS=Mus musculus OX=10090 GN=Apoo PE=1 SV=2 - [MIC26_MOUSE]	30.81	4	18	9.63		32.15	32.95	-0.0619024	0.326537	0.0703893	0.0356239		0.462446	0.092662	0.165667
Q78IK4	MICOS complex subunit Mic27 OS=Mus musculus OX=10090 GN=Apool PE=1 SV=1 - [MIC27_MOUSE]	24.15	5	15	40.28	8.66	17.61		0.0524158	-0.226004	-0.0365258	-0.0454315		0.451237	-0.0638864	0.116758
Q8CAQ8	MICOS complex subunit Mic60 OS=Mus musculus OX=10090 GN=Immt PE=1 SV=1 - [MIC60_MOUSE]	41.48	23	155	173.97	124.84	203.72	133.42	0.130931	0.051024	0.0426443	0.0384361		1.24089	0.0657589	0.043762
Q91VS7	Microsomal glutathione S-transferase 1 OS=Mus musculus OX=10090 GN=Mgst1 PE=1 SV=3 - [MGST1_MOUSE]	35.48	4	76	56.59	41.84	97.92	127.48	0.24732	0.389567	0.446786	0.425459	+	2.45148	0.377283	0.0898014
Q9CPU4	Microsomal glutathione S-transferase 3 OS=Mus musculus OX=10090 GN=Mgst3 PE=1 SV=1 - [MGST3_MOUSE]	48.37	4	32	28.86	25.48	45.8	22.23	0.569491	0.558757	0.0690147	0.132248		1.04635	0.332378	0.268876
O08601	Microsomal triglyceride transfer protein large subunit OS=Mus musculus OX=10090 GN=Mttp PE=1 SV=2 - [MTP_MOUSE]	12.98	10	42	25.31	20.03	52.67	59.18	0.15056	0.0157831	0.0496307	0.15056		1.10965	0.0916335	0.0694315
E9QA63	Microtubule-actin cross-linking factor 1 OS=Mus musculus OX=10090 GN=Macf1 PE=1 SV=2 - [E9QA63_MOUSE]	3.51	18	37	36.18	22.79	38.03	34.53	-0.011588	-0.0785636	0.0129261	0.206643		0.198044	0.0323544	0.122458
Q9QYR6	Microtubule-associated protein 1A OS=Mus musculus OX=10090 GN=Map1a PE=1 SV=2 - [MAP1A_MOUSE]	17.87	30	109	108.31	71.12	144.39	114.06	-0.0619024	-0.125006	-0.103147	-0.0499049	+	1.77492	-0.0849901	0.0350949
Q8C052	Microtubule-associated protein 1S OS=Mus musculus OX=10090 GN=Map1s PE=1 SV=2 - [MAP1S_MOUSE]	19.94	11	81	78.58	33.43	100.62	138.52	0.0758749	0.130931	-0.0558912	-0.0558912		0.186888	0.0237559	0.0946753
P27546	Microtubule-associated protein 4 OS=Mus musculus OX=10090 GN=Map4 PE=1 SV=3 - [MAP4_MOUSE]	42.67	28	339	361.59	238.22	534.92	406.33	-0.358454	-0.380822	-0.261881	-0.226004	+	2.42466	-0.30679	0.0745947
Q61166	Microtubule-associated protein RP/EB family member 1 OS=Mus musculus OX=10090 GN=Mapre1 PE=1 SV=3 - [MARE1_MOUSE]	50.37	10	92	67.34	68.53	123.05	121.29	-0.0985055	-0.187707	-0.1976	-0.179515	+	2.27355	-0.165832	0.0454892
Q9CQV6	Microtubule-associated proteins 1A/1B light chain 3B OS=Mus musculus OX=10090 GN=Map1lc3b PE=1 SV=3 - [MLP3B_MOUSE]	16.8	2	2		6.32			-0.367732	-0.327348	-0.364013	-0.272297	+	3.19431	-0.332847	0.04429
Q9D8V0	Minor histocompatibility antigen H13 OS=Mus musculus OX=10090 GN=Hm13 PE=1 SV=1 - [HM13_MOUSE]	13.76	3	38	14.17	6.18	89.51	35.72	-0.0709665	-0.369595	-0.375197	-0.382701	+	1.53231	-0.299615	0.152527
Q8K009	Mitochondrial 10-formyltetrahydrofolate dehydrogenase OS=Mus musculus OX=10090 GN=Aldh1l2 PE=1 SV=2 - [AL1L2_MOUSE]	44.96	31	363	358.62	271.61	456.02	403.4	-0.356605	-0.384584	-0.367732	-0.351074	+	4.73805	-0.364999	0.0147807
Q9CR62	Mitochondrial 2-oxoglutarate/malate carrier protein OS=Mus musculus OX=10090 GN=Slc25a11 PE=1 SV=3 - [M2OM_MOUSE]	46.18	12	165	130.57	79.52	258.16	182.29	-0.24127	-0.0424568	-0.0709665	-0.0985055		1.08184	-0.1133	0.0883291
Q922Q1	Mitochondrial amidoxime reducing component 2 OS=Mus musculus OX=10090 GN=Marc2 PE=1 SV=1 - [MARC2_MOUSE]	23.08	8	48	60.57	27.57	49.92	44.35	0.167358	0.445727	0.0200577	0.0690147		0.790006	0.175539	0.190255
Q8VCF0	Mitochondrial antiviral-signaling protein OS=Mus musculus OX=10090 GN=Mavs PE=1 SV=1 - [MAVS_MOUSE]	11.93	4	26	15.92	10.93	28.13	34.71	0.0551957	0.0949116	0.0703893	0.0922074	+	2.43534	0.078176	0.0188475
Q9Z2Z6	Mitochondrial carnitine/acylcarnitine carrier protein OS=Mus musculus OX=10090 GN=Slc25a20 PE=1 SV=1 - [MCAT_MOUSE]	11.3	3	4	6.7	7.08			0.0867838	-0.0014434	-0.334982	-0.164884		0.459985	-0.103631	0.186168
Q791T5	Mitochondrial carrier homolog 1 OS=Mus musculus OX=10090 GN=Mtch1 PE=1 SV=1 - [MTCH1_MOUSE]	8.48	2	5				23.91	0.0426443	-0.608169	-0.0247367	0.0662615		0.32471	-0.131	0.320441
Q791V5	Mitochondrial carrier homolog 2 OS=Mus musculus OX=10090 GN=Mtch2 PE=1 SV=1 - [MTCH2_MOUSE]	32.01	6	92	84.31	61.8	171.77	133.62	0.144046	0.337997	0.132248	0.169925	+	1.57738	0.196054	0.0959281
Q9CZP5	Mitochondrial chaperone BCS1 OS=Mus musculus OX=10090 GN=Bcs1l PE=1 SV=1 - [BCS1_MOUSE]	20.57	6	21	23.44	22.21	23.39	18.92	0.133564	0.313826	-0.0409718	-0.0306193		0.465537	0.0939497	0.166969
Q9QZD8	Mitochondrial dicarboxylate carrier OS=Mus musculus OX=10090 GN=Slc25a10 PE=1 SV=2 - [DIC_MOUSE]	39.02	8	74	118.31	80.51	88.42	50.28	0.260628	0.366252	0.311503	0.186501	+	2.28445	0.281221	0.0764705
G3X9U9	Mitochondrial fission 1 protein OS=Mus musculus OX=10090 GN=Fis1 PE=1 SV=1 - [G3X9U9_MOUSE]	33.1	4	43	54.65		35.64	61.52	-0.212568	-0.275786	-0.0203404	0.124328		0.43159	-0.0960916	0.182738
P62075	Mitochondrial import inner membrane translocase subunit Tim13 OS=Mus musculus OX=10090 GN=Timm13 PE=1 SV=1 - [TIM13_MOUSE]	36.84	3	100	92.7	72.79	177.58	116.18	0.116365	0.138814	0.180148	0.207893	+	2.36415	0.160805	0.0410282
Q9CQV1	Mitochondrial import inner membrane translocase subunit TIM16 OS=Mus musculus OX=10090 GN=Pam16 PE=1 SV=1 - [TIM16_MOUSE]	36.8	4	6	13.58			6.28	0.0922074	-0.0709665	-0.33377	-1.13606		0.5593	-0.362147	0.544968
Q9Z0V7	Mitochondrial import inner membrane translocase subunit Tim17-B OS=Mus musculus OX=10090 GN=Timm17b PE=1 SV=1 - [TI17B_MOUSE]	21.51	2	2		5.9			-0.293359	0.140124	-0.121863	-0.107803		0.44139	-0.0957253	0.178431
O35857	Mitochondrial import inner membrane translocase subunit TIM44 OS=Mus musculus OX=10090 GN=Timm44 PE=1 SV=2 - [TIM44_MOUSE]	36.28	15	205	292.51	117.23	194.85	186.97	0.115033	0.128293	0.0342158	0.0635029	+	1.51603	0.0852612	0.0440347
Q9D880	Mitochondrial import inner membrane translocase subunit TIM50 OS=Mus musculus OX=10090 GN=Timm50 PE=1 SV=1 - [TIM50_MOUSE]	23.23	6	45	41.5	41.82	58.93	33.89	0.246104	0.252173	0.0840642	0.0786098	+	1.37493	0.165238	0.0969375
Q9WVA2	Mitochondrial import inner membrane translocase subunit Tim8 A OS=Mus musculus OX=10090 GN=Timm8a1 PE=1 SV=1 - [TIM8A_MOUSE]	49.48	4	52	33.43	20.28	65.2	52.72	0.16092	0.267835	0.285698	0.222805	+	2.45476	0.234314	0.0556271
Q9CPQ3	Mitochondrial import receptor subunit TOM22 homolog OS=Mus musculus OX=10090 GN=Tomm22 PE=1 SV=3 - [TOM22_MOUSE]	44.37	4	31	35.22	9.44	40.29	33.41	0.0867838	0.0398403	0.192825	0.0867838		1.28588	0.101558	0.0647438
Q9CYG7	Mitochondrial import receptor subunit TOM34 OS=Mus musculus OX=10090 GN=Tomm34 PE=1 SV=1 - [TOM34_MOUSE]	10.68	2	4		13.01			0.436162	0.105678	0.23634	-0.393565		0.204546	0.0961539	0.353635
Q9QYA2	Mitochondrial import receptor subunit TOM40 homolog OS=Mus musculus OX=10090 GN=Tomm40 PE=1 SV=3 - [TOM40_MOUSE]	39.34	8	85	71.76	49.42	193.65	64.22	-0.00868222	0.0731348	0.126973	0.153157		1.02261	0.0861456	0.0714586
Q9CZW5	Mitochondrial import receptor subunit TOM70 OS=Mus musculus OX=10090 GN=Tomm70 PE=1 SV=2 - [TOM70_MOUSE]	33.06	15	80	51.96	35.05	114.05	137.37	-0.052895	0.105678	-0.0101344	0.0200577		0.172667	0.0156766	0.0670515
A0A286YDC5	Mitochondrial intermediate peptidase OS=Mus musculus OX=10090 GN=Mipep PE=1 SV=1 - [A0A286YDC5_MOUSE]	10.74	5	54	28.27		82.96	53.21	0.0172092	-0.0679388	0.0229004	0.0690147		0.129485	0.0102964	0.0570825
Q9D6Y7	Mitochondrial peptide methionine sulfoxide reductase OS=Mus musculus OX=10090 GN=Msra PE=1 SV=1 - [MSRA_MOUSE]	17.17	3	4		5.68	7.22		0.16092	0.00432164	-0.0232697	0.0607391		0.52084	0.0506778	0.0813873
Q9Z2I0	Mitochondrial proton/calcium exchanger protein OS=Mus musculus OX=10090 GN=Letm1 PE=1 SV=1 - [LETM1_MOUSE]	32.38	19	142	145.29	71.59	187.07	169.33	0.149259	0.207893	0.176323	0.204141	+	3.05525	0.184404	0.0273359
Q8BG51	Mitochondrial Rho GTPase 1 OS=Mus musculus OX=10090 GN=Rhot1 PE=1 SV=1 - [MIRO1_MOUSE]	8.56	4	15	17.75	21.39		9.98	0.382944	0.27262	-0.275795	-1.01159		0.184149	-0.157955	0.637847
Q9DC61	Mitochondrial-processing peptidase subunit alpha OS=Mus musculus OX=10090 GN=Pmpca PE=1 SV=1 - [MPPA_MOUSE]	36.45	14	138	152.68	54.04	192.89	278.2	0.166073	0.222805	0.163499	0.141433	+	2.67122	0.173452	0.0347105
Q9CXT8	Mitochondrial-processing peptidase subunit beta OS=Mus musculus OX=10090 GN=Pmpcb PE=1 SV=1 - [MPPB_MOUSE]	39.06	12	111	92.22	33.81	221.22	170.91	0.197865	0.22033	0.204141	0.221568	+	4.31699	0.210976	0.0118082
P63085	Mitogen-activated protein kinase 1 OS=Mus musculus OX=10090 GN=Mapk1 PE=1 SV=3 - [MK01_MOUSE]	57.82	15	120	118.21	81.91	175.1	155.98	-0.104697	0.0398403	0.0356239	0.0799754		0.111258	0.0126857	0.0807674
P47811	Mitogen-activated protein kinase 14 OS=Mus musculus OX=10090 GN=Mapk14 PE=1 SV=3 - [MK14_MOUSE]	30.56	9	52	28.77	20.42	77.45	85.52	0.0398403	0.231432	0.0607391	0.0676387		0.96231	0.0999125	0.0884726
Q63844	Mitogen-activated protein kinase 3 OS=Mus musculus OX=10090 GN=Mapk3 PE=1 SV=5 - [MK03_MOUSE]	42.89	12	89	99.31	69.07	114.13	96.1	-0.21424	-0.192645	-0.0603973	-0.0923401	+	1.4737	-0.139906	0.0750358
Q9WTU6	Mitogen-activated protein kinase 9 OS=Mus musculus OX=10090 GN=Mapk9 PE=1 SV=2 - [MK09_MOUSE]	21.51	6	20	23.05	13.68	29.67	16.15	0.0468402	0.0758749	-0.100051	0.108357		0.277412	0.0327553	0.0920341
Q9ESL4	Mitogen-activated protein kinase kinase kinase 20 OS=Mus musculus OX=10090 GN=Map3k20 PE=1 SV=1 - [M3K20_MOUSE]	5.61	3	9	8.06	7.1	15.59	10.27	0.109695	0.205393	-0.07552	0.0881415		0.59371	0.0819274	0.116681
A0A140LHA2	Mitotic checkpoint protein BUB3 OS=Mus musculus OX=10090 GN=Bub3 PE=1 SV=1 - [A0A140LHA2_MOUSE]	25	6	46	69.53	43.38	56.46	42.15	0.0172092	0.221568	-0.018878	0.00144204		0.403175	0.0553353	0.111802
Q9Z1B5	Mitotic spindle assembly checkpoint protein MAD2A OS=Mus musculus OX=10090 GN=Mad2l1 PE=1 SV=2 - [MD2L1_MOUSE]	27.32	4	7	9.43		13.14	6.98	0.0157831	0.664483	0.227741	0.168642		0.828268	0.269162	0.278268
P10404	MLV-related proviral Env polyprotein OS=Mus musculus OX=10090 PE=1 SV=3 - [ENV1_MOUSE]	10.92	5	42	29.84	22.01	79.22	70.83	0.271426	0.357271	0.413594	0.43189	+	2.6998	0.368545	0.0721138
Q9D071	MMS19 nucleotide excision repair protein homolog OS=Mus musculus OX=10090 GN=Mms19 PE=1 SV=1 - [MMS19_MOUSE]	15.03	11	19	12.54	5.6	25.05	24.12	0.0328061	-1.12658	-0.0262051	-0.00433462		0.406163	-0.281078	0.564194
Q8BPB0	MOB kinase activator 1B OS=Mus musculus OX=10090 GN=Mob1b PE=1 SV=3 - [MOB1B_MOUSE]	28.7	5	58	45.56	16.63	95.36	63.76	-0.139236	-0.222633	0.0186342	-0.00723156		0.65699	-0.0876166	0.113497
Q8VI63	MOB kinase activator 2 OS=Mus musculus OX=10090 GN=Mob2 PE=1 SV=1 - [MOB2_MOUSE]	8.51	2	2				6	0.00719549	0.134878	0.0313951	-0.0262051		0.4351	0.0368159	0.0695092
E0CXA9	MOB-like protein phocein OS=Mus musculus OX=10090 GN=Mob4 PE=1 SV=1 - [E0CXA9_MOUSE]	30.39	4	37	28.39	27.87	53.2	54.72	0.138814	-0.227692	-0.0969617	-0.0892673		0.363576	-0.0687767	0.152274
P26041	Moesin OS=Mus musculus OX=10090 GN=Msn PE=1 SV=3 - [MOES_MOUSE]	48.35	27	760	704.51	460.07	1072.96	971.43	-0.304006	-0.293359	-0.248108	-0.284546	+	3.76025	-0.282505	0.0242722
Q921Y4	Molybdate-anion transporter OS=Mus musculus OX=10090 GN=Mfsd5 PE=2 SV=1 - [MFSD5_MOUSE]	6.44	2	4		11.97			-0.460892	-0.0014434	-0.0543923	0.0772429		0.368853	-0.109871	0.240182
G3UYX9	Molybdenum cofactor biosynthesis protein 1 OS=Mus musculus OX=10090 GN=Mocs1 PE=1 SV=1 - [G3UYX9_MOUSE]	18.42	3	16	17.57	5.53	29.5	11.15	0.248535	0.163499	0.145351	0.385155	+	1.63816	0.235635	0.109358
B9EKJ3	Mon2 protein OS=Mus musculus OX=10090 GN=Mon2 PE=1 SV=1 - [B9EKJ3_MOUSE]	6.73	10	30	26.34	6.22	44.58	31.4	-0.0439433	0.225275	-0.0469211	-0.129734		0.00485532	0.00116915	0.154604
D6RFU2	Monoacylglycerol lipase ABHD12 OS=Mus musculus OX=10090 GN=Abhd12 PE=1 SV=1 - [D6RFU2_MOUSE]	20.81	4	28		18.68	74.83	39.63	0.0867838	0.320773	0.124328	0.0922074		1.17178	0.156023	0.111076
P53986	Monocarboxylate transporter 1 OS=Mus musculus OX=10090 GN=Slc16a1 PE=1 SV=1 - [MOT1_MOUSE]	9.53	3	14	36.77		18.36		-0.136062	-0.246395	-0.0664274	-0.0573916		1.20427	-0.126569	0.0872753
Q3V3R1	Monofunctional C1-tetrahydrofolate synthase, mitochondrial OS=Mus musculus OX=10090 GN=Mthfd1l PE=1 SV=2 - [C1TM_MOUSE]	40.43	28	348	340.84	212.83	520.17	487.84	-0.132894	-0.0846703	-0.0679388	-0.052895	+	1.78241	-0.0845995	0.0347137
B1AU74	Motile sperm domain-containing protein 2 OS=Mus musculus OX=10090 GN=Mospd2 PE=1 SV=1 - [B1AU74_MOUSE]	7.14	4	33	18.97	9.56	47.59	47.73	0.0799754	0.105678	-0.0679388	-0.104697		0.02023	0.0032544	0.105038
Q9D0L8	mRNA cap guanine-N7 methyltransferase OS=Mus musculus OX=10090 GN=Rnmt PE=1 SV=1 - [MCES_MOUSE]	11.4	5	33	21.73	7.86	44.62	40.79	0.0328061	-0.0203404	0.0200577	-0.0203404		0.076278	0.00304575	0.027501
Q8C570	mRNA export factor OS=Mus musculus OX=10090 GN=Rae1 PE=1 SV=1 - [RAE1L_MOUSE]	21.47	6	24	14.83	12.11	41.42	45.61	0.244887	0.140124	0.0440444	-0.0232697		0.742945	0.101446	0.116791
Q8R0P4	Mth938 domain-containing protein OS=Mus musculus OX=10090 GN=Aamdc PE=1 SV=1 - [AAMDC_MOUSE]	22.13	2	2		5.79			-0.106249	0.466758	-0.310654	0.559736		0.278565	0.152398	0.426639
Q99J21	Mucolipin-1 OS=Mus musculus OX=10090 GN=Mcoln1 PE=1 SV=1 - [MCLN1_MOUSE]	8.28	3	13	17.13	18.85	30.93		0.558757	0.288063	0.115033	0.0662615		0.982863	0.257029	0.222529
O35379	Multidrug resistance-associated protein 1 OS=Mus musculus OX=10090 GN=Abcc1 PE=1 SV=1 - [MRP1_MOUSE]	9.23	10	32	31.03	25.23	44.98	34.67	-0.110916	0.0799754	0.0593554	0.00288247		0.0621757	0.00782432	0.0856055
Q9DCG9	Multifunctional methyltransferase subunit TRM112-like protein OS=Mus musculus OX=10090 GN=Trmt112 PE=1 SV=1 - [TR112_MOUSE]	44	3	18	16.13	12.55	38.06		-0.121863	-0.237864	0.041243	0.105678		0.264356	-0.0532015	0.155967
Q9R0E1	Multifunctional procollagen lysine hydroxylase and glycosyltransferase LH3 OS=Mus musculus OX=10090 GN=Plod3 PE=1 SV=1 - [PLOD3_MOUSE]	36.03	18	172	193.5	100.09	245.41	238.55	0.250962	0.194087	0.116365	0.119024	+	1.87045	0.170109	0.0648338
Q9DCL9	Multifunctional protein ADE2 OS=Mus musculus OX=10090 GN=Paics PE=1 SV=4 - [PUR6_MOUSE]	44.47	15	261	258.24	158.57	330.46	270.81	-0.0276749	0.0313951	0.0172092	-0.00578236		0.102594	0.00378676	0.025973
Q8K5B2	Multiple coagulation factor deficiency protein 2 homolog OS=Mus musculus OX=10090 GN=Mcfd2 PE=1 SV=1 - [MCFD2_MOUSE]	44.83	3	38			96	99.97	0.37629	-0.581336	0.0114957	0.0935602		0.0414385	-0.0249975	0.402464
Q9Z2L6	Multiple inositol polyphosphate phosphatase 1 OS=Mus musculus OX=10090 GN=Minpp1 PE=1 SV=3 - [MINP1_MOUSE]	19.54	8	29	23.8		48.61	42.76	-0.207561	0.309176	0.199123	0.121679		0.384553	0.105604	0.2225
A0A0A6YXE3	Muscleblind-like protein 1 OS=Mus musculus OX=10090 GN=Mbnl1 PE=1 SV=1 - [A0A0A6YXE3_MOUSE]	11.26	2	2			10.73		-0.209228	-0.260152	-0.0454315	-0.35512	+	1.35748	-0.217483	0.129659
Q7TPV4	Myb-binding protein 1A OS=Mus musculus OX=10090 GN=Mybbp1a PE=1 SV=2 - [MBB1A_MOUSE]	29.61	26	211	289.08	129.35	265.24	223.2	-0.00578236	0.0593554	0.0786098	0.0648829		1.10306	0.0492664	0.0375813
A2ATP5	Myelin expression factor 2 OS=Mus musculus OX=10090 GN=Myef2 PE=1 SV=1 - [A2ATP5_MOUSE]	8.55	4	29	13.46		50.63	42.51	-0.0014434	-0.4801	-0.00868222	-0.0513992		0.487556	-0.135406	0.230851
O35682	Myeloid-associated differentiation marker OS=Mus musculus OX=10090 GN=Myadm PE=1 SV=2 - [MYADM_MOUSE]	12.5	2	11			25.81	28.78	-0.0985055	0.210389	-0.14401	0.0398403		0.00779051	0.00192845	0.159455
Q9CPT4	Myeloid-derived growth factor OS=Mus musculus OX=10090 GN=Mydgf PE=1 SV=1 - [MYDGF_MOUSE]	25.3	4	29		7.23	52.64	38.49	0.129613	-0.242977	-0.0454315	-0.0862011		0.316809	-0.0612491	0.153108
Q69ZN7	Myoferlin OS=Mus musculus OX=10090 GN=Myof PE=1 SV=2 - [MYOF_MOUSE]	39.65	75	931	850.07	443.54	1396.54	1217.68	-0.261881	-0.354759	-0.171368	-0.158429	+	1.85661	-0.236609	0.0912261
A0A1W2P6G5	Myosin light polypeptide 6 OS=Mus musculus OX=10090 GN=Myl6 PE=1 SV=1 - [A0A1W2P6G5_MOUSE]	74.1	8	279			318.65		-0.0335695	-0.150401	-0.275786	-0.318326		1.24598	-0.194521	0.12882
Q60605	Myosin light polypeptide 6 OS=Mus musculus OX=10090 GN=Myl6 PE=1 SV=3 - [MYL6_MOUSE]	55.63	8	294	429.95	249.85		285.54	-0.606035	-0.617056	-0.816037	-0.841663	+	2.84294	-0.720198	0.125977
Q5SWZ5	Myosin phosphatase Rho-interacting protein OS=Mus musculus OX=10090 GN=Mprip PE=1 SV=1 - [Q5SWZ5_MOUSE]	9.74	16	57	50.6	37.7	73.64	44	-0.365871	-0.304006	-0.14401	-0.0985055	+	1.42965	-0.228098	0.12729
Q3THE2	Myosin regulatory light chain 12B OS=Mus musculus OX=10090 GN=Myl12b PE=1 SV=2 - [ML12B_MOUSE]	62.21	9	255	328.72	186.59			-0.617056	-0.492078	-0.422752	-0.459973	+	2.88487	-0.497965	0.0842965
Q61879	Myosin-10 OS=Mus musculus OX=10090 GN=Myh10 PE=1 SV=2 - [MYH10_MOUSE]	30.31	46	656	652.27	442.2	897.35	980.15	-0.148801	-0.194295	-0.152003	-0.179515	+	3.22225	-0.168654	0.0219607
Q8VDD5	Myosin-9 OS=Mus musculus OX=10090 GN=Myh9 PE=1 SV=4 - [MYH9_MOUSE]	51.28	96	5318	5705.39	3810.08	8384.02	7820.42	-0.599462	-0.650635	-0.452057	-0.456009	+	2.75708	-0.539541	0.100935
P62774	Myotrophin OS=Mus musculus OX=10090 GN=Mtpn PE=1 SV=2 - [MTPN_MOUSE]	31.36	3	156	127.3	114.47	230.95	193.34	-0.488026	-0.475936	-0.179515	-0.164884	+	1.45115	-0.32709	0.17902
Q8VE11	Myotubularin-related protein 6 OS=Mus musculus OX=10090 GN=Mtmr6 PE=1 SV=1 - [MTMR6_MOUSE]	3.89	2	10			19.5	18.24	-0.181149	-0.469295	-0.204233	0.00144204		0.938843	-0.213309	0.193876
P26645	Myristoylated alanine-rich C-kinase substrate OS=Mus musculus OX=10090 GN=Marcks PE=1 SV=2 - [MARCS_MOUSE]	48.22	7	179	299.92	109.22	169.09	227.02	-0.946194	-1.0619	-0.924125	-0.886299	+	3.86481	-0.95463	0.0756697
Q64191	N(4)-(beta-N-acetylglucosaminyl)-L-asparaginase OS=Mus musculus OX=10090 GN=Aga PE=1 SV=1 - [ASPG_MOUSE]	15.03	3	15	38.82	26.91		5.73	0.0813396	-0.100051	-0.16004	-0.013043		0.36726	-0.0479486	0.105219
Q9CWS0	N(G),N(G)-dimethylarginine dimethylaminohydrolase 1 OS=Mus musculus OX=10090 GN=Ddah1 PE=1 SV=3 - [DDAH1_MOUSE]	38.25	8	75	55.33	55.95	80.63	80.14	0.187768	0.10165	-0.0232697	-0.0101344		0.538307	0.0640035	0.0997463
Q99LD8	N(G),N(G)-dimethylarginine dimethylaminohydrolase 2 OS=Mus musculus OX=10090 GN=Ddah2 PE=1 SV=1 - [DDAH2_MOUSE]	51.93	10	92	78.75	54.66	130.76	174.23	-0.556393	-0.103147	-0.362158	-0.778432		1.28529	-0.450033	0.28706
A0A0R4IZX2	Na(+)/H(+) exchange regulatory cofactor NHE-RF OS=Mus musculus OX=10090 GN=Slc9a3r2 PE=1 SV=1 - [A0A0R4IZX2_MOUSE]	13.65	3	6		14.06	15.18		-0.174621	0.196607	-0.244685	-0.300448		0.484478	-0.130787	0.224251
Q9CZR2	N-acetylated-alpha-linked acidic dipeptidase 2 OS=Mus musculus OX=10090 GN=Naalad2 PE=1 SV=2 - [NALD2_MOUSE]	14.32	6	20	22.65	12.79	36.78	25.94	-0.268817	-0.232769	-0.270556	-0.0877334	+	1.80434	-0.214969	0.0865934
Q9QZ08	N-acetyl-D-glucosamine kinase OS=Mus musculus OX=10090 GN=Nagk PE=1 SV=3 - [NAGK_MOUSE]	40.23	9	85	52.97	50.05	123.78	167.76	-0.224317	-0.109359	-0.129734	-0.134477	+	2.00258	-0.149472	0.0510727
Q8BUU7	N-acetylgalactosamine kinase OS=Mus musculus OX=10090 GN=Galk2 PE=1 SV=1 - [Q8BUU7_MOUSE]	27.96	7	16	11.16	13.15	29.15	11.87	-0.00723156	0.129613	0.171207	-0.612638		0.160949	-0.0797624	0.363337
Q571E4	N-acetylgalactosamine-6-sulfatase OS=Mus musculus OX=10090 GN=Galns PE=1 SV=2 - [GALNS_MOUSE]	13.85	5	14	8.95		31.62	14.14	0.108357	-0.444724	0.119024	0.0690147		0.0951591	-0.037082	0.272611
Q8JZV7	N-acetylglucosamine-6-phosphate deacetylase OS=Mus musculus OX=10090 GN=Amdhd2 PE=1 SV=1 - [NAGA_MOUSE]	23.96	6	51	70.72	30.46	64.69	96.86	0.0894982	0.0949116	0.0908535	0.0772429	+	3.75342	0.0881265	0.00761158
Q8BFR4	N-acetylglucosamine-6-sulfatase OS=Mus musculus OX=10090 GN=Gns PE=1 SV=1 - [GNS_MOUSE]	25.18	10	209	154.75	125.96	252.3	256.06	-0.244685	-0.184425	-0.109359	-0.114035	+	1.83004	-0.163126	0.0643074
Q9D7V9	N-acylethanolamine-hydrolyzing acid amidase OS=Mus musculus OX=10090 GN=Naaa PE=1 SV=2 - [NAAA_MOUSE]	15.47	4	31	47.56	24.36	43.42	24	0.41684	0.438293	0.380729	0.413594	+	4.27883	0.412364	0.0237672
D6RHA2	N-acylglucosamine 2-epimerase OS=Mus musculus OX=10090 GN=Renbp PE=1 SV=2 - [D6RHA2_MOUSE]	10.02	3	8			21.35	18.16	-0.0262051	-0.607205	-0.204233	0.0881415		0.513829	-0.187375	0.304645
Q9CPT3	N-acylneuraminate-9-phosphatase OS=Mus musculus OX=10090 GN=Nanp PE=1 SV=1 - [NANP_MOUSE]	11.69	2	5			13.13	6.67	-0.431426	-1.43831	-0.0439433	-0.0159575		0.615023	-0.482409	0.664875
Q8C5H8	NAD kinase 2, mitochondrial OS=Mus musculus OX=10090 GN=Nadk2 PE=1 SV=2 - [NAKD2_MOUSE]	36.95	13	80	73.44	43.37	138.16	121.72	0.0299829	-0.00868222	0.0313951	0.108357		0.700787	0.0402632	0.0490467
Q61941	NAD(P) transhydrogenase, mitochondrial OS=Mus musculus OX=10090 GN=Nnt PE=1 SV=2 - [NNTM_MOUSE]	28.36	26	215	175.9	146.84	277.86	297.61	-0.41889	-0.506353	-0.224317	-0.242977	+	1.83086	-0.348134	0.137147
Q64669	NAD(P)H dehydrogenase [quinone] 1 OS=Mus musculus OX=10090 GN=Nqo1 PE=1 SV=3 - [NQO1_MOUSE]	26.64	6	62	48.08	11.34	77.28	110.77	-0.340075	-0.0513992	-0.217591	-0.172994	+	1.33294	-0.195515	0.11925
Q8K4Z3	NAD(P)H-hydrate epimerase OS=Mus musculus OX=10090 GN=Naxe PE=1 SV=1 - [NNRE_MOUSE]	17.73	4	49	19.93	9.38	82.67	80.95	-0.349235	-0.013043	0.0186342	0.0468402		0.317789	-0.0742009	0.18498
Q99KE1	NAD-dependent malic enzyme, mitochondrial OS=Mus musculus OX=10090 GN=Me2 PE=1 SV=1 - [MAOM_MOUSE]	36.33	15	108	76.24	46.69	190.03	191.81	0.00863037	0.10165	0.0949116	0.121679	+	1.32883	0.0817177	0.0500335
A0A140LHL5	NAD-dependent protein deacetylase OS=Mus musculus OX=10090 GN=Sirt2 PE=1 SV=1 - [A0A140LHL5_MOUSE]	13.96	3	8			17.61	14.88	0.222805	-0.59918	0.0908535	0.0717627		0.101559	-0.0534397	0.369973
D3Z568	NADH dehydrogenase (Ubiquinone) 1 beta subcomplex, 5, isoform CRA_e OS=Mus musculus OX=10090 GN=Ndufb5 PE=1 SV=1 - [D3Z568_MOUSE]	33.61	4	53	33.84	17.16	84.58	68.42	0.0676387	0.221568	-0.0923401	-0.0513992		0.19293	0.0363669	0.140885
Q59J78	NADH dehydrogenase [ubiquinone] 1 alpha subcomplex assembly factor 2 OS=Mus musculus OX=10090 GN=Ndufaf2 PE=1 SV=1 - [NDUF2_MOUSE]	35.71	4	11	25.32	17.25			-0.0144996	0.0745054	0.0186342	-0.421708		0.296975	-0.0857671	0.226952
Q99LC3	NADH dehydrogenase [ubiquinone] 1 alpha subcomplex subunit 10, mitochondrial OS=Mus musculus OX=10090 GN=Ndufa10 PE=1 SV=1 - [NDUAA_MOUSE]	44.79	11	82	55.9	41.94	141.46	102.67	-0.139236	-0.286304	-0.0203404	-0.0350469		0.838885	-0.120232	0.122714
Q9D8B4	NADH dehydrogenase [ubiquinone] 1 alpha subcomplex subunit 11 OS=Mus musculus OX=10090 GN=Ndufa11 PE=1 SV=2 - [NDUAB_MOUSE]	24.11	2	14			20.6	31.39	-0.142417	-0.637924	-0.199255	-0.131313		0.977094	-0.277727	0.241968
Q7TMF3	NADH dehydrogenase [ubiquinone] 1 alpha subcomplex subunit 12 OS=Mus musculus OX=10090 GN=Ndufa12 PE=1 SV=2 - [NDUAC_MOUSE]	46.21	5	25	15.18	14	65.28	19.67	0.0758749	0.200379	-0.120294	0.169925		0.466326	0.0814712	0.144573
Q9ERS2	NADH dehydrogenase [ubiquinone] 1 alpha subcomplex subunit 13 OS=Mus musculus OX=10090 GN=Ndufa13 PE=1 SV=3 - [NDUAD_MOUSE]	43.06	5	34		30.3	52.66	35.72	-0.152003	-0.0969617	-0.0394883	-0.0424568		1.27657	-0.0827275	0.0532073
Q9CQ75	NADH dehydrogenase [ubiquinone] 1 alpha subcomplex subunit 2 OS=Mus musculus OX=10090 GN=Ndufa2 PE=1 SV=3 - [NDUA2_MOUSE]	31.31	3	14		27.65	9.94	11.21	0.128293	0.341416	0.0356239	0.0935602		0.956801	0.149723	0.13339
Q9CPP6	NADH dehydrogenase [ubiquinone] 1 alpha subcomplex subunit 5 OS=Mus musculus OX=10090 GN=Ndufa5 PE=1 SV=3 - [NDUA5_MOUSE]	44.83	4	29	35.74		62.11	53.28	0.126973	0.0935602	-0.0218043	-0.115597		0.134874	0.020783	0.111035
Q9CQZ5	NADH dehydrogenase [ubiquinone] 1 alpha subcomplex subunit 6 OS=Mus musculus OX=10090 GN=Ndufa6 PE=1 SV=1 - [NDUA6_MOUSE]	37.4	4	36	27.62	20.49	40.17	44.44	-0.137648	-0.21927	-0.166503	-0.104697	+	2.12457	-0.15703	0.0485728
Q9DCJ5	NADH dehydrogenase [ubiquinone] 1 alpha subcomplex subunit 8 OS=Mus musculus OX=10090 GN=Ndufa8 PE=1 SV=3 - [NDUA8_MOUSE]	29.65	4	8			24.59	7.93	-0.0335695	-0.511783	-0.176251	-0.244685		1.02226	-0.241572	0.200462
A0A0R3P9C8	NADH dehydrogenase [ubiquinone] 1 alpha subcomplex subunit 9, mitochondrial OS=Mus musculus OX=10090 GN=Ndufa9 PE=1 SV=1 - [A0A0R3P9C8_MOUSE]	39.68	12	103	142.79	41.48	119.27	112.58	-0.018878	-0.312939	-0.0291463	-0.0454315		0.609003	-0.101599	0.141317
D3YUK4	NADH dehydrogenase [ubiquinone] 1 beta subcomplex subunit 10 (Fragment) OS=Mus musculus OX=10090 GN=Ndufb10 PE=1 SV=1 - [D3YUK4_MOUSE]	40.94	5	66	83.37	33.71	56.82	81.54	0.0271541	-0.293359	-0.011588	-0.0365258		0.444475	-0.0785797	0.145564
O09111	NADH dehydrogenase [ubiquinone] 1 beta subcomplex subunit 11, mitochondrial OS=Mus musculus OX=10090 GN=Ndufb11 PE=1 SV=2 - [NDUBB_MOUSE]	45.03	5	25	11.18	8.59	72.25	22.06	-0.58208	-0.518701	0.0854246	0.144046		0.467559	-0.217828	0.385625
Q9CQZ6	NADH dehydrogenase [ubiquinone] 1 beta subcomplex subunit 3 OS=Mus musculus OX=10090 GN=Ndufb3 PE=1 SV=1 - [NDUB3_MOUSE]	26.92	2	3			13.47		0.0579701	0.0100636	-0.077041	-0.386054		0.403258	-0.0987654	0.199513
Q9CQC7	NADH dehydrogenase [ubiquinone] 1 beta subcomplex subunit 4 OS=Mus musculus OX=10090 GN=Ndufb4 PE=1 SV=3 - [NDUB4_MOUSE]	35.66	3	36	14.63	8.78	61.31	60.23	-0.152003	-0.603841	-0.0831412	-0.018878		0.689863	-0.214466	0.265214
Q9CR61	NADH dehydrogenase [ubiquinone] 1 beta subcomplex subunit 7 OS=Mus musculus OX=10090 GN=Ndufb7 PE=1 SV=3 - [NDUB7_MOUSE]	30.66	3	11	19.94	16.44			0.27023	0.57918	-0.114035	-0.0634091		0.426586	0.167991	0.322807
Q9CQ54	NADH dehydrogenase [ubiquinone] 1 subunit C2 OS=Mus musculus OX=10090 GN=Ndufc2 PE=1 SV=1 - [NDUC2_MOUSE]	32.5	4	18	7.53	9.3	29.97	30.18	-0.132894	0.0786098	-0.0014434	0.0745054		0.0313732	0.00469445	0.0988354
D3YUM1	NADH dehydrogenase [ubiquinone] flavoprotein 1, mitochondrial OS=Mus musculus OX=10090 GN=Ndufv1 PE=1 SV=1 - [D3YUM1_MOUSE]	48.79	15	81	84.09	49.98	124.07	62	-0.0985055	0.124328	-0.120294	-0.104697		0.341713	-0.0497921	0.116442
Q9D6J6	NADH dehydrogenase [ubiquinone] flavoprotein 2, mitochondrial OS=Mus musculus OX=10090 GN=Ndufv2 PE=1 SV=2 - [NDUV2_MOUSE]	39.52	8	156	163.31	78.44	222.13	187.75	-0.0424568	-0.155213	-0.114035	-0.134477	+	1.70136	-0.111545	0.0490311
Q3U422	NADH dehydrogenase [ubiquinone] flavoprotein 3, mitochondrial OS=Mus musculus OX=10090 GN=Ndufv3 PE=1 SV=1 - [Q3U422_MOUSE]	36.75	8	30	19.16	21.55	44.5	43.84	-0.158429	0.0538064	0.0758749	0.0342158		0.008166	0.00136703	0.107881
Q91WD5	NADH dehydrogenase [ubiquinone] iron-sulfur protein 2, mitochondrial OS=Mus musculus OX=10090 GN=Ndufs2 PE=1 SV=1 - [NDUS2_MOUSE]	27.21	8	36	34.34	14.66	35.42	55.76	-0.0350469	0.182692	-0.0603973	-0.352916		0.230231	-0.066417	0.219968
Q9DCT2	NADH dehydrogenase [ubiquinone] iron-sulfur protein 3, mitochondrial OS=Mus musculus OX=10090 GN=Ndufs3 PE=1 SV=2 - [NDUS3_MOUSE]	37.64	9	103	112.42	56.93	97.09	128.66	-0.018878	-0.0291463	-0.0800879	-0.0954196		1.2305	-0.055883	0.0375643
E9QPX3	NADH dehydrogenase [ubiquinone] iron-sulfur protein 4, mitochondrial OS=Mus musculus OX=10090 GN=Ndufs4 PE=1 SV=1 - [E9QPX3_MOUSE]	25.71	4	33		24.64	78.93	70.26	-0.0394883	-0.0588937	-0.184425	-0.200913		1.20304	-0.12093	0.0834868
B1ARW4	NADH dehydrogenase [ubiquinone] iron-sulfur protein 5 (Fragment) OS=Mus musculus OX=10090 GN=Ndufs5 PE=1 SV=1 - [B1ARW4_MOUSE]	27.47	2	24			47.75	40.6	-0.114035	-0.356605	0.00432164	0.0200577		0.537938	-0.111565	0.173978
A0A1Y7VKP8	NADH dehydrogenase [ubiquinone] iron-sulfur protein 6, mitochondrial OS=Mus musculus OX=10090 GN=Ndufs6 PE=1 SV=1 - [A0A1Y7VKP8_MOUSE]	48.98	3	31	20.81	11.71	81.51	78.09	0.0867838	0.00288247	-0.0409718	0.0593554		0.382213	0.0270125	0.0572212
Q9DC70	NADH dehydrogenase [ubiquinone] iron-sulfur protein 7, mitochondrial OS=Mus musculus OX=10090 GN=Ndufs7 PE=1 SV=1 - [NDUS7_MOUSE]	26.79	5	45	54.04	12.95	47.59	40.48	-0.018878	0.00288247	-0.0679388	-0.0335695		0.845314	-0.029376	0.0297517
Q8K3J1	NADH dehydrogenase [ubiquinone] iron-sulfur protein 8, mitochondrial OS=Mus musculus OX=10090 GN=Ndufs8 PE=1 SV=1 - [NDUS8_MOUSE]	17.92	3	14	24.11	16.57	19.66		0.0551957	0.0129261	-0.15682	-0.0969617		0.38531	-0.046415	0.0976223
Q9DB73	NADH-cytochrome b5 reductase 1 OS=Mus musculus OX=10090 GN=Cyb5r1 PE=1 SV=1 - [NB5R1_MOUSE]	25.57	6	42	75.6	41.37	31.59	23.26	-0.231075	-0.307573	-0.37146	-0.114035	+	1.72067	-0.256036	0.110704
Q9DCN2	NADH-cytochrome b5 reductase 3 OS=Mus musculus OX=10090 GN=Cyb5r3 PE=1 SV=3 - [NB5R3_MOUSE]	71.76	18	757	736.21	400.65	1147.01	883.31	-0.177882	-0.21927	-0.0877334	-0.114035	+	1.81353	-0.14973	0.05985
Q91VD9	NADH-ubiquinone oxidoreductase 75 kDa subunit, mitochondrial OS=Mus musculus OX=10090 GN=Ndufs1 PE=1 SV=2 - [NDUS1_MOUSE]	58.73	29	240	232.43	151.5	387.18	279.81	-0.0469211	-0.0014434	-0.0469211	-0.0709665		1.19048	-0.041563	0.0290492
P03911	NADH-ubiquinone oxidoreductase chain 4 OS=Mus musculus OX=10090 GN=Mtnd4 PE=1 SV=1 - [NU4M_MOUSE]	11.76	4	11	18.79		11.81	9.59	-0.21927	0.222805	-0.107803	-0.106249		0.207521	-0.0526293	0.191095
P06801	NADP-dependent malic enzyme OS=Mus musculus OX=10090 GN=Me1 PE=1 SV=2 - [MAOX_MOUSE]	41.08	15	214	176.48	74.93	447.16	280.95	-0.0513992	-0.139236	-0.0469211	-0.0276749		1.12041	-0.0663078	0.0496962
Q61578	NADPH:adrenodoxin oxidoreductase, mitochondrial OS=Mus musculus OX=10090 GN=Fdxr PE=1 SV=1 - [ADRO_MOUSE]	16.8	6	23	18.07	16.48	14.13	27.06	0.269033	0.0313951	-0.0409718	0.0114957		0.400654	0.067738	0.137624
P37040	NADPH--cytochrome P450 reductase OS=Mus musculus OX=10090 GN=Por PE=1 SV=2 - [NCPR_MOUSE]	46.31	21	269	276.59	134.95	426.88	362.77	0.186501	0.254594	0.200379	0.196607	+	3.07378	0.20952	0.030615
G3X8Y3	N-alpha-acetyltransferase 15, NatA auxiliary subunit OS=Mus musculus OX=10090 GN=Naa15 PE=1 SV=1 - [G3X8Y3_MOUSE]	20.35	14	53	37.57	11.68	95.43	44.55	0.108357	-0.200913	-0.169745	-0.0484122		0.456891	-0.0776783	0.140391
P61600	N-alpha-acetyltransferase 20 OS=Mus musculus OX=10090 GN=Naa20 PE=1 SV=1 - [NAA20_MOUSE]	14.61	2	6	7.08	6.1	7.28		0.109695	0.0100636	0.155749	0.00432164		0.799685	0.0699573	0.0749102
Q8BWZ3	N-alpha-acetyltransferase 25, NatB auxiliary subunit OS=Mus musculus OX=10090 GN=Naa25 PE=1 SV=1 - [NAA25_MOUSE]	10.7	8	27	11.81		59.86	53.71	-0.0694519	0.532068	0.10165	0.0143553		0.445235	0.144655	0.267556
Q6PGB6	N-alpha-acetyltransferase 50 OS=Mus musculus OX=10090 GN=Naa50 PE=1 SV=1 - [NAA50_MOUSE]	31.95	5	18	18.82	22.75	11.24	10.48	-0.00723156	-0.0365258	-0.0335695	-0.109359		0.910172	-0.0466715	0.0438172
A6PWC3	Nardilysin, N-arginine dibasic convertase, NRD convertase 1 OS=Mus musculus OX=10090 GN=Nrd1 PE=1 SV=1 - [A6PWC3_MOUSE]	14.32	13	67	35.46	30.7	100.07	92.32	-0.123434	-0.277534	-0.0262051	0.00144204		0.721801	-0.106433	0.126013
Q60817	Nascent polypeptide-associated complex subunit alpha OS=Mus musculus OX=10090 GN=Naca PE=1 SV=1 - [NACA_MOUSE]	48.84	6	257	243.3	173.16	335.68	319.99	-0.0938791	0.128293	-0.109359	-0.155213		0.366173	-0.0575395	0.126596
D3Z314	Natural resistance-associated macrophage protein 2 (Fragment) OS=Mus musculus OX=10090 GN=Slc11a2 PE=1 SV=1 - [D3Z314_MOUSE]	17.06	2	13	10.92		21.69	20.66	-0.0816138	-0.555769	0.0621218	0.0635029		0.3496	-0.127939	0.293233
P28660	Nck-associated protein 1 OS=Mus musculus OX=10090 GN=Nckap1 PE=1 SV=2 - [NCKP1_MOUSE]	8.6	8	35	37.02	9.9	52.88	41.05	-0.229382	-0.300448	-0.224317	-0.231075	+	3.06597	-0.246305	0.036209
P32507	Nectin-2 OS=Mus musculus OX=10090 GN=Nectin2 PE=1 SV=2 - [NECT2_MOUSE]	6.98	2	2	10.43				-0.277534	-3.07097	-0.125006	-0.123434		0.518675	-0.899236	1.44963
P29595	NEDD8 OS=Mus musculus OX=10090 GN=Nedd8 PE=1 SV=2 - [NEDD8_MOUSE]	34.57	3	10	30.22	8.79			-0.163268	-0.131313	-0.207561	-0.249822	+	2.2695	-0.187991	0.0517355
P54729	NEDD8 ultimate buster 1 OS=Mus musculus OX=10090 GN=Nub1 PE=1 SV=2 - [NUB1_MOUSE]	7	3	11	10.98		13.19	21.75	0.521051	0.368489	0.128293	0.107018		1.17759	0.281213	0.199054
Q8C878	NEDD8-activating enzyme E1 catalytic subunit OS=Mus musculus OX=10090 GN=Uba3 PE=1 SV=2 - [UBA3_MOUSE]	43.72	12	105	104.6	58.23	198.23	171.06	-0.0262051	-0.281036	-0.176251	-0.150401		1.24826	-0.158473	0.104718
E0CZE0	NEDD8-activating enzyme E1 regulatory subunit OS=Mus musculus OX=10090 GN=Nae1 PE=1 SV=1 - [E0CZE0_MOUSE]	42.16	14	79	123.8	64.14	104.1	66.68	0.0813396	-0.0664274	0.0299829	0.10165		0.39703	0.0366363	0.0750368
P61082	NEDD8-conjugating enzyme Ubc12 OS=Mus musculus OX=10090 GN=Ube2m PE=1 SV=1 - [UBC12_MOUSE]	25.68	4	38	35.06	23.86	57.71	27.34	-0.117161	-0.356605	-0.155213	-0.114035	+	1.31301	-0.185753	0.115429
Q8C4Y3	Negative elongation factor B OS=Mus musculus OX=10090 GN=Nelfb PE=1 SV=2 - [NELFB_MOUSE]	12.59	5	11	7.33		23.82	16.08	0.107018	-0.482375	0.00288247	0.0772429		0.200856	-0.0738079	0.275876
Q922L6	Negative elongation factor D OS=Mus musculus OX=10090 GN=Nelfcd PE=1 SV=2 - [NELFD_MOUSE]	7.28	4	10	11.92		22.05		0.369606	-0.0740006	0.397255	0.361768		0.993614	0.263657	0.225619
Q9CQ45	Neudesin OS=Mus musculus OX=10090 GN=Nenf PE=1 SV=1 - [NENF_MOUSE]	45.61	6	88	68.78	29.23	136.42	86.61	-0.077041	-0.0409718	-0.0664274	-0.0740006	+	2.37225	-0.0646102	0.0163787
Q6R891	Neurabin-2 OS=Mus musculus OX=10090 GN=Ppp1r9b PE=1 SV=1 - [NEB2_MOUSE]	10.04	5	19			53.1	33.93	-0.131313	-0.596914	0.254594	0.171207		0.142197	-0.0756066	0.38506
A0A0A6YY47	Neural cell adhesion molecule 1 OS=Mus musculus OX=10090 GN=Ncam1 PE=1 SV=1 - [A0A0A6YY47_MOUSE]	28.42	18	172	167.59	97.43	286.62	259.95	-0.579922	-0.818579	-0.314733	-0.307573	+	1.5906	-0.505202	0.244352
Q91YP2	Neurolysin, mitochondrial OS=Mus musculus OX=10090 GN=Nln PE=1 SV=1 - [NEUL_MOUSE]	42.19	22	148	101.21	69.65	222.86	206.47	-0.0380064	-0.0101344	-0.0543923	0.0114957		0.662606	-0.0227593	0.0292456
Q8BNY6	Neuronal calcium sensor 1 OS=Mus musculus OX=10090 GN=Ncs1 PE=1 SV=3 - [NCS1_MOUSE]	25.26	4	7	13.62	9.35	7.38		-0.234465	-0.526992	-0.33825	-0.215915	+	1.7174	-0.328906	0.142608
P97300	Neuroplastin OS=Mus musculus OX=10090 GN=Nptn PE=1 SV=3 - [NPTN_MOUSE]	9.07	3	6	12.27			6.13	-0.229382	-0.205896	0.134878	-0.018878		0.376526	-0.0798195	0.171341
Q8BHN3	Neutral alpha-glucosidase AB OS=Mus musculus OX=10090 GN=Ganab PE=1 SV=1 - [GANAB_MOUSE]	52.97	36	879	1202.01	785.99	1154.67	1064.27	-0.0573916	-0.0306193	-0.00433462	-0.0276749		1.15518	-0.0300051	0.0217164
Q8BVW0	Neutral alpha-glucosidase C OS=Mus musculus OX=10090 GN=Ganc PE=1 SV=2 - [GANC_MOUSE]	5.12	4	8			19.59	11.47	0.264236	0.356144	0.130931	0.246104	+	1.90318	0.249354	0.0924845
P11672	Neutrophil gelatinase-associated lipocalin OS=Mus musculus OX=10090 GN=Lcn2 PE=1 SV=1 - [NGAL_MOUSE]	20	3	19	25.02	17.37	22.34		0.27262	0.550901	-0.0573916	0.204141		0.830981	0.242568	0.24995
Q9QZ23	NFU1 iron-sulfur cluster scaffold homolog, mitochondrial OS=Mus musculus OX=10090 GN=Nfu1 PE=1 SV=2 - [NFU1_MOUSE]	26.27	5	75	44.41	17.2	109.25	119.7	-0.314733	-0.200913	-0.07552	-0.0649175		1.16173	-0.164021	0.117939
Q8BZW8	NHL repeat-containing protein 2 OS=Mus musculus OX=10090 GN=Nhlrc2 PE=1 SV=1 - [NHLC2_MOUSE]	17.24	8	30	14.67	9.77	59.22	53.25	0.0813396	0.255803	0.0057592	-0.0424568		0.476235	0.0751112	0.130793
Q8CCH2	NHL repeat-containing protein 3 OS=Mus musculus OX=10090 GN=Nhlrc3 PE=1 SV=1 - [NHLC3_MOUSE]	21.61	5	27	40.59	15.81	42.59	19.45	0.24123	0.222805	-0.0573916	0.0186342		0.60578	0.106319	0.148616
Q9D0T1	NHP2-like protein 1 OS=Mus musculus OX=10090 GN=Snu13 PE=1 SV=4 - [NH2L1_MOUSE]	55.47	5	54	71.05	55.51	25.51	62.99	-0.0439433	-0.0380064	-0.0573916	0.0257376		0.653195	-0.0284009	0.0369922
Q8R1F1	Niban-like protein 1 OS=Mus musculus OX=10090 GN=Fam129b PE=1 SV=2 - [NIBL1_MOUSE]	43.66	25	202	218.8	154.7	237.43	203.09	-0.210897	-0.289827	-0.155213	-0.187707	+	2.2844	-0.210911	0.057354
D3YU17	Nicalin OS=Mus musculus OX=10090 GN=Ncln PE=1 SV=1 - [D3YU17_MOUSE]	13.17	6	38	30.83	14.37	63.8	69.53	-0.0603973	0.167358	-0.0174171	0.116365		0.386964	0.0514771	0.10786
P57716	Nicastrin OS=Mus musculus OX=10090 GN=Ncstn PE=1 SV=3 - [NICA_MOUSE]	5.51	3	20	34.42	16.51	33.46		-0.0306193	-0.628162	-0.0144996	-0.0543923		0.509696	-0.181918	0.297947
Q99KQ4	Nicotinamide phosphoribosyltransferase OS=Mus musculus OX=10090 GN=Nampt PE=1 SV=1 - [NAMPT_MOUSE]	49.69	17	175	172.9	71.01	308.78	194.25	0.108357	0.244887	0.137504	0.158337	+	1.93195	0.162271	0.0587679
P10493	Nidogen-1 OS=Mus musculus OX=10090 GN=Nid1 PE=1 SV=2 - [NID1_MOUSE]	22.97	20	81	47.34	32.65	149.14	107.47	0.248535	0.189034	0.115033	0.0440444	+	1.3585	0.149162	0.0888431
O88322	Nidogen-2 OS=Mus musculus OX=10090 GN=Nid2 PE=1 SV=2 - [NID2_MOUSE]	4.56	4	9			12.86	24.64	0.0565835	0.0157831	0.0172092	0.24732		0.649053	0.0842239	0.110362
Q9EQ80	NIF3-like protein 1 OS=Mus musculus OX=10090 GN=Nif3l1 PE=1 SV=4 - [NIF3L_MOUSE]	16.76	4	15	20.69	7.45	6.91	23.44	-0.121863	0.225275	0.0313951	-0.0394883		0.114164	0.0238297	0.148181
Q80TM9	Nischarin OS=Mus musculus OX=10090 GN=Nisch PE=1 SV=2 - [NISCH_MOUSE]	7.72	8	21	20.42	16.2	20.39	32.74	-0.0439433	0.113701	-0.0649175	-0.0247367		0.0410557	-0.00497412	0.0808005
D3YU12	NmrA-like family domain-containing protein 1 OS=Mus musculus OX=10090 GN=Nmral1 PE=1 SV=1 - [D3YU12_MOUSE]	19.06	4	17	5.85	10.34	19.25	35.68	0.0772429	0.0935602	0.0157831	0.0662615	+	1.4854	0.0632119	0.0335494
Q6GQT9	Nodal modulator 1 OS=Mus musculus OX=10090 GN=Nomo1 PE=1 SV=1 - [NOMO1_MOUSE]	26.03	21	97	122.16	71.23	104.99	90.34	0.0370308	0.0976109	-0.018878	-0.0291463		0.290669	0.0216543	0.0583935
Q99K48	Non-POU domain-containing octamer-binding protein OS=Mus musculus OX=10090 GN=Nono PE=1 SV=3 - [NONO_MOUSE]	29.81	10	76	66.93	31.89	117.97	67.13	0.214125	0.378512	0.133564	0.109695	+	1.38437	0.208974	0.121536
P32020	Non-specific lipid-transfer protein OS=Mus musculus OX=10090 GN=Scp2 PE=1 SV=3 - [NLTP_MOUSE]	29.43	15	219	101.11	66.4	278.37	330.2	-0.0262051	0.0370308	0.117695	0.138814		0.752733	0.0668337	0.0759659
G5E884	Non-specific serine/threonine protein kinase OS=Mus musculus OX=10090 GN=Pak1 PE=1 SV=1 - [G5E884_MOUSE]	21.14	8	28	29.53	29.64		35.05	-0.172994	-0.637109	-0.291592	-0.33825	+	1.44898	-0.359986	0.197411
Q3TUQ7	Non-specific serine/threonine protein kinase OS=Mus musculus OX=10090 GN=Prkaa1 PE=1 SV=1 - [Q3TUQ7_MOUSE]	21.45	8	19	12.96	6.63	32.99	29.86	0.10165	0.146655	-0.018878	0.151859		1.0187	0.0953215	0.0794002
B1AXN9	Non-specific serine/threonine protein kinase OS=Mus musculus OX=10090 GN=Rps6ka3 PE=1 SV=1 - [B1AXN9_MOUSE]	16.43	11	35	27.24	13.11	58.13	38.06	-0.0588937	0.0813396	-0.0709665	-0.134477		0.410433	-0.0457494	0.0909815
O35604	NPC intracellular cholesterol transporter 1 OS=Mus musculus OX=10090 GN=Npc1 PE=1 SV=2 - [NPC1_MOUSE]	10.88	11	105	65.3	64.1	107.63	109.97	-0.132894	0.209141	-0.00868222	-0.0892673		0.0233814	-0.00542563	0.152017
Q9Z0J0	NPC intracellular cholesterol transporter 2 OS=Mus musculus OX=10090 GN=Npc2 PE=1 SV=1 - [NPC2_MOUSE]	48.99	8	264	162.84	135.75	334.59	300.1	0.0827026	-0.0664274	0.14274	0.177599		0.665005	0.0841535	0.107767
Q9CZ44	NSFL1 cofactor p47 OS=Mus musculus OX=10090 GN=Nsfl1c PE=1 SV=1 - [NSF1C_MOUSE]	41.89	12	137	214.71	153.77	87.6	124.4	0.0772429	-0.0724828	-0.0694519	-0.708396		0.455223	-0.193272	0.350453
Q9EQC5	N-terminal kinase-like protein OS=Mus musculus OX=10090 GN=Scyl1 PE=1 SV=1 - [SCYL1_MOUSE]	13.4	8	22	26.31	9.56	27.47	20.71	0.0299829	-0.139236	0.0922074	0.0496307		0.0541273	0.00814625	0.101629
B1AU76	Nuclear autoantigenic sperm protein OS=Mus musculus OX=10090 GN=Nasp PE=1 SV=1 - [B1AU76_MOUSE]	8.93	3	6	18.14	14.52			0.180148	0.299831	-0.32168	0.356144		0.331354	0.128611	0.309034
Q3UYV9	Nuclear cap-binding protein subunit 1 OS=Mus musculus OX=10090 GN=Ncbp1 PE=1 SV=2 - [NCBP1_MOUSE]	10.89	7	11	12.04		14.84	16.97	0.0989585	-0.513126	0.230203	0.24732		0.0290888	0.0158388	0.358817
B1AUB9	Nuclear factor 1 OS=Mus musculus OX=10090 GN=Nfia PE=1 SV=1 - [B1AUB9_MOUSE]	8.21	3	6		5.56		10.74	-0.231075	-0.00288824	-0.155213	-0.0484122		0.905746	-0.109397	0.103228
Q5F2E7	Nuclear fragile X mental retardation-interacting protein 2 OS=Mus musculus OX=10090 GN=Nufip2 PE=1 SV=1 - [NUFP2_MOUSE]	7.23	4	5	10.61	6.41			0.451013	0.301002	-0.148801	-0.248108		0.195625	0.0887765	0.3397
O35685	Nuclear migration protein nudC OS=Mus musculus OX=10090 GN=Nudc PE=1 SV=1 - [NUDC_MOUSE]	41.87	13	123	116.45	67.71	167.46	132.37	-0.00288824	0.0299829	-0.0144996	0.0129261		0.254564	0.00638029	0.0193374
E9Q7G0	Nuclear mitotic apparatus protein 1 OS=Mus musculus OX=10090 GN=Numa1 PE=1 SV=1 - [NUMA1_MOUSE]	28.51	42	192	224.03	165.64	229.34	182.98	0.109695	0.194087	0.128293	0.149259	+	2.3909	0.145333	0.0362987
Q8R0G9	Nuclear pore complex protein Nup133 OS=Mus musculus OX=10090 GN=Nup133 PE=1 SV=2 - [NU133_MOUSE]	12.73	10	37	37.21	19.05	70.69	47.12	0.254594	0.350497	0.111031	0.144046	+	1.53518	0.215042	0.109196
A0A2R8VHH1	Nuclear pore complex protein Nup155 OS=Mus musculus OX=10090 GN=Nup155 PE=1 SV=1 - [A0A2R8VHH1_MOUSE]	13.22	13	25	25.44	19.48	31.69	22.19	0.175045	0.608809	0.0482362	0.16221		0.861924	0.248575	0.246826
Q9Z0W3	Nuclear pore complex protein Nup160 OS=Mus musculus OX=10090 GN=Nup160 PE=1 SV=2 - [NU160_MOUSE]	11.7	10	35	49.94	15.97	48.58	52.14	0.385155	0.0976109	0.243669	0.154454	+	1.4082	0.220222	0.125315
Q80U93	Nuclear pore complex protein Nup214 OS=Mus musculus OX=10090 GN=Nup214 PE=1 SV=2 - [NU214_MOUSE]	6.33	9	15	20.85	6.51	25.54	8.98	-0.00578236	0.0676387	0.00288247	0.155749		0.626617	0.055122	0.0746565
Q9JIH2	Nuclear pore complex protein Nup50 OS=Mus musculus OX=10090 GN=Nup50 PE=1 SV=3 - [NUP50_MOUSE]	14.59	5	7	10.09	6.53		7.09	0.380729	0.132248	-0.284318	0.102994		0.230132	0.0829132	0.274706
Q8BTS4	Nuclear pore complex protein Nup54 OS=Mus musculus OX=10090 GN=Nup54 PE=1 SV=1 - [NUP54_MOUSE]	5.88	2	8	9.26		29.42		0.051024	0.104337	0.0551957	0.100305	+	1.91637	0.0777154	0.0285106
Q8R480	Nuclear pore complex protein Nup85 OS=Mus musculus OX=10090 GN=Nup85 PE=1 SV=1 - [NUP85_MOUSE]	3.66	2	3	10.51				0.357271	0.404903	-0.286529	0.145351		0.400705	0.155249	0.315386
Q8CEC0	Nuclear pore complex protein Nup88 OS=Mus musculus OX=10090 GN=Nup88 PE=1 SV=1 - [NUP88_MOUSE]	9.69	5	5	9.73		8.78		0.0676387	-0.171368	0.0426443	-0.0499049		0.191364	-0.0277475	0.108276
Q8BJ71	Nuclear pore complex protein Nup93 OS=Mus musculus OX=10090 GN=Nup93 PE=1 SV=1 - [NUP93_MOUSE]	24.3	18	56	66.66	38.51	42.36	48.63	0.327687	0.209141	0.115033	-0.307573		0.238339	0.086072	0.276477
A0A1B0GSX7	Nuclear pore complex protein Nup98-Nup96 OS=Mus musculus OX=10090 GN=Nup98 PE=1 SV=1 - [A0A1B0GSX7_MOUSE]	6.44	9	16	5.4		29.96	24.12	0.205393	-0.511046	0.169925	0.169925		0.0160236	0.00854915	0.3468
E9Q4V9	Nuclear pore complex protein OS=Mus musculus OX=10090 GN=Nup107 PE=1 SV=1 - [E9Q4V9_MOUSE]	16.67	11	19		5.15	34.11	35.8	0.353888	0.207893	-0.00868222	0.191563		1.05657	0.186165	0.148994
Q7M739	Nuclear pore complex-associated intranuclear coiled-coil protein TPR OS=Mus musculus OX=10090 GN=Tpr PE=1 SV=1 - [Q7M739_MOUSE]	23.46	46	168	220.07	142.91	175.74	122.25	0.189034	0.141433	0.0398403	0.00719549		0.945469	0.0943757	0.0851451
Q63850	Nuclear pore glycoprotein p62 OS=Mus musculus OX=10090 GN=Nup62 PE=1 SV=2 - [NUP62_MOUSE]	14.83	6	61	42.03	27.53	86.34	103.23	-0.0694519	-0.0499049	0.0881415	0.111031		0.157334	0.0199539	0.092769
P60670	Nuclear protein localization protein 4 homolog OS=Mus musculus OX=10090 GN=Nploc4 PE=1 SV=3 - [NPL4_MOUSE]	22.04	11	52	26.96	29.44	76.7	80.13	-0.00578236	-0.137648	0.0214797	-0.0380064		0.477276	-0.0399893	0.0694975
Q99J45	Nuclear receptor-binding protein OS=Mus musculus OX=10090 GN=Nrbp1 PE=1 SV=1 - [NRBP_MOUSE]	13.64	5	63	70.17	25.42	109.19	89.98	-0.397828	-0.1976	-0.176251	-0.246395	+	1.83466	-0.254519	0.0999485
Q99JX7	Nuclear RNA export factor 1 OS=Mus musculus OX=10090 GN=Nxf1 PE=1 SV=3 - [NXF1_MOUSE]	12.3	5	6	6.69		11.91		0.522056	-0.471569	0.134878	-0.018878		0.0693456	0.0416217	0.410909
P61971	Nuclear transport factor 2 OS=Mus musculus OX=10090 GN=Nutf2 PE=1 SV=1 - [NTF2_MOUSE]	23.62	3	65	12.91	11.5	127.15	91.24	-0.343732	-0.293359	-0.129734	-0.107803	+	1.47152	-0.218657	0.117502
Q80XU3	Nuclear ubiquitous casein and cyclin-dependent kinase substrate 1 OS=Mus musculus OX=10090 GN=Nucks1 PE=1 SV=1 - [NUCKS_MOUSE]	22.22	3	14	31.81		29.21	6.85	0.511974	-0.498179	0.291604	0.24123		0.238163	0.136657	0.439251
D3Z3D0	Nuclear-interacting partner of ALK OS=Mus musculus OX=10090 GN=Zc3hc1 PE=1 SV=1 - [D3Z3D0_MOUSE]	16.05	4	4	16.32				-0.261881	-0.0603973	-0.3208	0.244887		0.307782	-0.0995479	0.25526
P62960	Nuclease-sensitive element-binding protein 1 OS=Mus musculus OX=10090 GN=Ybx1 PE=1 SV=3 - [YBOX1_MOUSE]	34.78	7	62	67.94		110.62	68.97	-0.0291463	0.375179	0.105678	0.323082		0.877122	0.193698	0.188929
Q02819	Nucleobindin-1 OS=Mus musculus OX=10090 GN=Nucb1 PE=1 SV=2 - [NUCB1_MOUSE]	60.13	24	384	460.7	309.72	350.37	456.86	0.0799754	0.117695	-0.0320937	-0.00868222		0.454818	0.0392236	0.0711796
P81117	Nucleobindin-2 OS=Mus musculus OX=10090 GN=Nucb2 PE=1 SV=2 - [NUCB2_MOUSE]	35.24	11	86	82.64	33.17	169.05	134.85	0.0313951	0.0813396	-0.0335695	0.0299829		0.481143	0.027287	0.0470792
Q9D6Z1	Nucleolar protein 56 OS=Mus musculus OX=10090 GN=Nop56 PE=1 SV=2 - [NOP56_MOUSE]	27.24	12	117	131.63	95.78	92.44	140.68	-0.0291463	-0.289827	-0.0262051	-0.531156		0.775024	-0.219084	0.241986
Q6DFW4	Nucleolar protein 58 OS=Mus musculus OX=10090 GN=Nop58 PE=1 SV=1 - [NOP58_MOUSE]	22.76	10	42	36.82	43.89	29.85	42.15	0.0482362	-0.00723156	-0.0262051	-0.0484122		0.147758	-0.00840317	0.0413401
Q9JIK5	Nucleolar RNA helicase 2 OS=Mus musculus OX=10090 GN=Ddx21 PE=1 SV=3 - [DDX21_MOUSE]	12.22	8	29	37.09	24.37	27.02	24.81	0.0867838	0.312665	0.27262	0.233888	+	1.71345	0.226489	0.0985337
A2AWT6	Nucleolar transcription factor 1 OS=Mus musculus OX=10090 GN=Ubtf PE=1 SV=1 - [A2AWT6_MOUSE]	7.98	4	11		8.65	21.27	18.14	0.521051	0.275007	0.0635029	0.0786098		0.935704	0.234543	0.213927
P09405	Nucleolin OS=Mus musculus OX=10090 GN=Ncl PE=1 SV=2 - [NUCL_MOUSE]	28.29	21	930	774.42	455.24	1217.93	1143.54	-0.104697	-0.125006	-0.0335695	-0.0335695		1.27821	-0.0742105	0.047655
Q8CII5	Nucleolysin TIA-1 OS=Mus musculus OX=10090 GN=Tia1 PE=1 SV=1 - [Q8CII5_MOUSE]	21.4	5	13			45.57		0.249749	-0.675	0.0881415	0.0271541		0.136594	-0.0774888	0.409263
Q5SQB0	Nucleophosmin OS=Mus musculus OX=10090 GN=Npm1 PE=1 SV=1 - [Q5SQB0_MOUSE]	43.18	13	722	525.46	308.4	1514.63	1336.8	0.204141	0.211635	0.237564	0.263034	+	3.36165	0.229093	0.0267777
Q9CPP0	Nucleoplasmin-3 OS=Mus musculus OX=10090 GN=Npm3 PE=1 SV=3 - [NPM3_MOUSE]	13.14	2	6			24.32		0.129613	0.176323	-0.39973	-0.58208		0.357617	-0.168969	0.3796
Q9CWU9	Nucleoporin Nup37 OS=Mus musculus OX=10090 GN=Nup37 PE=1 SV=2 - [NUP37_MOUSE]	12.88	3	17			34.65	46.94	0.0840642	-0.21424	0.0299829	0.119024		0.0204299	0.00470778	0.150491
Q8R2U0	Nucleoporin SEH1 OS=Mus musculus OX=10090 GN=Seh1l PE=2 SV=1 - [SEH1_MOUSE]	23.89	5	12	18.05	6.57	33.89		-0.0664274	0.21661	0.108357	0.259423		0.762907	0.129491	0.145262
P97346	Nucleoredoxin OS=Mus musculus OX=10090 GN=Nxn PE=1 SV=1 - [NXN_MOUSE]	34.71	9	53	44.77	23.03	110.76	74.66	-0.222633	-0.253257	-0.134477	-0.176251	+	2.31563	-0.196655	0.052157
P15532	Nucleoside diphosphate kinase A OS=Mus musculus OX=10090 GN=Nme1 PE=1 SV=1 - [NDKA_MOUSE]	83.55	14	550			921.34	1025.19	0.0426443	0.167358	0.226508	0.209141	+	1.52125	0.161413	0.0829793
E9PZF0	Nucleoside diphosphate kinase OS=Mus musculus OX=10090 GN=Gm20390 PE=3 SV=1 - [E9PZF0_MOUSE]	79.78	17	1087	918.72	460.44	1576.61	1981.88	-0.171368	-0.123434	-0.011588	-0.00578236		0.810291	-0.0780431	0.0824778
Q3TF41	Nucleosome assembly protein 1-like 1 OS=Mus musculus OX=10090 GN=Nap1l1 PE=1 SV=1 - [Q3TF41_MOUSE]	30.71	7	98	76.6	46.12	179.88	157.06	0.178874	-0.248108	-0.0513992	-0.0724828		0.207603	-0.048279	0.175239
Q78ZA7	Nucleosome assembly protein 1-like 4 OS=Mus musculus OX=10090 GN=Nap1l4 PE=1 SV=1 - [NP1L4_MOUSE]	31.2	9	51	52.56	21.27	69.49	52.9	0.00288247	-0.351074	-0.00578236	-0.121863		0.611385	-0.118959	0.164864
Q9EPK6	Nucleotide exchange factor SIL1 OS=Mus musculus OX=10090 GN=Sil1 PE=1 SV=2 - [SIL1_MOUSE]	20	6	22	17.41		55.94	29.09	-0.139236	-0.518625	0.126973	0.0786098		0.302807	-0.113069	0.294121
A0A2K6EDK3	NudC domain-containing protein 1 OS=Mus musculus OX=10090 GN=Nudcd1 PE=1 SV=1 - [A0A2K6EDK3_MOUSE]	14.29	5	18	13.9	12.51	10.62	33.05	-0.22095	-0.0785636	-0.12658	-0.195946	+	1.76054	-0.15551	0.0650004
Q9CQ48	NudC domain-containing protein 2 OS=Mus musculus OX=10090 GN=Nudcd2 PE=1 SV=1 - [NUDC2_MOUSE]	57.96	6	52	39.23	12.17	137.61	56.86	0.0662615	0.100305	0.211635	0.104337	+	1.50308	0.120635	0.0630249
Q922B1	O-acetyl-ADP-ribose deacetylase MACROD1 OS=Mus musculus OX=10090 GN=Macrod1 PE=1 SV=2 - [MACD1_MOUSE]	18.89	5	19		6.4	41.62	42.38	-0.356351	-0.0014434	0.0962619	0.200379		0.0422062	-0.0152883	0.241848
Q9CZ30	Obg-like ATPase 1 OS=Mus musculus OX=10090 GN=Ola1 PE=1 SV=1 - [OLA1_MOUSE]	48.99	17	210	196.48	166.84	301.8	269.51	-0.0014434	0.0285691	0.0342158	0.0593554		1.02496	0.0301742	0.0249675
A0A0B4J1L4	Obscurin-like protein 1 OS=Mus musculus OX=10090 GN=Obsl1 PE=1 SV=1 - [A0A0B4J1L4_MOUSE]	8.2	5	11	16.55	7.43	11.11	12.45	0.507922	0.534062	0.0565835	0.0662615		0.935818	0.291207	0.265576
Q9CRD0	OCIA domain-containing protein 1 OS=Mus musculus OX=10090 GN=Ociad1 PE=1 SV=1 - [OCAD1_MOUSE]	30.36	6	48	48.71	28.1	59.77	76.46	0.0867838	-0.00433462	0.0370308	-0.0634091		0.161507	0.0140177	0.0636559
B2RXT3	Ogdhl protein OS=Mus musculus OX=10090 GN=Ogdhl PE=1 SV=1 - [B2RXT3_MOUSE]	22.87	17	107	113.62	74.82	124.71	99.08	0.136191	0.200379	0.105678	0.0186342		1.25669	0.115221	0.0755242
Q9JHW2	Omega-amidase NIT2 OS=Mus musculus OX=10090 GN=Nit2 PE=1 SV=1 - [NIT2_MOUSE]	21.38	5	18	22.53		14.37	32.2	0.358396	-0.0619024	0.0370308	-0.0101344		0.341045	0.0808475	0.189392
Q99PG2	Opioid growth factor receptor OS=Mus musculus OX=10090 GN=Ogfr PE=1 SV=1 - [OGFR_MOUSE]	10.27	4	17	26.54	6.56	28.28	16.61	-0.0740006	-0.261881	-0.0679388	-0.0335695		0.905282	-0.109347	0.103236
P29758	Ornithine aminotransferase, mitochondrial OS=Mus musculus OX=10090 GN=Oat PE=1 SV=1 - [OAT_MOUSE]	51.48	17	264	282.43	173.1	335.42	330.03	0.0243196	0.0827026	-0.0380064	-0.011588		0.20705	0.014357	0.0522349
Q62422	Osteoclast-stimulating factor 1 OS=Mus musculus OX=10090 GN=Ostf1 PE=1 SV=2 - [OSTF1_MOUSE]	42.79	6	104	106.89	58.4	189.27	165.54	-0.289827	-0.436354	-0.120294	-0.0740006		1.15932	-0.230119	0.165864
E9Q0A7	Oxidation resistance protein 1 OS=Mus musculus OX=10090 GN=Oxr1 PE=1 SV=1 - [E9Q0A7_MOUSE]	13.58	9	22	12.93	16.99	29.92	20.37	-0.0306193	-0.354759	0.0621218	0.0257376		0.30769	-0.0743797	0.190774
Q8VE38	Oxidoreductase NAD-binding domain-containing protein 1 OS=Mus musculus OX=10090 GN=Oxnad1 PE=1 SV=2 - [OXND1_MOUSE]	6.11	2	2			7.65		-0.384351	0.686164	0.171207	0.204141		0.304856	0.16929	0.437758
P36552	Oxygen-dependent coproporphyrinogen-III oxidase, mitochondrial OS=Mus musculus OX=10090 GN=Cpox PE=1 SV=2 - [HEM6_MOUSE]	6.55	3	15	17.21	7.14	28.95	9.99	-0.00578236	0.195348	-0.052895	0.0440444		0.334518	0.0451788	0.107653
Q3B7Z2	Oxysterol-binding protein 1 OS=Mus musculus OX=10090 GN=Osbp PE=1 SV=3 - [OSBP1_MOUSE]	9.94	7	42	26.84	6.08	78.66	48.2	-0.200913	-0.483985	-0.00868222	-0.00288824		0.65516	-0.174117	0.226145
A0A338P6F2	Oxysterol-binding protein OS=Mus musculus OX=10090 GN=Osbpl11 PE=1 SV=1 - [A0A338P6F2_MOUSE]	6.52	4	15			20.87	35.94	-0.0954196	-0.453162	0.0717627	0.041243		0.364168	-0.108894	0.240749
Q91XL9	Oxysterol-binding protein-related protein 1 OS=Mus musculus OX=10090 GN=Osbpl1a PE=1 SV=2 - [OSBL1_MOUSE]	5.47	4	9			20.07	17.78	-0.558258	0.269033	0.0772429	0.128293		0.0378714	-0.0209222	0.36729
Q8BX94	Oxysterol-binding protein-related protein 2 OS=Mus musculus OX=10090 GN=Osbpl2 PE=1 SV=1 - [OSBL2_MOUSE]	3.93	2	5			9.41	6.12	-0.0694519	-0.454437	-0.110916	-0.172994		0.989326	-0.20195	0.173619
D3Z5U5	P2X purinoceptor OS=Mus musculus OX=10090 GN=P2rx4 PE=1 SV=2 - [D3Z5U5_MOUSE]	26.23	6	45	37.77	10.89	61.35	43.94	0.0635029	-0.12658	-0.172994	-0.142417		0.755526	-0.094622	0.107162
Q60520	Paired amphipathic helix protein Sin3a OS=Mus musculus OX=10090 GN=Sin3a PE=1 SV=3 - [SIN3A_MOUSE]	4	3	4	9.13		11.39		-0.109359	-0.611616	0.00288247	-0.0649175		0.58854	-0.195752	0.281057
O88531	Palmitoyl-protein thioesterase 1 OS=Mus musculus OX=10090 GN=Ppt1 PE=1 SV=2 - [PPT1_MOUSE]	16.34	4	18	14.31	10.54		47.73	0.0854246	0.0200577	-0.202572	-0.323733		0.455013	-0.105206	0.190845
Q8R2W9	Pantothenate kinase 3 OS=Mus musculus OX=10090 GN=Pank3 PE=2 SV=1 - [PANK3_MOUSE]	12.7	3	8			37.31		0.244887	-0.516612	0.266637	0.478195		0.203941	0.118277	0.436144
F7AA26	Paralemmin A kinase anchor protein (Fragment) OS=Mus musculus OX=10090 GN=Pakap PE=1 SV=1 - [F7AA26_MOUSE]	8.71	6	13	29.79	15.99		7.29	-0.438307	-0.798366	-0.248108	-0.526992	+	1.6616	-0.502943	0.228744
Q9Z0P4	Paralemmin-1 OS=Mus musculus OX=10090 GN=Palm PE=1 SV=1 - [PALM_MOUSE]	39.69	10	41	75.26	48.29	16.74	34.54	-0.179515	-0.21424	-0.222633	-0.375197	+	1.97149	-0.247896	0.0868954
Q8BJ56	Patatin-like phospholipase domain-containing protein 2 OS=Mus musculus OX=10090 GN=Pnpla2 PE=1 SV=1 - [PLPL2_MOUSE]	8.85	4	8	12.23	5.66	6.58		0.240009	0.210389	0.120352	-0.349046		0.146723	0.055426	0.274407
Q99JF8	PC4 and SFRS1-interacting protein OS=Mus musculus OX=10090 GN=Psip1 PE=1 SV=1 - [PSIP1_MOUSE]	9.85	5	9	6.8	7.04	15.92		-0.0892673	-0.244685	0.0398403	0.267835		0.0197762	-0.00656925	0.216787
O70400	PDZ and LIM domain protein 1 OS=Mus musculus OX=10090 GN=Pdlim1 PE=1 SV=4 - [PDLI1_MOUSE]	19.27	5	6		8.64		11.68	-0.249822	-0.270556	-0.289002	-0.270556	+	4.24192	-0.269984	0.0160088
Q8R1G6	PDZ and LIM domain protein 2 OS=Mus musculus OX=10090 GN=Pdlim2 PE=1 SV=1 - [PDLI2_MOUSE]	16.05	4	18	34.41	9.69	19.87		-0.364013	-0.430509	-0.442222	-0.300448	+	2.87305	-0.384298	0.0656581
Q8CI51	PDZ and LIM domain protein 5 OS=Mus musculus OX=10090 GN=Pdlim5 PE=1 SV=4 - [PDLI5_MOUSE]	22.84	9	113	153.17	82.54	115.33	121.08	-0.395929	-0.454032	-0.332789	-0.334607	+	3.01995	-0.379339	0.0577989
Q3TJD7	PDZ and LIM domain protein 7 OS=Mus musculus OX=10090 GN=Pdlim7 PE=1 SV=1 - [PDLI7_MOUSE]	22.98	5	13	6.64		35.24	12.47	-0.479955	-0.477654	-0.39973	-0.0800879	+	1.4904	-0.359357	0.189877
Q8BFY6	Peflin OS=Mus musculus OX=10090 GN=Pef1 PE=1 SV=1 - [PEF1_MOUSE]	28.73	5	18	13.11	12.82	29.61	10.72	0.559736	0.151859	-0.155213	-0.321928		0.106799	0.0586135	0.38745
Q14C51	Pentatricopeptide repeat domain-containing protein 3, mitochondrial OS=Mus musculus OX=10090 GN=Ptcd3 PE=1 SV=2 - [PTCD3_MOUSE]	23.65	12	35	43.91	6.89	66.64	31.98	0.327687	0.615416	0.212881	0.211635	+	1.43262	0.341905	0.190287
Q9JI78	Peptide-N(4)-(N-acetyl-beta-glucosaminyl)asparagine amidase OS=Mus musculus OX=10090 GN=Ngly1 PE=1 SV=2 - [NGLY1_MOUSE]	10.29	5	7		10.67		19.23	-0.454548	0.0881415	-0.0513992	0.0200577		0.324308	-0.099437	0.2435
A2BGI8	Peptidyl-prolyl cis-trans isomerase (Fragment) OS=Mus musculus OX=10090 GN=Ppih PE=1 SV=1 - [A2BGI8_MOUSE]	17.72	3	7	6.09		15.88		-0.0694519	-0.0558912	-0.00578236	-0.132894		1.06563	-0.0660049	0.0523293
P17742	Peptidyl-prolyl cis-trans isomerase A OS=Mus musculus OX=10090 GN=Ppia PE=1 SV=2 - [PPIA_MOUSE]	46.34	10	829	748.65	448.45	614.72	772.24	-0.00288824	0.00863037	-0.0409718	-0.12658		0.555995	-0.0404524	0.0612057
P24369	Peptidyl-prolyl cis-trans isomerase B OS=Mus musculus OX=10090 GN=Ppib PE=1 SV=2 - [PPIB_MOUSE]	53.7	11	422	368.66	235.08	498.41	512.92	-0.0543923	-0.018878	-0.0350469	-0.0394883	+	1.82602	-0.0369514	0.0146162
P30412	Peptidyl-prolyl cis-trans isomerase C OS=Mus musculus OX=10090 GN=Ppic PE=1 SV=1 - [PPIC_MOUSE]	32.55	6	264	222.5	148.02	401.27	332.13	0.0398403	-0.00288824	0.0454429	0.0717627		1.05402	0.0385394	0.0309267
Q9CR16	Peptidyl-prolyl cis-trans isomerase D OS=Mus musculus OX=10090 GN=Ppid PE=1 SV=3 - [PPID_MOUSE]	49.46	15	162	126.03	59.4	212.85	182.51	-0.106249	-0.103147	-0.0664274	-0.0619024	+	2.25495	-0.0844314	0.0235087
Q99KR7	Peptidyl-prolyl cis-trans isomerase F, mitochondrial OS=Mus musculus OX=10090 GN=Ppif PE=1 SV=1 - [PPIF_MOUSE]	16.02	2	20	18.87	13.58	35.26		0.380729	0.146655	0.126973	0.195348	+	1.45535	0.212426	0.115824
Q61576	Peptidyl-prolyl cis-trans isomerase FKBP10 OS=Mus musculus OX=10090 GN=Fkbp10 PE=1 SV=2 - [FKB10_MOUSE]	41.82	17	382	397.13	218.8	487.06	439.82	0.138814	0.209141	0.0894982	0.100305	+	1.80528	0.13444	0.054112
Q9D1M7	Peptidyl-prolyl cis-trans isomerase FKBP11 OS=Mus musculus OX=10090 GN=Fkbp11 PE=1 SV=1 - [FKB11_MOUSE]	19.4	3	40	26.14	21.63	58.84	47.77	-0.349235	-0.392137	-0.237864	-0.312939	+	2.65715	-0.323044	0.0653645
P26883	Peptidyl-prolyl cis-trans isomerase FKBP1A OS=Mus musculus OX=10090 GN=Fkbp1a PE=1 SV=2 - [FKB1A_MOUSE]	17.59	2	9			34.4		-0.00578236	-0.00578236	-0.0908029	-0.186065		0.71727	-0.0721082	0.085895
P45878	Peptidyl-prolyl cis-trans isomerase FKBP2 OS=Mus musculus OX=10090 GN=Fkbp2 PE=1 SV=1 - [FKBP2_MOUSE]	54.29	5	107	100.04	83.97	144.66	136.46	0.202888	0.304511	0.128293	0.10165	+	1.56904	0.184336	0.0908552
P30416	Peptidyl-prolyl cis-trans isomerase FKBP4 OS=Mus musculus OX=10090 GN=Fkbp4 PE=1 SV=5 - [FKBP4_MOUSE]	37.34	14	242	289.53	147.36	330.9	295.12	0.0398403	-0.0291463	-0.0469211	-0.0203404		0.294946	-0.0141419	0.037648
Q64378	Peptidyl-prolyl cis-trans isomerase FKBP5 OS=Mus musculus OX=10090 GN=Fkbp5 PE=1 SV=1 - [FKBP5_MOUSE]	44.96	17	182	214.7	98.17	230.7	187.39	0.695994	0.862352	0.668119	0.614474	+	3.03561	0.710235	0.106905
O54998	Peptidyl-prolyl cis-trans isomerase FKBP7 OS=Mus musculus OX=10090 GN=Fkbp7 PE=1 SV=1 - [FKBP7_MOUSE]	46.79	10	61	41.24	14.38	76.07	78.79	-0.229382	-0.265345	-0.166503	-0.118727	+	2.02863	-0.194989	0.0652181
O35465	Peptidyl-prolyl cis-trans isomerase FKBP8 OS=Mus musculus OX=10090 GN=Fkbp8 PE=1 SV=2 - [FKBP8_MOUSE]	24.13	6	17	13.18	28.61	11.13	10.4	0.246104	-1.71312	-0.0350469	0.0538064		0.315524	-0.362064	0.908315
Q9Z247	Peptidyl-prolyl cis-trans isomerase FKBP9 OS=Mus musculus OX=10090 GN=Fkbp9 PE=1 SV=1 - [FKBP9_MOUSE]	28.42	11	482	431.01	226.45	852.77	657.86	-0.112475	-0.0543923	-0.0785636	-0.0365258	+	1.63278	-0.0704892	0.0328665
Q9QUR7	Peptidyl-prolyl cis-trans isomerase NIMA-interacting 1 OS=Mus musculus OX=10090 GN=Pin1 PE=1 SV=1 - [PIN1_MOUSE]	34.55	5	38	60.25	16.25	41.86	43.03	-0.147202	-0.279284	-0.123434	-0.120294	+	1.67319	-0.167553	0.0754495
Q9CWW6	Peptidyl-prolyl cis-trans isomerase NIMA-interacting 4 OS=Mus musculus OX=10090 GN=Pin4 PE=1 SV=1 - [PIN4_MOUSE]	40.46	3	3			12.63		-0.0831412	0.0772429	-0.0454315	-0.0350469		0.239545	-0.0215942	0.0690555
Q9D0W5	Peptidyl-prolyl cis-trans isomerase-like 1 OS=Mus musculus OX=10090 GN=Ppil1 PE=1 SV=1 - [PPIL1_MOUSE]	25.3	3	16	12.32	24.66		12.87	0.0426443	0.117695	0.00863037	0.0243196		0.856494	0.0483223	0.0482921
A0A1Y7VLK0	Peptidylprolyl isomerase OS=Mus musculus OX=10090 GN=Fkbp3 PE=1 SV=1 - [A0A1Y7VLK0_MOUSE]	29.26	5	81	30.97	26.86	119.48	147.24	-0.145605	-0.12658	-0.0335695	-0.0409718		1.24135	-0.0866816	0.0576603
Q8R2Y8	Peptidyl-tRNA hydrolase 2, mitochondrial OS=Mus musculus OX=10090 GN=Ptrh2 PE=1 SV=1 - [PTH2_MOUSE]	46.41	5	36	64.68	24.93	35.2	44.28	0.0976109	0.130931	-0.182786	-0.277534		0.216018	-0.0579445	0.203041
Q9R0L6	Pericentriolar material 1 protein OS=Mus musculus OX=10090 GN=Pcm1 PE=1 SV=2 - [PCM1_MOUSE]	1.83	3	4				12.9	-0.350696	-0.0276749	-0.305788	-0.195946		1.25998	-0.220026	0.143769
Q8CGN5	Perilipin-1 OS=Mus musculus OX=10090 GN=Plin1 PE=1 SV=2 - [PLIN1_MOUSE]	46.23	17	326	331.44	205.51	470.22	378.45	0.513996	0.470927	0.189034	0.157044	+	1.42951	0.33275	0.185715
P43883	Perilipin-2 OS=Mus musculus OX=10090 GN=Plin2 PE=1 SV=2 - [PLIN2_MOUSE]	38.12	10	57	96.08	68.19	38.18	36.51	-0.0862011	-0.281036	-0.112475	-0.0908029		1.26241	-0.142629	0.09298
Q9DBG5	Perilipin-3 OS=Mus musculus OX=10090 GN=Plin3 PE=1 SV=1 - [PLIN3_MOUSE]	51.72	12	186	311.13	127.23	312.63	223.03	-0.0816138	-0.181149	-0.128156	-0.179515	+	2.03301	-0.142608	0.0475278
O88492	Perilipin-4 OS=Mus musculus OX=10090 GN=Plin4 PE=1 SV=2 - [PLIN4_MOUSE]	53.03	21	147	208.54	169.79	102.71	84.53	0.725959	0.827006	0.535058	0.756169	+	2.83924	0.711048	0.124736
Q62009	Periostin OS=Mus musculus OX=10090 GN=Postn PE=1 SV=2 - [POSTN_MOUSE]	34.49	18	87	88.97	79.94	126.81	88.7	0.0057592	0.0370308	-0.018878	0.0157831		0.34168	0.00992378	0.0232093
A0A067XG53	Peripheral plasma membrane protein CASK (Fragment) OS=Mus musculus OX=10090 GN=Cask PE=1 SV=1 - [A0A067XG53_MOUSE]	32.95	20	105	84.42	55.56	155.35	112.5	-0.222633	-0.12658	-0.263612	-0.274041	+	2.14982	-0.221717	0.0671935
B1AXW5	Peroxiredoxin-1 (Fragment) OS=Mus musculus OX=10090 GN=Prdx1 PE=1 SV=8 - [B1AXW5_MOUSE]	74.56	13	779	502.5	383.33	1042.61	996.6	-0.0276749	-0.171368	-0.0603973	-0.0573916		1.05964	-0.079208	0.06319
Q61171	Peroxiredoxin-2 OS=Mus musculus OX=10090 GN=Prdx2 PE=1 SV=3 - [PRDX2_MOUSE]	31.82	6	529	433.36	294.23	963.88	805.58	-0.24127	-0.33825	-0.164884	-0.137648	+	1.78988	-0.220513	0.0899149
O08807	Peroxiredoxin-4 OS=Mus musculus OX=10090 GN=Prdx4 PE=1 SV=1 - [PRDX4_MOUSE]	29.93	8	148	116.1	104	169.66	192.18	-0.217591	-0.298673	-0.172994	-0.153607	+	2.13812	-0.210716	0.0644673
P99029	Peroxiredoxin-5, mitochondrial OS=Mus musculus OX=10090 GN=Prdx5 PE=1 SV=2 - [PRDX5_MOUSE]	56.19	10	624	403.67	239.52	1164.01	880.06	-0.295128	-0.365871	-0.129734	-0.120294	+	1.47361	-0.227757	0.122163
O08709	Peroxiredoxin-6 OS=Mus musculus OX=10090 GN=Prdx6 PE=1 SV=3 - [PRDX6_MOUSE]	65.63	12	128	148.31	68.66	119.07	127.85	-0.00433462	-0.109359	0.00719549	-0.0365258		0.575151	-0.035756	0.0524408
Q9CYH2	Peroxiredoxin-like 2A OS=Mus musculus OX=10090 GN=Prxl2a PE=1 SV=2 - [PXL2A_MOUSE]	25.23	6	87	39.32	31.21	135.57	111.65	0.851199	0.810649	0.658097	0.805705	+	3.4592	0.781412	0.084699
A2A848	Peroxisomal acyl-coenzyme A oxidase 1 (Fragment) OS=Mus musculus OX=10090 GN=Acox1 PE=1 SV=1 - [A2A848_MOUSE]	41.12	16	112		84.79			-0.468634	0.183963	0.175045	0.549916		0.194428	0.110072	0.423495
Q9R0H0	Peroxisomal acyl-coenzyme A oxidase 1 OS=Mus musculus OX=10090 GN=Acox1 PE=1 SV=5 - [ACOX1_MOUSE]	43.42	18	166	164.87		320.52	243.92	0.159629	0.183963	0.222805	0.250962	+	2.68241	0.20434	0.0405334
Q9EPL9	Peroxisomal acyl-coenzyme A oxidase 3 OS=Mus musculus OX=10090 GN=Acox3 PE=1 SV=2 - [ACOX3_MOUSE]	25.29	12	63	43.43	30.49	96.01	77.03	0.257011	0.0496307	0.181421	0.196607	+	1.52949	0.171167	0.0873548
Q8VCI5	Peroxisomal biogenesis factor 19 OS=Mus musculus OX=10090 GN=Pex19 PE=1 SV=1 - [PEX19_MOUSE]	29.43	5	8	10.93			16.83	-0.0144996	-0.186065	0.207893	0.0468402		0.0562834	0.0135421	0.162799
Q9DC50	Peroxisomal carnitine O-octanoyltransferase OS=Mus musculus OX=10090 GN=Crot PE=1 SV=1 - [OCTC_MOUSE]	16.83	7	32	54.52	16.77	32.69	33.59	0.210389	0.644318	0.0813396	0.192825		0.968996	0.282218	0.248072
Q9R0A0	Peroxisomal membrane protein PEX14 OS=Mus musculus OX=10090 GN=Pex14 PE=1 SV=1 - [PEX14_MOUSE]	21.01	5	49	30.78	15.11	136.97	84.96	0.0100636	0.137504	0.137504	0.23634		1.17239	0.130353	0.0927453
Q91XC9	Peroxisomal membrane protein PEX16 OS=Mus musculus OX=10090 GN=Pex16 PE=1 SV=2 - [PEX16_MOUSE]	10.71	2	4	11.24	6.99			0.43189	0.448901	-0.365987	0.157044		0.3545	0.167962	0.380265
O70579	Peroxisomal membrane protein PMP34 OS=Mus musculus OX=10090 GN=Slc25a17 PE=1 SV=1 - [PM34_MOUSE]	17.92	5	16	23.5	6.9	23.24	18.32	-0.106249	0.0867838	0.194087	0.0635029		0.388516	0.0595312	0.124294
P51660	Peroxisomal multifunctional enzyme type 2 OS=Mus musculus OX=10090 GN=Hsd17b4 PE=1 SV=3 - [DHB4_MOUSE]	31.43	15	157	142.36	79.85	188.79	191.04	0.273814	0.243669	0.0772429	0.0565835		1.20907	0.162827	0.111752
Q8C0L6	Peroxisomal N(1)-acetyl-spermine/spermidine oxidase OS=Mus musculus OX=10090 GN=Paox PE=1 SV=3 - [PAOX_MOUSE]	14.09	5	16	16.69		34.94	22.89	-0.209228	-0.573467	-0.0513992	0.0057592		0.677265	-0.207084	0.260628
D3Z600	Peroxisomal targeting signal 1 receptor OS=Mus musculus OX=10090 GN=Pex5 PE=1 SV=1 - [D3Z600_MOUSE]	16.46	7	30	18.73	6.36	46.74	47.37	0.201634	0.102994	-0.0394883	0.00432164		0.524329	0.0673653	0.107532
Q9DCM0	Persulfide dioxygenase ETHE1, mitochondrial OS=Mus musculus OX=10090 GN=Ethe1 PE=1 SV=2 - [ETHE1_MOUSE]	20.87	4	14	13.35		21.33	21.18	-0.115597	0.121679	-0.0335695	-0.018878		0.0813911	-0.0115914	0.0985128
P83870	PHD finger-like domain-containing protein 5A OS=Mus musculus OX=10090 GN=Phf5a PE=1 SV=1 - [PHF5A_MOUSE]	26.36	2	4				15.83	0.176323	-0.432455	-0.25711	-0.0649175		0.456725	-0.14454	0.261317
E9PWY9	Phenylalanine--tRNA ligase alpha subunit OS=Mus musculus OX=10090 GN=Farsa PE=1 SV=1 - [E9PWY9_MOUSE]	29.59	9	85	78.73	56.86	146.17	104.05	0.0426443	0.0867838	0.0143553	-0.0291463		0.489145	0.0286593	0.0487173
Q9WUA2	Phenylalanine--tRNA ligase beta subunit OS=Mus musculus OX=10090 GN=Farsb PE=1 SV=2 - [SYFB_MOUSE]	42.61	19	214	146.71	63.87	366.48	299.78	-0.0969617	-0.0877334	-0.0740006	-0.0454315	+	2.1806	-0.0760318	0.0224759
Q8VEM8	Phosphate carrier protein, mitochondrial OS=Mus musculus OX=10090 GN=Slc25a3 PE=1 SV=1 - [MPCP_MOUSE]	33.05	10	118	102.32	62.46	122.48	138.85	-0.336428	-0.347399	-0.12658	-0.142417	+	1.5441	-0.238206	0.120009
A2AMQ5	Phosphatidate cytidylyltransferase OS=Mus musculus OX=10090 GN=Cds2 PE=1 SV=1 - [A2AMQ5_MOUSE]	10.77	3	15	38.91	26.72			0.117695	0.0840642	-0.300448	-0.746616		0.428883	-0.211326	0.40414
P70296	Phosphatidylethanolamine-binding protein 1 OS=Mus musculus OX=10090 GN=Pebp1 PE=1 SV=3 - [PEBP1_MOUSE]	63.1	8	464	464.96	309.47	572.12	672.11	0.0607391	-0.118727	-0.0862011	-0.110916		0.644216	-0.0637763	0.0841599
Q9EP69	Phosphatidylinositide phosphatase SAC1 OS=Mus musculus OX=10090 GN=Sacm1l PE=1 SV=1 - [SAC1_MOUSE]	27.43	13	67	44.51	35.07	103.14	66.72	0.0745054	0.0285691	0.00719549	0.0468402		1.15152	0.0392775	0.0285314
O08586	Phosphatidylinositol 3,4,5-trisphosphate 3-phosphatase and dual-specificity protein phosphatase PTEN OS=Mus musculus OX=10090 GN=Pten PE=1 SV=1 - [PTEN_MOUSE]	16.87	5	15	7.64	9.04	17.28	20.91	0.0579701	0.476122	0.231432	0.189034		1.1438	0.23864	0.174692
A0A087WPT7	Phosphatidylinositol 3,4,5-trisphosphate 5-phosphatase 2 (Fragment) OS=Mus musculus OX=10090 GN=Inppl1 PE=1 SV=1 - [A0A087WPT7_MOUSE]	2.92	3	8			15.14	12.74	-0.153607	-0.47809	-0.0335695	-0.107803		0.843278	-0.193267	0.196218
D3YZ98	Phosphatidylinositol 3-kinase catalytic subunit type 3 OS=Mus musculus OX=10090 GN=Pik3c3 PE=1 SV=1 - [D3YZ98_MOUSE]	2.65	2	2		6.68			0.0229004	-0.0543923	0.134878	-0.36185		0.231647	-0.0646159	0.212845
A0A140T8I9	Phosphatidylinositol 4-kinase alpha OS=Mus musculus OX=10090 GN=Pi4ka PE=1 SV=1 - [A0A140T8I9_MOUSE]	1.61	3	3	9.18				-0.0394883	-0.74195	-0.0740006	-0.052895		0.556076	-0.227084	0.343538
Q2TBE6	Phosphatidylinositol 4-kinase type 2-alpha OS=Mus musculus OX=10090 GN=Pi4k2a PE=1 SV=1 - [P4K2A_MOUSE]	26.3	11	61	51.78	17.3	94.72	84.26	0.0200577	0.397255	-0.0499049	-0.00868222		0.346724	0.0896814	0.20705
Q91XU3	Phosphatidylinositol 5-phosphate 4-kinase type-2 gamma OS=Mus musculus OX=10090 GN=Pip4k2c PE=1 SV=1 - [PI42C_MOUSE]	16.39	6	15			28.82	29.64	-0.330973	-0.386468	-0.110916	-0.0159575		1.01618	-0.211079	0.176296
Q8K358	Phosphatidylinositol glycan anchor biosynthesis class U protein OS=Mus musculus OX=10090 GN=Pigu PE=1 SV=4 - [PIGU_MOUSE]	6.45	2	4			19.32		-0.0513992	-0.0247367	-0.00288824	-0.0543923		1.1488	-0.0333541	0.0242944
P53810	Phosphatidylinositol transfer protein alpha isoform OS=Mus musculus OX=10090 GN=Pitpna PE=1 SV=2 - [PIPNA_MOUSE]	45.39	11	114	105.68	86.72	126.74	159.41	-0.123434	-0.217591	-0.0558912	-0.0588937		1.24147	-0.113952	0.0757923
P53811	Phosphatidylinositol transfer protein beta isoform OS=Mus musculus OX=10090 GN=Pitpnb PE=1 SV=2 - [PIPNB_MOUSE]	33.95	9	61	33.64	26.23	89.89	87.52	0.0648829	-0.104697	0.0356239	0.0440444		0.089626	0.00996355	0.0774234
F8WHW3	Phosphatidylinositol-4,5-bisphosphate 4-phosphatase OS=Mus musculus OX=10090 GN=Pip4p1 PE=1 SV=1 - [F8WHW3_MOUSE]	15.52	3	23			33.33	36.1	0.0758749	-0.59748	0.112366	0.173767		0.115796	-0.058868	0.361339
Q7M6Y3	Phosphatidylinositol-binding clathrin assembly protein OS=Mus musculus OX=10090 GN=Picalm PE=1 SV=1 - [PICAL_MOUSE]	20.61	10	83	117.19	62.64	90.36	85.7	-0.0649175	0.0551957	0.0454429	0.0129261		0.16401	0.0121618	0.0544712
Q9CYR6	Phosphoacetylglucosamine mutase OS=Mus musculus OX=10090 GN=Pgm3 PE=1 SV=1 - [AGM1_MOUSE]	33.95	12	41	15.61	9.18	82.13	60.05	-0.145605	-0.298673	-0.0694519	-0.0877334		1.20053	-0.150366	0.104063
Q8BH04	Phosphoenolpyruvate carboxykinase [GTP], mitochondrial OS=Mus musculus OX=10090 GN=Pck2 PE=1 SV=1 - [PCKGM_MOUSE]	51.25	22	679	596.59	357.28	1090.05	931.12	-0.295128	-0.373327	-0.210897	-0.134477	+	1.78931	-0.253457	0.103397
Q9D0F9	Phosphoglucomutase-1 OS=Mus musculus OX=10090 GN=Pgm1 PE=1 SV=4 - [PGM1_MOUSE]	47.69	22	378	342.57	208.7	551.01	487.75	0.041243	0.00719549	0.00144204	0.0271541		0.897961	0.0192587	0.0183358
Q7TSV4	Phosphoglucomutase-2 OS=Mus musculus OX=10090 GN=Pgm2 PE=1 SV=1 - [PGM2_MOUSE]	24.68	12	127	80.03	45.68	210.14	195.73	-0.150401	-0.0679388	-0.128156	-0.0816138	+	1.93273	-0.107027	0.0387361
P09411	Phosphoglycerate kinase 1 OS=Mus musculus OX=10090 GN=Pgk1 PE=1 SV=4 - [PGK1_MOUSE]	73.38	24	2310	1806.08	1161.31	3373.21	3489.53	-0.112475	-0.168123	-0.0306193	-0.0174171		0.983533	-0.0821586	0.0710791
Q9DBJ1	Phosphoglycerate mutase 1 OS=Mus musculus OX=10090 GN=Pgam1 PE=1 SV=3 - [PGAM1_MOUSE]	64.96	11	815	963.22	560.07	1327.32	1040.76	-0.0954196	-0.161653	0.0356239	0.0690147		0.272654	-0.0381085	0.108719
Q9DBX5	Phospholipase A2 OS=Mus musculus OX=10090 GN=Pla2g4a PE=1 SV=1 - [Q9DBX5_MOUSE]	7.3	5	30		18.18	56.93	29.03	-0.0877334	-0.424688	-0.190997	-0.289827	+	1.39018	-0.248311	0.143646
P27612	Phospholipase A-2-activating protein OS=Mus musculus OX=10090 GN=Plaa PE=1 SV=4 - [PLAP_MOUSE]	35.26	18	79	92.75	68.1	91.6	88.27	0.124328	-0.00288824	0.041243	0.0129261		0.659816	0.0439022	0.0566399
O35405	Phospholipase D3 OS=Mus musculus OX=10090 GN=Pld3 PE=1 SV=1 - [PLD3_MOUSE]	17.21	6	52	52.05	33.53	41.12	77.65	0.0786098	0.0496307	-0.0785636	-0.120294		0.131253	-0.0176543	0.0966763
Q80Y98	Phospholipase DDHD2 OS=Mus musculus OX=10090 GN=Ddhd2 PE=1 SV=3 - [DDHD2_MOUSE]	11.87	5	14	9.8	9.52	16.43	18.69	0.846393	-0.33825	0.0662615	0.0813396		0.255801	0.163936	0.494739
Q99JY8	Phospholipid phosphatase 3 OS=Mus musculus OX=10090 GN=Plpp3 PE=1 SV=1 - [PLPP3_MOUSE]	22.12	6	68	89.98	55.61	51.59	54.89	-0.132894	-0.0862011	-0.148801	-0.121863	+	2.56835	-0.12244	0.0265693
Q9JIZ9	Phospholipid scramblase 3 OS=Mus musculus OX=10090 GN=Plscr3 PE=1 SV=1 - [PLS3_MOUSE]	27.7	5	32	32.47	10.09	74.53	62.84	-0.522841	-0.682696	-0.237864	-0.212568	+	1.44534	-0.413992	0.227774
E9Q3G7	Phospholipid-transporting ATPase OS=Mus musculus OX=10090 GN=Atp11a PE=1 SV=1 - [E9Q3G7_MOUSE]	6.92	6	13	8.36	7.11	19.87	11.29	0.190299	0.291604	-0.145605	-0.172994		0.124233	0.040826	0.235023
Q9Z2M7	Phosphomannomutase 2 OS=Mus musculus OX=10090 GN=Pmm2 PE=1 SV=1 - [PMM2_MOUSE]	34.3	9	62	46.58	34.12	72.56	63.57	0.108357	-0.187707	-0.0014434	0.0172092		0.0891139	-0.0158961	0.124181
Q8VDG5	Phosphopantothenate--cysteine ligase OS=Mus musculus OX=10090 GN=Ppcs PE=1 SV=1 - [PPCS_MOUSE]	11.9	3	4			16.27		-0.0938791	-0.52645	-0.0174171	-0.0484122		0.60878	-0.17154	0.238682
Q8BZB2	Phosphopantothenoylcysteine decarboxylase OS=Mus musculus OX=10090 GN=Ppcdc PE=1 SV=1 - [COAC_MOUSE]	18.14	3	7	6.67		16.95		-0.142417	0.0370308	0.0731348	0.119024		0.136776	0.0216932	0.114436
D3Z375	Phosphoprotein-enriched in astrocytes 15A (Fragment) OS=Mus musculus OX=10090 GN=Pea15a PE=1 SV=1 - [D3Z375_MOUSE]	52.17	4	75	38.61	24.86	189.24	141.77	-0.052895	0.0426443	-0.172994	-0.202572		0.729142	-0.0964542	0.113086
Q9D0M1	Phosphoribosyl pyrophosphate synthase-associated protein 1 OS=Mus musculus OX=10090 GN=Prpsap1 PE=1 SV=1 - [KPRA_MOUSE]	27.53	6	48	39.49	25.58	90.9	68.83	-0.100051	-0.0679388	-0.0232697	0.0114957		0.784281	-0.0449409	0.0490604
G3UXL2	Phosphoribosyl pyrophosphate synthetase 1-like 3 OS=Mus musculus OX=10090 GN=Prps1l3 PE=3 SV=1 - [G3UXL2_MOUSE]	34.28	8	72	78.44	22.86	142.63	101.7	0.133564	0.0827026	0.210389	0.207893	+	1.84207	0.158637	0.0619115
Q5SUR0	Phosphoribosylformylglycinamidine synthase OS=Mus musculus OX=10090 GN=Pfas PE=1 SV=1 - [PUR4_MOUSE]	22.59	16	98	120.77	63.55	165.78	114.42	0.0579701	0.209141	0.0313951	-0.00288824		0.673289	0.0739045	0.0935361
Q99K85	Phosphoserine aminotransferase OS=Mus musculus OX=10090 GN=Psat1 PE=1 SV=1 - [SERC_MOUSE]	58.11	17	307	279.08	158.43	378.73	406.85	-0.100051	-0.163268	-0.0877334	-0.0634091	+	1.78055	-0.103615	0.0425829
Q99LS3	Phosphoserine phosphatase OS=Mus musculus OX=10090 GN=Psph PE=1 SV=1 - [SERB_MOUSE]	36.89	6	25	23.41	8.56	35.1	27.03	-0.131313	-0.477944	0.0676387	-0.176251		0.678603	-0.179467	0.225447
A2AUR3	Phosphotriesterase-related protein (Fragment) OS=Mus musculus OX=10090 GN=Pter PE=1 SV=2 - [A2AUR3_MOUSE]	19.31	5	14	15.64	20.5	7.38	7.18	-0.0908029	-0.150401	-0.179515	-0.184425	+	2.22853	-0.151286	0.0430273
Q8BQ30	Phostensin OS=Mus musculus OX=10090 GN=Ppp1r18 PE=1 SV=1 - [PPR18_MOUSE]	10.77	4	17	11.41	8.37	24.05	23.97	-0.0394883	-0.181149	-0.137648	-0.018878		1.02876	-0.0942908	0.0777059
A2AQZ5	Phytanoyl-CoA dioxygenase domain-containing protein 1 (Fragment) OS=Mus musculus OX=10090 GN=Phyhd1 PE=1 SV=1 - [A2AQZ5_MOUSE]	23.87	3	15	17.59	8.08	27.97	20.32	0.187768	0.0731348	0.0426443	-0.0350469		0.615633	0.067125	0.0924288
P97298	Pigment epithelium-derived factor OS=Mus musculus OX=10090 GN=Serpinf1 PE=1 SV=2 - [PEDF_MOUSE]	9.11	3	9	11.51		31.89		0.147958	-0.467354	-0.106249	-0.0320937		0.35562	-0.114435	0.25836
O35691	Pinin OS=Mus musculus OX=10090 GN=Pnn PE=1 SV=4 - [PININ_MOUSE]	11.72	6	9		11.2	26.04		-0.428208	0.0922074	0.0799754	-0.0679388		0.257919	-0.0809909	0.242651
G5E829	Plasma membrane calcium-transporting ATPase 1 OS=Mus musculus OX=10090 GN=Atp2b1 PE=1 SV=1 - [AT2B1_MOUSE]	23.11	18	148	228.51	128.77	163.3	142.75	-0.0394883	-0.103147	-0.0543923	-0.0014434		1.00198	-0.0496178	0.0420775
A0A0N4SV32	Plasminogen activator inhibitor 1 RNA-binding protein OS=Mus musculus OX=10090 GN=Serbp1 PE=1 SV=1 - [A0A0N4SV32_MOUSE]	33.7	11	162	234.97	139.8	136.7	136.3	-0.104697	0.0214797	0.0200577	0.157044		0.160973	0.0234711	0.106902
Q61233	Plastin-2 OS=Mus musculus OX=10090 GN=Lcp1 PE=1 SV=4 - [PLSL_MOUSE]	15.15	8	112	96.07	65.12	113.64	110.54	0.168642	0.00288247	0.112366	0.0229004		0.846079	0.0766977	0.0776076
B1AX58	Plastin-3 OS=Mus musculus OX=10090 GN=Pls3 PE=1 SV=1 - [B1AX58_MOUSE]	54.46	28	505	370.79	220.12	771.2	743.92	-0.388355	-0.263612	-0.274041	-0.274041	+	2.69124	-0.300012	0.0591
Q08857	Platelet glycoprotein 4 OS=Mus musculus OX=10090 GN=Cd36 PE=1 SV=2 - [CD36_MOUSE]	28.6	9	221	126.47	59.1	358.78	347.32	0.652601	1.3505	0.969381	0.90766	+	2.17379	0.970035	0.288334
Q8VDG7	Platelet-activating factor acetylhydrolase 2, cytoplasmic OS=Mus musculus OX=10090 GN=Pafah2 PE=1 SV=2 - [PAFA2_MOUSE]	11.54	4	13			18.39	29.36	0.138814	-0.759934	0.0482362	-0.0454315		0.295757	-0.154579	0.410521
P63005	Platelet-activating factor acetylhydrolase IB subunit alpha OS=Mus musculus OX=10090 GN=Pafah1b1 PE=1 SV=2 - [LIS1_MOUSE]	30.49	10	75	73.84	44.68	69.22	79.49	-0.166503	-0.28279	-0.0232697	-0.0454315		0.921467	-0.129499	0.120027
Q61206	Platelet-activating factor acetylhydrolase IB subunit beta OS=Mus musculus OX=10090 GN=Pafah1b2 PE=1 SV=2 - [PA1B2_MOUSE]	41.92	6	61	48.26	52.94	90.58	75.43	-0.169745	-0.0469211	-0.0144996	-0.0694519		0.956571	-0.0751544	0.0669727
Q61205	Platelet-activating factor acetylhydrolase IB subunit gamma OS=Mus musculus OX=10090 GN=Pafah1b3 PE=1 SV=1 - [PA1B3_MOUSE]	43.53	7	63	78.07	29.15	65.79	59.69	-0.268817	-0.192645	-0.312939	-0.304006	+	2.65309	-0.269602	0.0547258
P26618	Platelet-derived growth factor receptor alpha OS=Mus musculus OX=10090 GN=Pdgfra PE=1 SV=3 - [PGFRA_MOUSE]	5.69	5	14			17.64	32.61	0.485427	-0.42432	-0.0454315	-0.129734		0.0506147	-0.0285147	0.379179
E9QPE2	Platelet-derived growth factor receptor beta OS=Mus musculus OX=10090 GN=Pdgfrb PE=1 SV=1 - [E9QPE2_MOUSE]	10.74	10	25	28.87	25.81	25.42	12.81	-0.309359	-0.24127	-0.209228	-0.224317	+	2.80906	-0.246044	0.044193
Q3TB82	Pleckstrin homology domain-containing family F member 1 OS=Mus musculus OX=10090 GN=Plekhf1 PE=2 SV=1 - [PKHF1_MOUSE]	7.89	2	4	6.13	6.47			-0.261881	-0.192645	-0.140826	-0.442539	+	1.53537	-0.259473	0.131735
Q9QXS1	Plectin OS=Mus musculus OX=10090 GN=Plec PE=1 SV=3 - [PLEC_MOUSE]	46.9	182	2936	3056.28	1971.49	4198.49	3824.25	0.271426	0.275007	0.282143	0.237564	+	3.94766	0.266535	0.0198211
Q3UZI5	Pleiotrophin OS=Mus musculus OX=10090 GN=Ptn PE=1 SV=1 - [Q3UZI5_MOUSE]	30.77	3	30	33.46		73.92	47.76	-0.321928	-0.512514	-0.880976	-0.836501	+	1.75844	-0.63798	0.267138
P70206	Plexin-A1 OS=Mus musculus OX=10090 GN=Plxna1 PE=1 SV=1 - [PLXA1_MOUSE]	3.96	6	16		23.86	12.43	23.02	-0.077041	0.0786098	-0.362158	-0.207561		0.643371	-0.142038	0.187666
B2RXS4	Plexin-B2 OS=Mus musculus OX=10090 GN=Plxnb2 PE=1 SV=1 - [PLXB2_MOUSE]	17.92	25	94	102.58	60.1	148.43	73.54	-0.236164	-0.401635	-0.248108	-0.296899	+	2.36573	-0.295701	0.0753507
Q921K2	Poly [ADP-ribose] polymerase OS=Mus musculus OX=10090 GN=Parp1 PE=1 SV=1 - [Q921K2_MOUSE]	13.41	10	45	40.94	21.14	48.05	52.16	0.414677	0.306845	0.195348	0.189034	+	1.85379	0.276476	0.106848
Q8CFB8	Poly [ADP-ribose] polymerase OS=Mus musculus OX=10090 GN=Parp3 PE=1 SV=1 - [Q8CFB8_MOUSE]	25.95	9	51	64.89	42.64	79.66	46.88	-0.0877334	-0.231075	0.0186342	0.0717627		0.341533	-0.0571029	0.1336
E9PYK3	Poly [ADP-ribose] polymerase OS=Mus musculus OX=10090 GN=Parp4 PE=1 SV=1 - [E9PYK3_MOUSE]	1.63	3	5	9.1			6.77	-0.194295	0.37629	-0.253257	-0.155213		0.140552	-0.0566188	0.291406
Q8CG72	Poly(ADP-ribose) glycohydrolase ARH3 OS=Mus musculus OX=10090 GN=Adprhl2 PE=1 SV=1 - [ARHL2_MOUSE]	19.19	6	34	31.51	9.91	22.13	59.59	0.248535	0.0827026	-0.0499049	-0.0365258		0.355009	0.0612017	0.138385
A0A2R8VI25	Poly(RC) binding protein 2, isoform CRA_d OS=Mus musculus OX=10090 GN=Pcbp2 PE=1 SV=1 - [A0A2R8VI25_MOUSE]	61.39	13	361	506.9	303.61	412.57	389.29	-0.200913	-0.304006	-0.0513992	-0.0484122		1.03102	-0.151183	0.124293
P60335	Poly(rC)-binding protein 1 OS=Mus musculus OX=10090 GN=Pcbp1 PE=1 SV=1 - [PCBP1_MOUSE]	59.27	14	425	614.34	375.56	470.98	450.43	-0.0709665	0.0440444	0.0200577	0.0342158		0.0902469	0.00683785	0.0527957
Q3UEB3	Poly(U)-binding-splicing factor PUF60 OS=Mus musculus OX=10090 GN=Puf60 PE=1 SV=2 - [PUF60_MOUSE]	28.9	11	107	89.26	32.44	187.6	161.31	-0.0513992	0.0114957	0.141433	0.100305		0.482122	0.0504586	0.0868986
P29341	Polyadenylate-binding protein 1 OS=Mus musculus OX=10090 GN=Pabpc1 PE=1 SV=2 - [PABP1_MOUSE]	27.52	17	346	245.47	198.84	436.19	471.07	-0.164884	-0.186065	-0.0262051	-0.0291463		1.0059	-0.101575	0.0857771
Q8CCS6	Polyadenylate-binding protein 2 OS=Mus musculus OX=10090 GN=Pabpn1 PE=1 SV=3 - [PABP2_MOUSE]	21.85	3	25	29.97	8.62	24.03	24.36	0.166073	0.0313951	0.0214797	0.0949116		0.997622	0.0784648	0.0668544
Q91YZ8	Polyadenylate-binding protein OS=Mus musculus OX=10090 GN=Pabpc4 PE=1 SV=1 - [Q91YZ8_MOUSE]	23.9	13	119	93.39	66.3	132.96	143.5	-0.132894	-0.142417	0.00288247	-0.0394883		0.935359	-0.0779792	0.0711525
O35245	Polycystin-2 OS=Mus musculus OX=10090 GN=Pkd2 PE=1 SV=2 - [PKD2_MOUSE]	15.11	11	33	37.48	31.36	35.5	20.34	0.00863037	-0.229382	-0.0923401	-0.0785636		0.851901	-0.0979138	0.0983888
F6SQH7	Polymerase delta-interacting protein 2 (Fragment) OS=Mus musculus OX=10090 GN=Poldip2 PE=1 SV=1 - [F6SQH7_MOUSE]	50	10	37	21.59		76.31	39.08	0.177599	0.181421	0.263034	0.248535	+	2.64503	0.217647	0.0444605
O08912	Polypeptide N-acetylgalactosaminyltransferase 1 OS=Mus musculus OX=10090 GN=Galnt1 PE=1 SV=1 - [GALT1_MOUSE]	10.02	5	10		6.6	16.99	14.78	-0.403924	-0.0709665	0.0976109	0.0468402		0.286602	-0.0826099	0.225548
Q6PB93	Polypeptide N-acetylgalactosaminyltransferase 2 OS=Mus musculus OX=10090 GN=Galnt2 PE=1 SV=1 - [GALT2_MOUSE]	31.05	13	71	19.97	39.47	125.71	105.45	-0.263612	-0.109359	-0.234465	-0.251539	+	2.03818	-0.214744	0.0712668
P17225	Polypyrimidine tract-binding protein 1 OS=Mus musculus OX=10090 GN=Ptbp1 PE=1 SV=2 - [PTBP1_MOUSE]	45.92	14	351	277.17	140.06	678.29	686.05	-0.00723156	-0.0800879	0.0157831	0.0313951		0.147912	-0.0100353	0.0493231
Q8BHD7	Polypyrimidine tract-binding protein 3 OS=Mus musculus OX=10090 GN=Ptbp3 PE=1 SV=1 - [PTBP3_MOUSE]	20.65	7	85	80.62		90.03	130.17	0.0840642	0.301002	0.151859	0.00863037		0.935988	0.136389	0.124361
Q8K1R3	Polyribonucleotide nucleotidyltransferase 1, mitochondrial OS=Mus musculus OX=10090 GN=Pnpt1 PE=1 SV=1 - [PNPT1_MOUSE]	15.2	9	15	13.11	8.68	25.07	7.39	-0.117161	-0.0892673	0.00432164	0.0976109		0.201219	-0.0261239	0.0974886
P22907	Porphobilinogen deaminase OS=Mus musculus OX=10090 GN=Hmbs PE=1 SV=2 - [HEM3_MOUSE]	30.19	7	21	29.01	17.69	24.43	24.05	0.14274	0.0172092	0.292782	0.196607		1.17727	0.162335	0.114944
B2RXW8	Ppfia1 protein OS=Mus musculus OX=10090 GN=Ppfia1 PE=1 SV=1 - [B2RXW8_MOUSE]	4.19	5	7	15.99	7.12			-0.0218043	0.0342158	-0.07552	-0.0862011		0.567803	-0.0373274	0.0553977
Q99NF7	Ppm1b protein OS=Mus musculus OX=10090 GN=Ppm1b PE=1 SV=1 - [Q99NF7_MOUSE]	18.66	5	13	7.77	10.34	7.32	24.73	0.155749	0.102994	0.0356239	0.111031	+	1.57752	0.101349	0.0495836
Q9JIG8	PRA1 family protein 2 OS=Mus musculus OX=10090 GN=Praf2 PE=1 SV=1 - [PRAF2_MOUSE]	20.22	3	21	24.53	13.27	13.32	15.94	-0.168123	-0.1976	-0.018878	-0.177882	+	1.38039	-0.140621	0.0820827
Q8R5J9	PRA1 family protein 3 OS=Mus musculus OX=10090 GN=Arl6ip5 PE=1 SV=2 - [PRAF3_MOUSE]	20.21	4	54	56.73	33.58	48.5	33.9	-0.349235	-0.579922	-0.295128	-0.184425	+	1.61606	-0.352178	0.166605
Q3TVI8	Pre-B-cell leukemia transcription factor-interacting protein 1 OS=Mus musculus OX=10090 GN=Pbxip1 PE=1 SV=2 - [PBIP1_MOUSE]	20.77	10	16	13.11	16.7	19.61	14.84	-0.00433462	0.00432164	0.0949116	-0.101598		0.0135163	-0.00167485	0.0803256
V9GX06	Predicted gene 11214 (Fragment) OS=Mus musculus OX=10090 GN=Gm11214 PE=1 SV=1 - [V9GX06_MOUSE]	42.08	7	301	168.44	88.02	384.79	300.21	-0.0291463	-0.00868222	-0.0484122	-0.145605		0.818515	-0.0579614	0.0606392
E9Q035	Predicted gene 20425 OS=Mus musculus OX=10090 GN=Gm20425 PE=4 SV=1 - [E9Q035_MOUSE]	12.68	9	50	36.83	40.84	58.83	54.95	-0.0276749	-0.100051	-0.0649175	-0.0558912	+	1.59861	-0.0621336	0.0298432
G3UYJ7	Predicted gene 20441 (Fragment) OS=Mus musculus OX=10090 GN=Gm20441 PE=4 SV=1 - [G3UYJ7_MOUSE]	12.3	3	16	11.53		27.6	27.88	-0.110916	0.22404	-0.0573916	-0.00433462		0.0591534	0.0128494	0.147364
F6R7E8	Predicted gene 2663 OS=Mus musculus OX=10090 GN=Gm2663 PE=3 SV=1 - [F6R7E8_MOUSE]	11.74	2	53	31.97	10.01	83.03	73.76	-0.270556	-0.158429	0.0440444	0.0384361		0.463376	-0.0866261	0.154598
A0A2I3BRL8	Predicted gene 7324 OS=Mus musculus OX=10090 GN=Gm7324 PE=4 SV=1 - [A0A2I3BRL8_MOUSE]	14.43	5	120	105.79	26.94	176.48	134.38	0.169925	0.128293	0.0989585	0.16092	+	2.48173	0.139524	0.0324228
[truncated: 955 more rows]

## Sheet: 2C2P
2D co-cultured adipocytes with macrophages versus 2D mono-cultured preadipocytes
193 up- and 229 down-regulated proteins were measured.
[truncated: 2,886 more rows]

## Sheet: 2C2A
2D co-cultured adipocytes with macrophages versus 2D mono-cultured adipocytes
[truncated: 2,887 more rows]

[truncated: 6 more sheets: 3A3P, 3C3P, 3C3A, 3P2P, 3A2A, 3C2C]
