# Supplementary material for: iTRAQ-Based Quantitative Proteomic Comparison of 2D and 3D Adipocyte Cell Models Co-cultured with Macrophages Using Online 2D-nanoLC-ESI-MS/MS
Source: Sci Rep. 2019 Nov 14;9:16746. doi: 10.1038/s41598-019-53196-0 (PMC6856061; doi:10.1038/s41598-019-53196-0)
Supplement: Supplementary file 3 — Supporting Table 2 [file 41598_2019_53196_MOESM3_ESM.xlsx]

## Sheet: Table2-1. 3C2A
The enriched KEGG pathways of up- and down-regulated proteins from 3D co-cultured adipocytes with macrophages versus 2D mono-cultured adipocytes
<KEGG pathways of down-regulated proteins>
#term ID	KEGG pathway description	Count	FDR
mmu03030	DNA replication	6	1.18e-07
mmu04110	Cell cycle	5	0.0012
mmu04530	Tight junction	4	0.0399
<KEGG pathways of up-regulated proteins>
#term ID	KEGG pathway description	Count	FDR
mmu01100	Metabolic pathways	50	3.2e-28
mmu01200	Carbon metabolism	24	5.05e-28
mmu00010	Glycolysis / Gluconeogenesis	11	8.92e-12
mmu00020	Citrate cycle (TCA cycle)	9	2.04e-11
mmu01230	Biosynthesis of amino acids	11	2.19e-11
mmu00280	Valine, leucine and isoleucine degradation	9	9.69e-10
mmu00640	Propanoate metabolism	7	1.77e-08
mmu00620	Pyruvate metabolism	7	5.39e-08
mmu00270	Cysteine and methionine metabolism	7	1.57e-07
mmu03320	PPAR signaling pathway	8	3.88e-07
mmu01210	2-Oxocarboxylic acid metabolism	5	1.61e-06
mmu01212	Fatty acid metabolism	6	5.49e-06
mmu00030	Pentose phosphate pathway	5	1.32e-05
mmu00071	Fatty acid degradation	5	9.08e-05
mmu04066	HIF-1 signaling pathway	6	0.00019
mmu00630	Glyoxylate and dicarboxylate metabolism	4	0.0002
mmu00500	Starch and sucrose metabolism	4	0.00022
mmu04142	Lysosome	6	0.00042
mmu04146	Peroxisome	5	0.00069
mmu00910	Nitrogen metabolism	3	0.00093
mmu04964	Proximal tubule bicarbonate reclamation	3	0.0018
mmu05230	Central carbon metabolism in cancer	4	0.0025
mmu00980	Metabolism of xenobiotics by cytochrome P450	4	0.0026
mmu00410	beta-Alanine metabolism	3	0.0042
mmu00051	Fructose and mannose metabolism	3	0.0052
mmu04122	Sulfur relay system	2	0.0057
mmu00920	Sulfur metabolism	2	0.0094
mmu00330	Arginine and proline metabolism	3	0.0121
mmu04923	Regulation of lipolysis in adipocytes	3	0.0151
mmu05134	Legionellosis	3	0.016
mmu00220	Arginine biosynthesis	2	0.0215
mmu00650	Butanoate metabolism	2	0.0393
mmu04966	Collecting duct acid secretion	2	0.0393
mmu00983	Drug metabolism - other enzymes	3	0.0421
mmu04610	Complement and coagulation cascades	3	0.0434
* Abbreviation : Count, the number of differentially expressed proteins; FDR, false discovery rate

## Sheet: Table2-2. 3C2C
The enriched KEGG pathways of up- and down-regulated proteins from 3D versus 2D co-cultured adipocytes with macrophages
<KEGG pathways of down-regulated proteins>
#term ID	KEGG pathway description	Count	FDR
mmu00190	Oxidative phosphorylation	19	4.86e-15
mmu04714	Thermogenesis	22	2.14e-14
mmu04932	Non-alcoholic fatty liver disease (NAFLD)	18	2.71e-13
mmu01100	Metabolic pathways	44	8.71e-13
mmu05412	Arrhythmogenic right ventricular cardiomyopathy (ARVC)	10	6.94e-08
mmu04260	Cardiac muscle contraction	10	9.97e-08
mmu05205	Proteoglycans in cancer	13	1.25e-06
mmu04723	Retrograde endocannabinoid signaling	11	2.98e-06
mmu04512	ECM-receptor interaction	8	2.24e-05
mmu05414	Dilated cardiomyopathy (DCM)	8	3.13e-05
mmu00510	N-Glycan biosynthesis	6	0.00014
mmu05410	Hypertrophic cardiomyopathy (HCM)	7	0.0002
mmu04972	Pancreatic secretion	7	0.00067
mmu04918	Thyroid hormone synthesis	6	0.0009
mmu04919	Thyroid hormone signaling pathway	7	0.0013
mmu04015	Rap1 signaling pathway	9	0.0015
mmu04145	Phagosome	8	0.0017
mmu04072	Phospholipase D signaling pathway	7	0.0043
mmu04510	Focal adhesion	8	0.0045
mmu04810	Regulation of actin cytoskeleton	8	0.0065
mmu04970	Salivary secretion	5	0.0065
mmu00670	One carbon pool by folate	3	0.0078
mmu04218	Cellular senescence	7	0.0087
mmu00330	Arginine and proline metabolism	4	0.0104
mmu04020	Calcium signaling pathway	7	0.0108
mmu04610	Complement and coagulation cascades	5	0.0108
mmu04974	Protein digestion and absorption	5	0.0111
mmu04961	Endocrine and other factor-regulated calcium reabsorption	4	0.0118
mmu04024	cAMP signaling pathway	7	0.0142
mmu04217	Necroptosis	6	0.0217
mmu05166	HTLV-I infection	8	0.0217
mmu05165	Human papillomavirus infection	9	0.0224
mmu04976	Bile secretion	4	0.0259
mmu04971	Gastric acid secretion	4	0.0264
mmu04014	Ras signaling pathway	7	0.0282
mmu05100	Bacterial invasion of epithelial cells	4	0.0282
mmu04611	Platelet activation	5	0.029
mmu04146	Peroxisome	4	0.0399
mmu04912	GnRH signaling pathway	4	0.0437
mmu04261	Adrenergic signaling in cardiomyocytes	5	0.0465
mmu04640	Hematopoietic cell lineage	4	0.0466
<KEGG pathways of up-regulated proteins>
#term ID	KEGG pathway description	Count	FDR
mmu03010	Ribosome	18	5.93e-17
mmu01200	Carbon metabolism	16	5.13e-15
mmu01100	Metabolic pathways	37	2.45e-14
mmu00640	Propanoate metabolism	8	1.89e-09
mmu03320	PPAR signaling pathway	10	5.64e-09
mmu01230	Biosynthesis of amino acids	9	3.32e-08
mmu00010	Glycolysis / Gluconeogenesis	7	3.94e-06
mmu00620	Pyruvate metabolism	6	3.94e-06
mmu01212	Fatty acid metabolism	5	0.00028
mmu00280	Valine, leucine and isoleucine degradation	5	0.00035
mmu00020	Citrate cycle (TCA cycle)	4	0.00069
mmu04142	Lysosome	6	0.0012
mmu04146	Peroxisome	5	0.0018
mmu00983	Drug metabolism - other enzymes	5	0.0019
mmu00480	Glutathione metabolism	4	0.0051
mmu00980	Metabolism of xenobiotics by cytochrome P450	4	0.006
mmu04152	AMPK signaling pathway	5	0.0076
mmu00030	Pentose phosphate pathway	3	0.0083
mmu00410	beta-Alanine metabolism	3	0.0083
mmu01524	Platinum drug resistance	4	0.0084
mmu05203	Viral carcinogenesis	6	0.0084
mmu05204	Chemical carcinogenesis	4	0.0148
mmu00270	Cysteine and methionine metabolism	3	0.0172
mmu04922	Glucagon signaling pathway	4	0.0176
mmu04066	HIF-1 signaling pathway	4	0.0187
mmu00071	Fatty acid degradation	3	0.0191
mmu00061	Fatty acid biosynthesis	2	0.0192
mmu04114	Oocyte meiosis	4	0.0228
mmu04923	Regulation of lipolysis in adipocytes	3	0.0228
mmu05134	Legionellosis	3	0.0234
mmu00910	Nitrogen metabolism	2	0.0235
mmu05016	Huntington's disease	5	0.0235
mmu00100	Steroid biosynthesis	2	0.0261
mmu01210	2-Oxocarboxylic acid metabolism	2	0.0261
mmu04110	Cell cycle	4	0.0261
mmu04721	Synaptic vesicle cycle	3	0.0261
mmu05230	Central carbon metabolism in cancer	3	0.0261
mmu00982	Drug metabolism - cytochrome P450	3	0.0284
mmu04964	Proximal tubule bicarbonate reclamation	2	0.0297
mmu05418	Fluid shear stress and atherosclerosis	4	0.0341
mmu05161	Hepatitis B	4	0.0357
mmu00790	Folate biosynthesis	2	0.0372
mmu04966	Collecting duct acid secretion	2	0.0389
mmu04390	Hippo signaling pathway	4	0.0416
mmu00590	Arachidonic acid metabolism	3	0.0479
mmu04141	Protein processing in endoplasmic reticulum	4	0.0479
mmu00052	Galactose metabolism	2	0.0483
mmu04657	IL-17 signaling pathway	3	0.0497
* Abbreviation : Count, the number of differentially expressed proteins; FDR, false discovery rate

## Sheet: Table2-3. 3C3A
The enriched KEGG pathways of up- and down-regulated proteins from 3D co-cultured adipocytes with macrophages versus 3D mono-cultured adipocytes
<KEGG pathways of down-regulated proteins>
#term ID	KEGG pathway description	Count	FDR
mmu01212	Fatty acid metabolism	4	1.02e-05
mmu01040	Biosynthesis of unsaturated fatty acids	3	7.56e-05
mmu01100	Metabolic pathways	7	0.0023
mmu00062	Fatty acid elongation	2	0.0041
mmu00020	Citrate cycle (TCA cycle)	2	0.0048
mmu00310	Lysine degradation	2	0.0126
mmu03320	PPAR signaling pathway	2	0.0224
mmu04932	Non-alcoholic fatty liver disease (NAFLD)	2	0.0494
mmu05012	Parkinson's disease	2	0.0494
<KEGG pathways of up-regulated proteins>
#term ID	KEGG pathway description	Count	FDR
mmu04610	Complement and coagulation cascades	2	0.0145
* Abbreviation : Count, the number of differentially expressed proteins; FDR, false discovery rate
